# Supplementary material for: Co-crystal sustained by π-type halogen-bonding inter­actions between 1,4-di­iodo­perchloro­benzene and naphthalene
Source: Acta Crystallogr E Crystallogr Commun. 2023 Sep 29;79(Pt 10):958–61. doi: 10.1107/S2056989023008356 (PMC10561201; doi:10.1107/S2056989023008356)
Supplement: Supplementary file 1 [file e-79-00958-sup1.cif]

##############################################################################
#                                                                            #
# This CIF contains the data in a paper accepted for publication in          #
# Acta Crystallographica Section E. It conforms to the requirements of       #
# Notes for Authors for Acta Crystallographica Section E, and has been       #
# peer reviewed under the auspices of the IUCr Commission on Journals.       #
#                                                                            #
# Full details of the Crystallographic Information File format               #
# are given in the paper "The Crystallographic Information File (CIF):       #
# a New Standard Archive File for Crystallography" by S. R. Hall, F. H.      #
# Allen and I. D. Brown [Acta Cryst. (1991), A47, 655-685].                  #
#                                                                            #
# The current version of the core CIF dictionary is obtainable from          #
# ftp://ftp.iucr.org/pub/cif_core.dic.                                       #
#                                                                            #
# Software is freely available for graphical display of the structure(s)     #
# in this CIF. For information consult the CIF software page                 #
# http://www.iucr.org/resources/cif/software.                                #
#                                                                            #
# This file may be used for bona fide research purposes within the           #
# scientific community so long as proper attribution is given to the journal # 
# article from which it was obtained.                                        #
#                                                                            #
##############################################################################
data_I
_audit_creation_method
;
Olex2 1.5
(compiled 2022.04.07 svn.rca3783a0 for OlexSys, GUI svn.r6498)
;
_journal_date_recd_electronic     2023-09-07
_journal_date_accepted     2023-09-22
_journal_name_full     'Acta Crystallographica, Section E'
_journal_year     2023
_journal_volume     79
_journal_issue     10
_journal_page_first     958
_journal_page_last     961
_journal_paper_category     GO
_journal_paper_doi     10.1107/S2056989023008356
_journal_coeditor_code     JY2037
_publ_contact_author_name     'Ryan H. Groeneman'
_publ_contact_author_address
;
Department of Biological Sciences,
Webster University,
St. Louis, MO 63119, USA
;
_publ_contact_author_email     'ryangroeneman19@webster.edu'
_publ_contact_author_fax     ?
_publ_contact_author_phone     ?
_publ_section_title
;
Co-crystal sustained by \p-type halogen-bond interactions between
1,4-diiodoperchlorobenzene and naphthalene
;
loop_
    _publ_author_name
    _publ_author_address
    'Eric Bosch'
;
Department of Chemistry and Biochemistry,
Missouri State University,
Springfield, MO 65897, USA
;
    'Reinheimer, Eric W.'
;
Rigaku Americas Corporation,
The Woodlands,
TX 77381, USA
;
    'Unruh, Daniel K.'
;
Office of the Vice President for Research,
University of Iowa,
Iowa City, IA 52242, USA
;
    'Groeneman, Ryan H.'
;
Department of Natural Sciences and Mathematics,
Webster University,
St. Louis, MO 63119, USA
;
_publ_section_synopsis
;
The formation of a co-crystal sustained by \p-type halogen bonds involving
1,4-diiodoperchlorobenzene and naphthalene is reported.
;
_chemical_name_systematic
;
1,2,4,5-Tetrachloro-3,6-diiodobenzene--naphthalene (1/1)
;
_chemical_name_common
;
1,4-Diiodoperchlorobenzene--naphthalene (1/1)
;
_chemical_formula_moiety     'C6 Cl4 I2, C10 H8'
_chemical_formula_sum     'C16 H8 Cl4 I2'
_chemical_formula_iupac     'C6 Cl4 I2, C10 H8'
_chemical_formula_weight     595.82
_chemical_melting_point     ?
_space_group_crystal_system     triclinic
_space_group_name_H-M_alt     'P -1'
_space_group_name_Hall     '-P 1'
loop_
    _space_group_symop_operation_xyz
    'x, y, z'
    '-x, -y, -z'
_cell_length_a     5.4830(7)
_cell_length_b     6.4533(11)
_cell_length_c     12.171(2)
_cell_angle_alpha     87.274(5)
_cell_angle_beta     85.912(5)
_cell_angle_gamma     82.629(9)
_cell_volume     425.68(12)
_cell_formula_units_Z     1
_cell_measurement_reflns_used     9944
_cell_measurement_theta_min     3.188
_cell_measurement_theta_max     30.644
_cell_measurement_temperature     100.00
_exptl_crystal_description     irregular
_exptl_crystal_colour     'clear colourless'
_exptl_crystal_size_max     0.135
_exptl_crystal_size_mid     0.121
_exptl_crystal_size_min     0.095
_exptl_crystal_density_diffrn     2.324
_exptl_crystal_density_meas     ?
_exptl_crystal_density_method     ?
_exptl_crystal_F_000     278
_exptl_absorpt_coefficient_mu     4.313
_exptl_absorpt_correction_type     multi-scan
_exptl_absorpt_process_details
;
(SADABS; Krause <i>et al.</i>,  2015)
;
_exptl_absorpt_correction_T_min     0.6261
_exptl_absorpt_correction_T_max     0.7461
_diffrn_ambient_temperature     100.00
_diffrn_source     ?
_diffrn_radiation_type     MoK\a
_diffrn_radiation_wavelength     0.71073
_diffrn_measurement_device_type     'Bruker D8 Venture Duo with Photon III'
_diffrn_measurement_method     'phi and omega scans'
_diffrn_detector_area_resol_mean     ?
_diffrn_reflns_number     30681
_diffrn_reflns_av_R_equivalents     0.0503
_diffrn_reflns_av_unetI/netI     0.0232
_diffrn_reflns_theta_min     3.185
_diffrn_reflns_theta_max     30.645
_diffrn_reflns_theta_full     25.242
_diffrn_measured_fraction_theta_max     0.956
_diffrn_measured_fraction_theta_full     0.931
_diffrn_reflns_limit_h_min     -7
_diffrn_reflns_limit_h_max     7
_diffrn_reflns_limit_k_min     -9
_diffrn_reflns_limit_k_max     9
_diffrn_reflns_limit_l_min     -17
_diffrn_reflns_limit_l_max     17
_refine_special_details
;
A numerical absorption correction was applied based on a Gaussian integration
 over a multifaceted crystal and followed by a semi-empirical correction for
 adsorption applied using SADABS (Bruker, 2016). The program SHELXT (Sheldrick,
 2015a) was used for the initial structure solution and SHELXL (Sheldrick,
 2015b) was used for the refinement of the structure. Both programs were
 utilized within the OLEX2 software (Dolomanov et al., 2009).
;
_reflns_number_total     2518
_reflns_number_gt     2465
_reflns_threshold_expression     'I > 2\s(I)'
_refine_ls_structure_factor_coef     Fsqd
_refine_ls_matrix_type     full
_refine_ls_R_factor_all     0.0172
_refine_ls_R_factor_gt     0.0167
_refine_ls_wR_factor_gt     0.0376
_refine_ls_wR_factor_ref     0.0379
_refine_ls_goodness_of_fit_ref     1.090
_refine_ls_restrained_S_all     1.090
_refine_ls_number_reflns     2518
_refine_ls_number_parameters     100
_refine_ls_number_restraints     0
_refine_ls_hydrogen_treatment     constr
_refine_ls_weighting_scheme     calc
_refine_ls_weighting_details
                           'w=1/[\s^2^(Fo^2^)+0.4448P] where P=(Fo^2^+2Fc^2^)/3'
_atom_sites_solution_hydrogens     geom
_atom_sites_solution_primary     dual
_atom_sites_solution_secondary     ?
_refine_ls_shift/su_max     0.001
_refine_ls_shift/su_mean     0.000
_refine_diff_density_max     0.768
_refine_diff_density_min     -0.474
_refine_ls_extinction_method     none
_refine_ls_extinction_coef     .
loop_
    _atom_type_symbol
    _atom_type_description
    _atom_type_scat_dispersion_real
    _atom_type_scat_dispersion_imag
    _atom_type_scat_source
    'C' 'C' 0.0033 0.0016
                         'International Tables Vol C Tables 4.2.6.8 and 6.1.1.4'
    'H' 'H' 0.0000 0.0000
                         'International Tables Vol C Tables 4.2.6.8 and 6.1.1.4'
    'Cl' 'Cl' 0.1484 0.1585
                         'International Tables Vol C Tables 4.2.6.8 and 6.1.1.4'
    'I' 'I' -0.4742 1.8119
                         'International Tables Vol C Tables 4.2.6.8 and 6.1.1.4'
_computing_data_collection
;
APEX4 (Bruker, 2021)
;
_computing_cell_refinement
;
SAINT V8.40B (Bruker, 2016)
;
_computing_data_reduction
;
SAINT V8.40B (Bruker, 2016)
;
_computing_structure_solution
;
<i>SHELXT2018/2</i> (Sheldrick, 2015a)
;
_computing_structure_refinement
;
SHELXL  (Sheldrick, 2015b)
;
_computing_molecular_graphics
;
Olex2 1.5 (Dolomanov <i>et al.</i>,  2009)
;
_computing_publication_material
;
Olex2 1.5 (Dolomanov <i>et al.</i>,  2009)
;
loop_
    _atom_site_type_symbol
    _atom_site_label
    _atom_site_fract_x
    _atom_site_fract_y
    _atom_site_fract_z
    _atom_site_U_iso_or_equiv
    _atom_site_adp_type
    _atom_site_calc_flag
    _atom_site_occupancy
    _atom_site_disorder_assembly
    _atom_site_disorder_group
    I I1 0.56547(2) 0.30084(2) 0.68774(2) 0.01552(4) Uani d 1 . .
    Cl Cl1 0.87192(8) 0.70258(6) 0.72721(3) 0.01816(8) Uani d 1 . .
    Cl Cl2 0.73398(7) 0.12959(6) 0.43367(3) 0.01748(8) Uani d 1 . .
    C C1 0.8224(3) 0.4211(2) 0.57480(12) 0.0125(3) Uani d 1 . .
    C C2 0.9407(3) 0.5897(2) 0.60178(12) 0.0130(3) Uani d 1 . .
    C C3 0.8824(3) 0.3322(2) 0.47217(12) 0.0127(3) Uani d 1 . .
    C C4 0.5015(3) 0.0935(3) 1.02907(13) 0.0161(3) Uani d 1 . .
    C C5 0.3321(3) 0.2714(3) 1.00359(14) 0.0187(3) Uani d 1 . .
    H H5 0.333552 0.396640 1.041387 0.022 Uiso calc 1 . .
    C C6 0.1657(3) 0.2649(3) 0.92489(15) 0.0214(3) Uani d 1 . .
    H H6 0.053127 0.385222 0.908670 0.026 Uiso calc 1 . .
    C C7 0.1621(3) 0.0800(3) 0.86822(14) 0.0209(3) Uani d 1 . .
    H H7 0.046094 0.076467 0.814172 0.025 Uiso calc 1 . .
    C C8 0.3245(3) -0.0955(3) 0.89020(14) 0.0189(3) Uani d 1 . .
    H H8 0.320044 -0.218777 0.851101 0.023 Uiso calc 1 . .
loop_
    _atom_site_aniso_label
    _atom_site_aniso_U_11
    _atom_site_aniso_U_22
    _atom_site_aniso_U_33
    _atom_site_aniso_U_12
    _atom_site_aniso_U_13
    _atom_site_aniso_U_23
    I1 0.01377(6) 0.01772(6) 0.01506(6) -0.00420(4) 0.00031(3) 0.00367(3)
    Cl1 0.02229(18) 0.01951(17) 0.01340(16) -0.00507(14) 0.00101(13)
                                                                    -0.00473(13)
    Cl2 0.01990(17) 0.01571(16) 0.01881(17) -0.00845(13) -0.00281(13)
                                                                    -0.00202(13)
    C1 0.0122(6) 0.0126(6) 0.0128(6) -0.0027(5) -0.0011(5) 0.0018(5)
    C2 0.0143(6) 0.0132(6) 0.0115(6) -0.0013(5) -0.0023(5) -0.0010(5)
    C3 0.0129(6) 0.0119(6) 0.0139(6) -0.0032(5) -0.0032(5) 0.0007(5)
    C4 0.0150(7) 0.0205(7) 0.0129(6) -0.0037(6) 0.0019(5) -0.0007(6)
    C5 0.0200(7) 0.0180(7) 0.0177(7) -0.0022(6) 0.0023(6) -0.0008(6)
    C6 0.0191(8) 0.0224(8) 0.0208(8) 0.0013(6) 0.0015(6) 0.0030(6)
    C7 0.0171(7) 0.0299(9) 0.0162(7) -0.0048(6) -0.0015(6) -0.0004(6)
    C8 0.0177(7) 0.0246(8) 0.0156(7) -0.0066(6) 0.0004(6) -0.0035(6)
_geom_special_details
;
 All esds (except the esd in the dihedral angle between two l.s. planes)
 are estimated using the full covariance matrix.  The cell esds are taken
 into account individually in the estimation of esds in distances, angles
 and torsion angles; correlations between esds in cell parameters are only
 used when they are defined by crystal symmetry.  An approximate (isotropic)
 treatment of cell esds is used for estimating esds involving l.s. planes.
;
loop_
    _geom_bond_atom_site_label_1
    _geom_bond_atom_site_label_2
    _geom_bond_site_symmetry_2
    _geom_bond_distance
    _geom_bond_publ_flag
    I1 C1 . 2.0929(15) ?
    Cl1 C2 . 1.7196(16) ?
    Cl2 C3 . 1.7252(16) ?
    C1 C2 . 1.399(2) ?
    C1 C3 . 1.400(2) ?
    C2 C3 2_766 1.401(2) ?
    C4 C4 2_657 1.430(3) ?
    C4 C5 . 1.418(2) ?
    C4 C8 2_657 1.419(2) ?
    C5 H5 . 0.9500 ?
    C5 C6 . 1.374(3) ?
    C6 H6 . 0.9500 ?
    C6 C7 . 1.410(3) ?
    C7 H7 . 0.9500 ?
    C7 C8 . 1.376(3) ?
    C8 H8 . 0.9500 ?
loop_
    _geom_angle_atom_site_label_1
    _geom_angle_atom_site_label_2
    _geom_angle_atom_site_label_3
    _geom_angle_site_symmetry_1
    _geom_angle_site_symmetry_3
    _geom_angle
    _geom_angle_publ_flag
    C2 C1 I1 . . 120.33(11) ?
    C2 C1 C3 . . 118.93(13) ?
    C3 C1 I1 . . 120.74(11) ?
    C1 C2 Cl1 . . 120.19(12) ?
    C1 C2 C3 . 2_766 120.74(14) ?
    C3 C2 Cl1 2_766 . 119.07(11) ?
    C1 C3 Cl2 . . 120.49(12) ?
    C1 C3 C2 . 2_766 120.33(13) ?
    C2 C3 Cl2 2_766 . 119.16(11) ?
    C5 C4 C4 . 2_657 119.00(19) ?
    C5 C4 C8 . 2_657 122.12(15) ?
    C8 C4 C4 2_657 2_657 118.88(19) ?
    C4 C5 H5 . . 119.6 ?
    C6 C5 C4 . . 120.84(16) ?
    C6 C5 H5 . . 119.6 ?
    C5 C6 H6 . . 120.0 ?
    C5 C6 C7 . . 120.05(16) ?
    C7 C6 H6 . . 120.0 ?
    C6 C7 H7 . . 119.6 ?
    C8 C7 C6 . . 120.82(16) ?
    C8 C7 H7 . . 119.6 ?
    C4 C8 H8 2_657 . 119.8 ?
    C7 C8 C4 . 2_657 120.41(16) ?
    C7 C8 H8 . . 119.8 ?
loop_
    _geom_torsion_atom_site_label_1
    _geom_torsion_atom_site_label_2
    _geom_torsion_atom_site_label_3
    _geom_torsion_atom_site_label_4
    _geom_torsion_site_symmetry_1
    _geom_torsion_site_symmetry_2
    _geom_torsion_site_symmetry_3
    _geom_torsion_site_symmetry_4
    _geom_torsion
    _geom_torsion_publ_flag
    I1 C1 C2 Cl1 . . . . -1.15(18) ?
    I1 C1 C2 C3 . . . 2_766 178.35(11) ?
    I1 C1 C3 Cl2 . . . . 3.33(18) ?
    I1 C1 C3 C2 . . . 2_766 -178.35(11) ?
    C2 C1 C3 Cl2 . . . . -177.92(11) ?
    C2 C1 C3 C2 . . . 2_766 0.4(2) ?
    C3 C1 C2 Cl1 . . . . -179.91(11) ?
    C3 C1 C2 C3 . . . 2_766 -0.4(2) ?
    C4 C4 C5 C6 2_657 . . . 0.5(3) ?
    C4 C5 C6 C7 . . . . -0.1(3) ?
    C5 C6 C7 C8 . . . . -0.3(3) ?
    C6 C7 C8 C4 . . . 2_657 0.2(3) ?
    C8 C4 C5 C6 2_657 . . . 179.92(16) ?
_shelx_space_group_comment
;
The symmetry employed for this shelxl refinement is uniquely defined
by the following loop, which should always be used as a source of
symmetry information in preference to the above space-group names.
They are only intended as comments.
;
_shelx_estimated_absorpt_T_min     0.594
_shelx_estimated_absorpt_T_max     0.685
_shelx_hkl_file
;
  -2   0   0  976.80   61.39
  -2   0   0 1055.29   58.39
  -2   0   0 1078.19   57.89
   2   0   0 1029.00   62.39
   2   0   0 1062.49   59.09
   2   0   0 1046.00   58.39
   2   0   0  993.90   51.59
  -3   0   0 2370.96  122.79
  -3   0   0 2393.56  121.59
  -3   0   0 2406.16  129.49
   3   0   0 2300.57  123.59
   3   0   0 2352.66  129.79
   3   0   0 2347.97  123.09
   3   0   0 2390.96  109.09
  -4   0   0  226.88   17.60
  -4   0   0  220.48   17.30
  -4   0   0  221.18   18.00
  -4   0   0  209.78   17.40
  -4   0   0  184.88   24.20
  -4   0   0  195.98   25.30
  -4   0   0  245.58   31.60
  -4   0   0  197.68   19.60
  -4   0   0  215.68   19.60
  -4   0   0  198.58   17.40
   4   0   0  206.28   16.00
   4   0   0  218.48   22.20
   4   0   0  244.38   38.10
   4   0   0  244.08   28.40
   4   0   0  227.88   28.30
   4   0   0  246.48   22.40
   4   0   0  226.68   19.20
   4   0   0  223.68   18.60
   4   0   0  223.38   17.20
   4   0   0  242.98   23.20
  -5   0   0   32.90   14.70
  -5   0   0   65.89   11.50
  -5   0   0   27.20   13.20
  -5   0   0   31.70    7.70
  -5   0   0   29.60    9.00
  -5   0   0   39.30    9.80
  -5   0   0   39.20    8.70
  -5   0   0   53.29   16.80
  -5   0   0   27.30   11.90
  -5   0   0   42.00    8.90
  -5   0   0   35.80    9.20
   5   0   0   54.69   11.50
   5   0   0   37.30   11.50
   5   0   0   35.00    7.40
   5   0   0   40.50    8.80
   5   0   0   42.20    9.70
   5   0   0   38.20   11.60
   5   0   0   34.30   10.70
   5   0   0   39.40   16.60
  -6   0   0  893.61   50.99
  -6   0   0  931.41   52.89
  -6   0   0  852.91   73.89
  -6   0   0  745.53   66.19
  -6   0   0  868.61   53.59
  -6   0   0  908.11   55.79
  -6   0   0  892.71   76.19
  -6   0   0  868.81   50.19
  -6   0   0  827.02   67.79
   6   0   0  921.81   76.59
   6   0   0  938.11   63.59
   6   0   0  660.13   70.99
   6   0   0  873.11   61.69
   6   0   0  970.70   55.99
   6   0   0  911.41   51.99
   6   0   0  804.72   60.09
  -7   0   0 1867.41   93.99
  -7   0   0 1722.33  138.19
  -7   0   0 1862.61  100.29
  -7   0   0 1918.11   98.39
   7   0   0 1536.25  128.19
   7   0   0 1628.54  106.79
   7   0   0 1950.30  100.69
   7   0   0 1931.31  111.49
   7   0   0 1966.00   98.39
   7   0   0 2033.20  114.59
   7  -1   0  183.68   22.20
   7  -1   0  140.89   24.50
   7  -1   0  135.69   29.20
   7  -1   0  117.09   27.10
   7  -1   0   71.49   31.70
   7  -1   0  148.69   24.50
   7  -1   0  155.58   28.70
  -7   1   0  125.39   36.40
  -7   1   0  187.48   25.70
  -7   1   0  110.39   34.70
  -7   1   0  176.48   19.20
   6  -1   0  821.32   89.99
   6  -1   0 1102.59   62.69
   6  -1   0  869.01   81.19
   6  -1   0 1170.98   68.59
   6  -1   0 1112.49   77.19
   6  -1   0 1054.19   71.59
  -6   1   0 1088.59   55.89
  -6   1   0 1051.29   94.39
  -6   1   0 1069.09   60.59
  -6   1   0 1119.39   64.09
  -6   1   0 1108.39   70.79
  -6   1   0  974.90   90.49
  -6   1   0 1109.49   62.69
   5  -1   0 5681.93  290.57
   5  -1   0 4597.64  233.28
   5  -1   0 5445.16  254.47
  -5   1   0 5189.98  240.98
  -5   1   0 5218.18  268.67
  -5   1   0 5248.88  271.37
  -5   1   0 5588.04  249.97
   4  -1   0 6120.99  295.47
   4  -1   0 5968.10  304.97
   4  -1   0 6062.49  292.47
  -4   1   0 5709.23  287.97
  -4   1   0 5888.21  302.37
  -4   1   0 5627.64  289.27
   3  -1   0  771.62   59.49
   3  -1   0  819.72   44.70
   3  -1   0  767.92   49.40
   3  -1   0  760.62   64.99
   3  -1   0  740.43   39.40
   3  -1   0  780.12   40.80
   3  -1   0  802.82   43.30
   3  -1   0  751.32   49.50
   3  -1   0  774.62   58.99
   3  -1   0  788.62   45.50
   3  -1   0  798.22   44.40
  -3   1   0  743.93   44.00
  -3   1   0  742.03   38.40
  -3   1   0  738.23   57.89
  -3   1   0  806.92   40.90
  -3   1   0  735.23   38.10
  -3   1   0  759.42   48.10
  -3   1   0  773.82   43.80
  -3   1   0  753.52   56.89
  -3   1   0  759.42   38.00
   2  -1   0 3309.97  165.58
  -2   1   0 3364.06  173.68
   1  -1   0 1384.96   79.49
   1  -1   0 1385.86   74.99
   1  -1   0 1387.26   74.09
  -1   1   0 1359.96   73.69
  -1   1   0 1368.96   79.29
   0  -1   0  476.15   31.70
   0   1   0  493.15   29.80
   0   1   0  524.45   29.80
   0   1   0  535.15   32.80
  -4  -1   0 1317.57   78.09
  -4  -1   0 1403.36   67.89
  -4  -1   0 1461.55   83.59
  -4  -1   0 1558.94   79.69
  -4  -1   0 1454.25   72.29
  -4  -1   0 1458.85   82.59
  -4  -1   0 1451.65   74.59
  -4  -1   0 1405.96   69.19
  -4  -1   0 1435.56   69.69
  -4  -1   0 1435.16   73.39
  -4  -1   0 1509.05   72.89
   4   1   0 1497.05   78.39
   4   1   0 1504.05   75.39
   4   1   0 1496.95   70.49
   4   1   0 1561.44   86.49
   4   1   0 1574.14   84.39
  -5  -1   0 2763.12  143.29
  -5  -1   0 2775.62  142.69
  -5  -1   0 2719.33  128.49
  -5  -1   0 2846.42  147.49
  -5  -1   0 2756.22  127.39
  -5  -1   0 2821.12  148.79
  -5  -1   0 2903.01  133.89
  -5  -1   0 2828.12  135.99
   5   1   0 2882.71  137.79
   5   1   0 2705.23  127.69
   5   1   0 2890.91  138.39
   5   1   0 3087.99  150.58
   5   1   0 2890.71  142.69
   5   1   0 2960.90  153.38
  -6  -1   0  228.48   22.80
  -6  -1   0  212.68   26.00
  -6  -1   0  213.88   25.70
  -6  -1   0  183.28   30.90
  -6  -1   0  223.48   15.90
  -6  -1   0  243.28   16.40
  -6  -1   0  219.28   21.90
  -6  -1   0  253.07   30.10
  -6  -1   0  236.58   23.40
  -6  -1   0  235.98   15.90
   6   1   0  246.78   19.60
   6   1   0  253.87   20.90
   6   1   0  291.17   43.10
   6   1   0  214.58   24.10
   6   1   0  206.38   17.20
   6   1   0  252.67   30.40
   6   1   0  184.58   32.90
   6   1   0  227.58   29.70
  -7  -1   0    4.30    6.60
  -7  -1   0   12.30    9.80
  -7  -1   0   30.30   11.50
  -7  -1   0   39.30   10.50
  -7  -1   0   20.60    8.80
   7   1   0   15.30    6.40
   7   1   0   21.30    7.70
   7   1   0    6.90    9.30
   7   1   0   38.20   14.70
   7   1   0   21.90    9.30
   7   1   0   26.70    8.30
   7   1   0   18.90   12.60
   6  -2   0  297.47   33.90
   6  -2   0  263.37   35.60
   6  -2   0  292.77   27.20
   6  -2   0  202.08   26.20
   6  -2   0  192.68   31.30
   6  -2   0  309.97   32.50
   6  -2   0  166.98   46.70
   6  -2   0  336.37   61.39
  -6   2   0  273.37   24.60
  -6   2   0  229.98   53.99
  -6   2   0  240.38   24.60
  -6   2   0  295.57   29.00
  -6   2   0  253.77   49.60
  -6   2   0  255.87   53.59
  -6   2   0  223.68   47.30
   5  -2   0   37.10   11.70
   5  -2   0   29.50   10.80
   5  -2   0   34.40   14.80
   5  -2   0   36.20   12.00
   5  -2   0   24.30   19.90
   5  -2   0   34.10    9.90
   5  -2   0   20.90   10.70
   5  -2   0   36.50    8.40
  -5   2   0   31.20    9.30
  -5   2   0   34.10   17.60
  -5   2   0   30.40    6.60
  -5   2   0   17.70    6.20
  -5   2   0   36.20    6.40
  -5   2   0   17.00   16.50
  -5   2   0   46.50   14.30
   4  -2   0 1155.38   60.49
   4  -2   0 1325.57   94.89
   4  -2   0 1092.09   69.89
   4  -2   0 1153.98   65.59
   4  -2   0 1143.79   74.29
   4  -2   0 1030.90   95.29
   4  -2   0 1077.79   72.29
   4  -2   0 1030.70   56.99
   4  -2   0 1185.98   89.09
   4  -2   0 1125.29   65.59
  -4   2   0 1163.28   98.09
  -4   2   0 1026.60   92.19
  -4   2   0 1054.29   48.30
  -4   2   0 1098.79   52.39
  -4   2   0  994.70   68.09
  -4   2   0 1038.20   63.79
  -4   2   0 1109.29   55.99
  -4   2   0 1229.68  101.39
  -4   2   0 1082.29   58.19
  -4   2   0 1112.59   64.19
  -4   2   0 1090.99   70.99
  -4   2   0 1068.29   55.99
  -4   2   0 1094.09   48.00
   3  -2   0 6181.78  303.47
   3  -2   0 6036.40  314.37
   3  -2   0 6481.85  303.67
  -3   2   0 6137.39  314.17
  -3   2   0 5902.71  297.47
  -3   2   0 5796.92  299.47
   2  -2   0 4489.35  220.78
  -2   2   0 4324.77  230.48
   1  -2   0 2092.39  110.99
   1  -2   0 1844.12  114.59
   1  -2   0 2024.40  109.19
  -1   2   0 2022.10  108.79
  -1   2   0 2011.70  117.19
  -1   2   0 1984.80  109.59
  -2  -2   0  142.99   10.60
  -2  -2   0  138.19   11.80
  -2  -2   0  149.09   11.30
  -2  -2   0  132.79   13.30
  -2  -2   0  143.29   11.30
   2   2   0  145.89    7.00
   2   2   0  147.29   11.10
   2   2   0  150.18   11.60
   2   2   0  146.69    7.90
   2   2   0  132.39   11.00
   2   2   0  143.39   10.80
   2   2   0  151.08    7.90
   2   2   0  148.09   11.90
   2   2   0  148.49    7.00
   2   2   0  156.28   14.00
  -3  -2   0  746.93   41.60
  -3  -2   0  722.63   44.30
  -3  -2   0  822.02   42.00
  -3  -2   0  808.32   42.50
  -3  -2   0  763.62   40.70
   3   2   0  829.22   35.40
   3   2   0  751.82   41.30
   3   2   0  806.72   35.70
   3   2   0  759.22   40.20
   3   2   0  774.22   40.90
   3   2   0  763.62   43.20
   3   2   0  788.92   41.40
   3   2   0  786.62   45.20
  -5  -2   0  872.81   54.99
  -5  -2   0  859.51   52.39
  -5  -2   0  911.81   51.69
  -5  -2   0  950.50   52.39
   5   2   0  887.61   44.80
   5   2   0  929.21   44.50
   5   2   0  942.41   44.60
   5   2   0  907.31   44.40
   5   2   0  930.21   48.30
   5   2   0  941.61   48.70
   5   2   0  877.01   56.79
  -6  -2   0 1292.07   74.59
  -6  -2   0 1255.87   70.19
  -6  -2   0 1232.28   70.29
   6   2   0 1338.27   67.09
   6   2   0 1270.17   63.99
   6   2   0 1323.47   61.89
   6   2   0 1238.58   61.39
   6   2   0 1346.17   79.89
   6   2   0 1126.09   61.39
   6   2   0 1397.26   67.79
  -7  -2   0 2391.76  124.29
  -7  -2   0 2323.87  122.89
  -7  -2   0 2369.26  126.19
   7   2   0 2441.36  116.69
   7   2   0 2498.95  136.49
   7   2   0 2504.25  117.89
   7   2   0 2431.26  110.69
   7   2   0 2550.74  118.29
   7  -3   0  852.51   66.19
   7  -3   0  876.91   78.09
   7  -3   0  874.11   66.49
  -7   3   0  753.02   60.19
  -7   3   0  695.23   59.99
  -7   3   0  884.01   54.99
   6  -3   0  419.96   36.20
   6  -3   0  481.35   42.70
   6  -3   0  576.74   91.39
   6  -3   0  452.95   50.09
   6  -3   0  247.48   66.69
   6  -3   0  492.75   43.70
  -6   3   0  335.57   62.59
  -6   3   0  422.06   28.90
  -6   3   0  422.76   46.20
  -6   3   0  426.36   39.50
  -6   3   0  426.06   34.60
  -6   3   0  329.07   64.49
   5  -3   0 1491.35  104.19
   5  -3   0 1404.46   92.79
   5  -3   0 1645.84  142.39
   5  -3   0 1825.32  108.49
  -5   3   0 1747.43  107.29
  -5   3   0 1769.92   84.79
  -5   3   0 1838.92   98.09
  -5   3   0 1722.63   87.59
  -5   3   0 1694.93  127.49
  -5   3   0 1511.55  124.49
  -5   3   0 1683.63   84.49
   4  -3   0 2933.71  154.58
   4  -3   0 2982.70  146.19
   4  -3   0 3469.95  172.48
   4  -3   0 2963.00  215.08
   4  -3   0 3250.57  158.08
   4  -3   0 3177.18  208.08
   4  -3   0 3282.47  213.48
   4  -3   0 2819.42  164.48
  -4   3   0 3308.07  157.58
  -4   3   0 3197.68  188.78
  -4   3   0 3066.89  146.09
  -4   3   0 3131.39  139.69
  -4   3   0 3230.28  140.19
  -4   3   0 3113.29  137.49
  -4   3   0 3495.75  210.98
  -4   3   0 3145.19  191.28
  -4   3   0 3238.18  168.08
  -4   3   0 2974.80  165.08
   3  -3   0  166.38   19.70
   3  -3   0  138.99   14.00
   3  -3   0  165.48   36.70
   3  -3   0  174.88   36.30
   3  -3   0  163.48   23.40
   3  -3   0  140.49   16.70
   3  -3   0  158.58   18.30
   3  -3   0  147.99   13.90
   3  -3   0  169.98   24.30
   3  -3   0  137.29   15.60
   3  -3   0  182.98   43.00
  -3   3   0  150.58   19.10
  -3   3   0  181.88   19.80
  -3   3   0  178.38   43.00
  -3   3   0  152.98   15.20
  -3   3   0  144.59   14.90
  -3   3   0  139.19   22.40
  -3   3   0  155.48   35.00
  -3   3   0  142.49   32.30
   2  -3   0  446.76   27.10
   2  -3   0  433.96   52.29
   2  -3   0  455.55   32.00
   2  -3   0  448.26   37.20
   2  -3   0  416.56   28.20
   2  -3   0  458.05   28.70
   2  -3   0  507.35   49.99
   2  -3   0  454.65   37.40
   2  -3   0  422.86   31.30
   2  -3   0  443.56   23.70
   2  -3   0  379.96   43.50
  -2   3   0  442.66   46.80
  -2   3   0  438.86   36.90
  -2   3   0  432.76   27.60
  -2   3   0  456.65   38.50
  -2   3   0  416.26   27.10
  -2   3   0  427.96   28.40
  -2   3   0  400.26   43.80
  -2   3   0  519.55   56.89
  -2   3   0  421.46   35.80
   1  -3   0 3385.06  189.28
   1  -3   0 3486.45  181.08
   1  -3   0 3404.06  179.08
  -1   3   0 3413.26  179.88
  -1   3   0 3343.37  177.88
  -1   3   0 3537.85  191.88
  -1  -3   0  529.05   41.30
  -1  -3   0  482.45   29.90
  -1  -3   0  492.75   31.40
  -1  -3   0  517.85   23.60
  -1  -3   0  473.95   23.30
  -1  -3   0  503.15   27.70
  -1  -3   0  500.35   25.60
  -1  -3   0  525.45   28.00
  -1  -3   0  523.35   30.60
  -1  -3   0  513.55   30.00
   1   3   0  496.65   26.20
   1   3   0  491.55   31.20
   1   3   0  501.95   23.40
   1   3   0  474.35   28.80
   1   3   0  578.44   27.10
   1   3   0  515.65   28.60
   1   3   0  602.04   38.90
   1   3   0  528.45   32.30
   1   3   0  523.15   32.30
   1   3   0  540.45   38.20
   1   3   0  502.35   25.60
   1   3   0  504.65   28.70
  -4  -3   0   27.50    7.80
  -4  -3   0   26.80    9.60
  -4  -3   0   21.80    7.20
  -4  -3   0   32.40    8.30
  -4  -3   0   36.60    8.30
   4   3   0   36.30    7.90
   4   3   0   38.40    9.30
   4   3   0   37.90   10.30
  -5  -3   0  325.77   25.70
  -5  -3   0  271.57   26.90
  -5  -3   0  333.47   24.50
  -5  -3   0  274.97   23.60
   5   3   0  262.87   15.10
   5   3   0  262.27   14.60
   5   3   0  287.87   20.80
   5   3   0  267.47   25.40
  -6  -3   0  285.07   30.10
  -6  -3   0  321.57   27.50
  -6  -3   0  309.07   27.30
   6   3   0  311.67   20.40
   6   3   0  301.47   19.00
   6   3   0  284.47   30.00
  -7  -3   0  478.65   36.10
  -7  -3   0  478.15   36.10
   7   3   0  457.25   29.40
   7   3   0  364.56   25.20
   7   3   0  469.75   41.70
   6  -4   0  102.59   30.00
   6  -4   0  196.68   24.60
   6  -4   0  164.48   31.00
  -6   4   0  150.08   22.50
  -6   4   0  136.69   27.30
   5  -4   0  950.40  112.49
   5  -4   0 1157.78   75.89
   5  -4   0 1032.70   69.19
   5  -4   0 1079.39  110.89
   5  -4   0 1095.19   66.39
   5  -4   0 1090.49   86.39
  -5   4   0 1036.10   50.69
  -5   4   0 1238.38  121.19
  -5   4   0 1027.00   93.19
  -5   4   0  955.70   99.89
  -5   4   0  928.11   60.09
  -5   4   0 1033.20   50.69
  -5   4   0 1049.49  111.99
  -5   4   0  940.61   97.59
  -5   4   0 1131.39   73.39
  -5   4   0 1126.09   67.59
   4  -4   0  382.96   31.30
   4  -4   0  323.57   38.50
   4  -4   0  390.86   33.00
   4  -4   0  312.27   67.09
   4  -4   0  289.57   36.00
   4  -4   0  364.46   35.60
   4  -4   0  391.06   43.70
  -4   4   0  397.06   36.40
  -4   4   0  332.07   38.50
  -4   4   0  348.87   28.40
  -4   4   0  387.56   24.90
  -4   4   0  331.77   27.00
  -4   4   0  356.76   28.10
  -4   4   0  364.96   47.70
  -4   4   0  304.47   56.69
  -4   4   0  368.06   61.69
  -4   4   0  355.66   19.50
   3  -4   0 3733.93  207.28
   3  -4   0 3661.63  183.08
   3  -4   0 3520.75  221.98
   3  -4   0 3175.18  177.28
   3  -4   0 3537.65  207.98
   3  -4   0 3566.94  170.08
   3  -4   0 3152.18  155.18
   3  -4   0 3399.16  167.98
  -3   4   0 3187.48  159.28
  -3   4   0 3459.65  205.58
  -3   4   0 3724.73  225.68
  -3   4   0 3361.46  178.48
  -3   4   0 3241.18  177.18
  -3   4   0 3590.34  203.78
  -3   4   0 3465.75  152.78
  -3   4   0 3567.04  182.48
   2  -4   0 7102.79  349.67
   2  -4   0 6507.55  358.46
   2  -4   0 7249.48  347.77
  -2   4   0 6852.71  343.57
  -2   4   0 6724.03  346.17
   1  -4   0  541.85   31.00
   1  -4   0  558.84   33.60
   1  -4   0  411.66   53.39
   1  -4   0  545.95   37.10
   1  -4   0  562.34   53.79
   1  -4   0  578.54   56.09
   1  -4   0  561.44   42.80
   1  -4   0  557.24   37.20
   1  -4   0  537.05   32.00
   1  -4   0  599.74   44.30
  -1   4   0  560.24   54.49
  -1   4   0  521.75   42.10
  -1   4   0  526.75   33.20
  -1   4   0  563.74   45.10
  -1   4   0  552.04   52.89
  -1   4   0  583.54   33.80
  -1   4   0  537.55   31.30
  -1   4   0  570.34   33.50
  -1   4   0  615.84   64.49
  -1   4   0  589.74   39.40
  -1   4   0  545.45   43.70
   0  -4   0    8.00    4.50
   0  -4   0   15.00    7.00
   0  -4   0    4.10    3.90
   0  -4   0    4.30    1.80
   0  -4   0   11.60    8.20
   0  -4   0   12.00    4.50
   0  -4   0    7.70    3.30
   0  -4   0   23.80   11.60
   0  -4   0    3.60    4.80
   0  -4   0    2.50    6.40
   0  -4   0    7.20    2.20
   0   4   0    8.30    2.50
   0   4   0    1.80    2.70
   0   4   0   16.20    5.80
   0   4   0    2.40    4.20
   0   4   0    8.70    5.70
   0   4   0    1.10    5.70
   0   4   0   10.40    5.80
   0   4   0    4.00    5.80
   0   4   0    9.90   10.20
   0   4   0    5.60    4.20
   0   4   0    0.40    3.40
  -1  -4   0   40.00   14.50
  -1  -4   0   46.60    5.00
  -1  -4   0   54.99    9.10
  -1  -4   0   47.00    8.60
  -1  -4   0   39.70    4.70
  -1  -4   0   42.60    9.60
  -1  -4   0   43.50    9.80
  -1  -4   0   43.90    9.30
   1   4   0   55.59    6.40
   1   4   0   41.80    7.90
   1   4   0   47.90   14.30
   1   4   0   40.00   12.40
   1   4   0   46.10    9.50
   1   4   0   46.80   10.90
   1   4   0   51.59   11.80
   1   4   0   51.29    9.90
   1   4   0   42.30    6.90
   1   4   0   55.39    8.30
  -2  -4   0 1813.82   98.19
  -2  -4   0 1913.91   91.49
  -2  -4   0 1854.51  101.09
  -2  -4   0 1734.93   84.99
  -2  -4   0 1873.11  100.79
   2   4   0 1844.72   96.89
   2   4   0 2026.60  101.99
   2   4   0 1987.00  102.59
   2   4   0 1904.41   98.09
   2   4   0 1811.62   86.29
   2   4   0 1786.12   94.69
   2   4   0 1764.22   84.89
  -3  -4   0 1991.10   94.39
  -3  -4   0 1901.01   95.59
  -3  -4   0 1923.21  100.59
   3   4   0 1939.71  101.29
  -5  -4   0 4641.54  221.88
  -6  -4   0  337.87   28.60
  -6  -4   0  318.47   32.60
  -6  -4   0  322.37   26.80
   6   4   0  343.97   24.60
   6   4   0  361.56   31.30
   6   4   0  295.67   16.50
   6   4   0  280.17   16.10
  -7  -4   0  304.77   28.30
  -7  -4   0  340.97   29.30
   7   4   0  230.48   16.10
   7   4   0  300.37   32.00
   6  -5   0  152.98   30.20
  -6   5   0  154.58   30.20
   5  -5   0    3.20    5.80
   5  -5   0   -1.70    7.30
   5  -5   0    2.40   15.30
   5  -5   0    4.80    8.10
   5  -5   0    5.10    9.40
   5  -5   0   17.80   13.70
  -5   5   0    5.30   10.10
  -5   5   0   -4.00   11.00
  -5   5   0   12.80    8.70
  -5   5   0    6.50   10.00
  -5   5   0    6.90    4.90
  -5   5   0    2.00    9.00
  -5   5   0    1.30    3.50
  -5   5   0   19.90   25.70
   4  -5   0  161.78   28.80
   4  -5   0  168.38   20.80
   4  -5   0  133.39   46.90
   4  -5   0  103.89   26.40
   4  -5   0  187.78   36.10
   4  -5   0  139.49   22.70
  -4   5   0  171.68   47.70
  -4   5   0  177.08   30.50
  -4   5   0  208.88   32.90
  -4   5   0  168.68   20.50
  -4   5   0  162.08   43.60
  -4   5   0  165.08   11.60
  -4   5   0  162.28   17.30
   3  -5   0  404.56   24.00
   3  -5   0  440.26   33.00
   3  -5   0  396.66   45.60
   3  -5   0  415.76   33.50
   3  -5   0  472.35   83.39
   3  -5   0  412.46   38.60
   3  -5   0  366.26   35.20
  -3   5   0  476.55   61.59
  -3   5   0  440.16   47.40
  -3   5   0  447.06   26.90
  -3   5   0  379.06   31.50
  -3   5   0  402.46   39.10
  -3   5   0  429.46   67.49
  -3   5   0  399.36   43.00
   2  -5   0  604.44   51.79
   2  -5   0  511.45   37.70
   2  -5   0  613.64   38.80
   2  -5   0  546.15   48.40
   2  -5   0  491.65   61.89
   2  -5   0  582.44   43.60
   2  -5   0  556.04   42.40
   2  -5   0  573.34   72.09
   2  -5   0  559.94   35.90
   2  -5   0  527.65   60.79
   2  -5   0  545.65   28.00
  -2   5   0  577.54   34.60
  -2   5   0  519.15   43.10
  -2   5   0  584.64   37.50
  -2   5   0  587.44   63.49
  -2   5   0  541.95   49.20
  -2   5   0  563.14   44.10
  -2   5   0  604.84   66.09
  -2   5   0  513.25   49.90
  -2   5   0  478.05   77.79
   1  -5   0 5211.28  288.47
   1  -5   0 5288.67  276.07
   1  -5   0 4620.54  245.68
   1  -5   0 5206.58  271.87
  -1   5   0 5294.07  276.47
  -1   5   0 5206.78  272.27
  -1   5   0 4965.60  241.28
  -1   5   0 5332.97  233.58
  -1   5   0 5658.33  296.07
  -1  -5   0 1066.69   50.09
  -1  -5   0 1059.99   57.49
  -1  -5   0 1088.09   50.49
  -1  -5   0 1042.40   78.69
  -1  -5   0 1028.70   61.99
  -1  -5   0  981.90   80.79
  -1  -5   0 1039.50   49.70
  -1  -5   0 1077.69   62.99
  -1  -5   0 1135.29   58.29
  -1  -5   0 1004.60   59.59
   1   5   0 1116.29   54.79
   1   5   0 1211.48   68.99
   1   5   0  994.90   54.39
   1   5   0 1052.89   83.09
   1   5   0 1072.59   62.89
   1   5   0 1051.19   60.39
   1   5   0 1047.10   75.39
   1   5   0 1063.89   77.49
   1   5   0 1051.29   81.89
   1   5   0 1091.69   65.99
   1   5   0 1138.89   60.59
   1   5   0  995.70   52.69
  -2  -5   0 1017.90   51.09
  -2  -5   0  976.50   49.70
  -2  -5   0  913.01   69.49
  -2  -5   0 1066.49   69.79
  -2  -5   0  962.40   56.99
  -2  -5   0  895.11   52.19
  -2  -5   0 1032.90   54.09
   2   5   0  984.70   49.40
   2   5   0 1042.50   59.89
   2   5   0 1086.99   60.49
   2   5   0 1075.59   68.19
   2   5   0  936.91   60.09
   2   5   0  934.71   53.89
   2   5   0 1027.80   72.39
   2   5   0 1070.99   74.39
   2   5   0  933.31   65.99
   2   5   0 1052.39   54.49
  -3  -5   0 1176.78   64.49
  -3  -5   0 1134.59   65.09
  -3  -5   0 1228.58   67.49
  -3  -5   0 1143.39   61.19
   3   5   0 1277.17   66.09
   3   5   0 1251.07   63.49
   3   5   0 1237.38   63.99
   3   5   0 1215.48   64.89
   3   5   0 1228.88   56.89
   3   5   0 1249.28   63.49
   3   5   0 1060.39   56.79
   3   5   0 1253.77   58.89
   3   5   0 1242.08   63.79
   3   5   0 1211.48   57.19
   3   5   0 1217.18   59.29
  -4  -5   0   37.30    9.30
  -4  -5   0   30.40    8.90
  -4  -5   0   35.80   10.30
  -4  -5   0   35.70   12.70
   4   5   0   31.00    7.10
   4   5   0   26.20    9.10
   4   5   0   31.60    4.70
   4   5   0   20.80    4.10
  -5  -5   0  143.99   19.80
  -5  -5   0  104.89   17.80
  -5  -5   0  107.89   17.10
   5   5   0   99.79    6.20
   5   5   0  121.79   18.40
   5   5   0   84.59    6.20
   5   5   0  115.49   14.70
  -6  -5   0 1296.37   73.79
  -6  -5   0 1318.37   75.59
  -6  -5   0 1224.88   70.29
   6   5   0 1340.87   72.19
   6   5   0 1195.78   72.59
  -7  -5   0 1219.78   69.19
   7   5   0 1110.49   71.69
   7   5   0 1105.19   62.99
   5  -6   0 1382.06  141.59
   5  -6   0 1368.06   83.69
   5  -6   0 1060.69  135.19
   5  -6   0 1356.16  106.49
   5  -6   0 1317.07   83.39
  -5   6   0 1346.77   78.59
  -5   6   0 1268.47   74.99
  -5   6   0 1420.76   93.59
  -5   6   0 1356.06  107.19
  -5   6   0 1323.67   70.19
   4  -6   0  859.01   57.19
   4  -6   0  851.21   56.39
   4  -6   0  837.82   86.39
   4  -6   0  857.61  109.69
   4  -6   0  805.92   63.89
  -4   6   0  801.62   50.69
  -4   6   0  832.52  108.89
  -4   6   0  782.82   53.79
  -4   6   0  877.91   76.89
  -4   6   0  746.43   90.49
  -4   6   0  668.63   88.09
  -4   6   0  835.62   65.29
  -4   6   0  841.92  106.29
   3  -6   0  264.57   25.40
   3  -6   0  274.17   27.70
   3  -6   0  279.57   37.70
   3  -6   0  234.18   62.59
   3  -6   0  280.87   37.80
   3  -6   0  270.97   16.60
  -3   6   0  307.97   40.90
  -3   6   0  257.17   25.80
  -3   6   0  269.67   21.60
  -3   6   0  298.27   33.20
  -3   6   0  270.17   25.50
  -3   6   0  289.27   62.19
  -3   6   0  252.57   55.69
   2  -6   0  944.51   73.79
   2  -6   0 1036.70   60.29
   2  -6   0  990.70   66.59
   2  -6   0 1059.69   57.09
   2  -6   0 1035.90  108.19
   2  -6   0 1089.29   78.79
  -2   6   0 1018.80   78.89
  -2   6   0  958.40   67.39
  -2   6   0  957.00   96.39
  -2   6   0 1017.80   95.79
  -2   6   0 1110.89   58.29
  -2   6   0  876.21   66.39
   1  -6   0   75.29   13.90
   1  -6   0  108.79   25.00
   1  -6   0   81.59   13.20
   1  -6   0   73.59   10.60
   1  -6   0   48.10   23.60
   1  -6   0   84.89   18.20
   1  -6   0   79.49   19.40
  -1   6   0   73.09   20.10
  -1   6   0   50.19   24.50
  -1   6   0   92.29   16.50
  -1   6   0   66.99   16.30
  -1   6   0   69.09   29.60
  -1   6   0   75.39   17.30
  -1   6   0   84.49   15.40
  -1   6   0   84.19   18.10
  -1   6   0   83.99   22.90
   0  -6   0   56.69   15.50
   0  -6   0   74.59   12.20
   0  -6   0   54.39    3.90
   0  -6   0   50.49   15.20
   0  -6   0   34.70   17.90
   0  -6   0   67.29   13.50
   0  -6   0   82.59   29.10
   0  -6   0   67.89   17.40
   0  -6   0   51.89    9.30
   0   6   0   93.09   28.40
   0   6   0   39.30   14.70
   0   6   0   68.29   26.50
   0   6   0   54.19   15.60
   0   6   0   67.19   12.70
   0   6   0   45.30   20.50
   0   6   0   49.50   12.40
   0   6   0   97.99   32.90
   0   6   0   58.39   14.80
   0   6   0   60.89   14.20
  -1  -6   0 1407.76   66.79
  -1  -6   0 1297.07  105.69
  -1  -6   0 1391.06   80.29
  -1  -6   0 1501.05   66.49
  -1  -6   0 1394.16  103.79
  -1  -6   0 1423.66   77.09
  -1  -6   0 1382.76   82.99
  -1  -6   0 1446.96   67.49
   1   6   0 1595.44  106.39
   1   6   0 1369.06   86.79
   1   6   0 1480.95  102.39
   1   6   0 1699.43  114.99
   1   6   0 1561.24   81.69
   1   6   0 1495.25   89.59
   1   6   0 1520.95  112.69
   1   6   0 1465.05   73.89
  -2  -6   0 3389.56  172.88
  -2  -6   0 3808.92  175.18
  -2  -6   0 3636.24  197.88
  -2  -6   0 3851.41  170.68
  -2  -6   0 3627.44  201.58
  -2  -6   0 3771.82  170.58
   2   6   0 4233.38  201.78
   2   6   0 3783.72  183.68
   2   6   0 3427.16  168.88
   2   6   0 4074.99  198.18
  -3  -6   0  715.83   33.30
  -3  -6   0  670.73   50.19
  -3  -6   0  730.13   48.90
  -3  -6   0  688.73   52.49
  -3  -6   0  781.52   41.80
   3   6   0  785.12   42.50
   3   6   0  724.43   52.19
   3   6   0  668.93   41.60
   3   6   0  763.62   47.60
   3   6   0  690.93   49.30
   3   6   0  758.52   47.80
   3   6   0  803.32   54.49
   3   6   0  692.93   49.70
   3   6   0  758.52   51.89
  -4  -6   0 1092.09   65.19
  -4  -6   0 1002.80   64.09
   4   6   0 1064.79   52.19
   4   6   0 1051.49   52.19
   4   6   0 1154.58   52.89
   4   6   0 1058.59   67.29
  -5  -6   0 2413.96  113.79
  -5  -6   0 2330.87  118.39
   5   6   0 2291.17  107.59
   5   6   0 2035.00   99.39
  -6  -6   0   -3.70    4.90
   6   6   0   -4.20    6.30
   6   6   0   -2.80    3.90
   4  -7   0  110.69   43.10
   4  -7   0  274.37   42.20
   4  -7   0  137.69   51.69
   4  -7   0  195.68   35.20
   4  -7   0  258.77   26.50
  -4   7   0  236.78   68.69
  -4   7   0  133.29   44.30
  -4   7   0  231.28   45.70
  -4   7   0  273.47   35.10
  -4   7   0  220.18   23.60
  -4   7   0  143.29   48.60
  -4   7   0  178.18   58.19
   3  -7   0 1091.49   68.09
   3  -7   0 1074.09   88.69
   3  -7   0 1084.39  137.19
   3  -7   0 1130.99   78.29
   3  -7   0 1043.90   64.39
   3  -7   0 1088.99  125.39
  -3   7   0  851.61  103.99
  -3   7   0 1138.19  123.99
  -3   7   0 1020.70  120.29
  -3   7   0  874.21  107.39
  -3   7   0 1136.19   68.89
  -3   7   0 1126.69   80.59
  -3   7   0 1122.09   68.09
  -3   7   0 1125.39   59.99
  -3   7   0 1124.69   93.49
   2  -7   0  537.55   35.40
   2  -7   0  530.75   53.99
   2  -7   0  471.95   82.69
   2  -7   0  489.45   46.00
   2  -7   0  450.15   86.99
   2  -7   0  591.94   41.10
  -2   7   0  495.35   87.19
  -2   7   0  567.84   58.59
  -2   7   0  585.74   50.49
  -2   7   0  451.75   76.49
  -2   7   0  591.74   76.19
  -2   7   0  620.34   99.29
  -2   7   0  510.35   41.80
  -2   7   0  484.05   36.80
  -2   7   0  587.84   41.70
   1  -7   0  571.94   45.50
   1  -7   0  547.25   39.40
   1  -7   0  580.34   53.19
   1  -7   0  500.95   85.19
   1  -7   0  585.34   75.19
   1  -7   0  545.25   37.60
   1  -7   0  515.15   31.00
  -1   7   0  563.84   56.49
  -1   7   0  680.13   83.49
  -1   7   0  567.14   39.60
  -1   7   0  502.15   52.19
  -1   7   0  547.45   47.50
  -1   7   0  629.04   81.19
   0  -7   0 2929.61  137.99
   0  -7   0 2799.72  135.89
   0  -7   0 2970.50  159.48
   0  -7   0 2859.11  197.28
   0  -7   0 2938.41  149.19
   0  -7   0 2712.03  205.88
   0   7   0 3153.28  167.68
   0   7   0 2934.21  200.68
   0   7   0 2934.91  196.98
   0   7   0 3158.88  154.58
   0   7   0 2772.02  184.18
   0   7   0 3051.69  190.88
   0   7   0 3093.09  143.69
  -1  -7   0  313.87   56.49
  -1  -7   0  356.46   31.40
  -1  -7   0  399.16   36.70
  -1  -7   0  407.66   35.40
  -1  -7   0  417.26   52.69
   1   7   0  407.86   42.00
   1   7   0  241.68   45.70
   1   7   0  308.57   36.40
   1   7   0  402.96   29.30
   1   7   0  351.16   30.10
   1   7   0  284.97   51.09
   1   7   0  463.05   73.49
   1   7   0  310.07   35.20
   1   7   0  325.07   56.39
  -2  -7   0   69.59   22.30
  -2  -7   0   48.00   11.00
  -2  -7   0   55.29   10.40
  -2  -7   0   54.19   19.90
  -2  -7   0   61.89   15.40
   2   7   0   76.19   12.60
   2   7   0   74.29   25.40
   2   7   0   47.20   14.50
   2   7   0   44.40   11.60
   2   7   0   47.60   11.90
   2   7   0   58.79   20.40
   2   7   0   45.50   20.70
   2   7   0   39.00    9.10
   2   7   0   51.19   18.80
   2   7   0   81.19   19.50
  -3  -7   0  293.87   22.90
  -3  -7   0  321.17   19.70
  -3  -7   0  336.47   19.90
  -3  -7   0  347.67   32.70
   3   7   0  382.06   33.20
   3   7   0  375.06   36.00
   3   7   0  342.67   24.50
   3   7   0  388.56   28.20
   3   7   0  336.97   52.19
   3   7   0  376.66   33.20
   3   7   0  355.36   43.50
  -4  -7   0  697.43   42.20
  -4  -7   0  699.33   50.69
   4   7   0  703.03   42.20
   4   7   0  628.74   34.80
   4   7   0  697.83   35.30
   4   7   0  723.03   39.10
   4   7   0  740.03   54.19
   4   7   0  702.23   41.50
  -5  -7   0  541.35   41.20
   5   7   0  484.35   26.10
   5   7   0  366.16   19.80
   3  -8   0  106.89   26.10
   3  -8   0   97.29   32.90
  -3   8   0  100.79   18.90
  -3   8   0   41.40   33.80
  -3   8   0   70.69   17.10
  -3   8   0   77.89   28.40
  -3   8   0   95.69   24.40
  -3   8   0   68.79   33.50
   2  -8   0   53.99   11.90
   2  -8   0   50.99   16.80
   2  -8   0   37.20   18.20
   2  -8   0   35.00   35.00
   2  -8   0   40.60    8.50
  -2   8   0   60.09   20.50
  -2   8   0   13.20   17.60
  -2   8   0   95.19   45.40
  -2   8   0   80.09   22.30
  -2   8   0   29.60   26.10
  -2   8   0   48.00   38.50
  -2   8   0   14.70   13.90
  -2   8   0   77.99   17.70
  -2   8   0   62.69   14.00
   1  -8   0  236.98   28.90
   1  -8   0  264.47   36.60
   1  -8   0  275.27   26.00
   1  -8   0  240.98   60.99
  -1   8   0  218.38   52.99
  -1   8   0  249.68   28.00
  -1   8   0  225.68   62.49
  -1   8   0  312.47   71.59
  -1   8   0  233.18   37.40
  -1   8   0  225.78   57.59
  -1   8   0  250.57   41.10
  -1   8   0  245.68   33.20
  -1   8   0  265.77   32.10
   0  -8   0  681.53   39.90
   0  -8   0  552.64   91.89
   0  -8   0  673.63   40.60
   0  -8   0  682.73   51.99
   0   8   0  536.35   82.29
   0   8   0  697.23   87.89
   0   8   0  773.72   56.39
   0   8   0  706.83   64.89
   0   8   0  759.32   56.79
   0   8   0  756.22   48.60
   0   8   0  576.04   74.49
   0   8   0  702.33   88.79
  -1  -8   0  368.06   36.00
  -1  -8   0  369.76   73.49
  -1  -8   0  386.66   32.80
   1   8   0  297.67   38.70
   1   8   0  273.77   33.10
   1   8   0  448.46   38.20
   1   8   0  381.56   30.00
   1   8   0  360.46   37.50
   1   8   0  408.76   44.40
  -2  -8   0 2221.38  118.89
  -2  -8   0 1966.40  124.39
  -2  -8   0 2048.40  142.29
   2   8   0 2126.29  112.59
   2   8   0 2188.48  141.09
   2   8   0 2466.15  125.59
   2   8   0 2038.80  124.69
   2   8   0 1949.90  139.09
  -3  -8   0  650.33   59.59
  -3  -8   0  752.22   54.69
   3   8   0  772.12   44.30
   3   8   0  864.51   60.89
   3   8   0  605.54   57.39
   3   8   0  563.14   54.89
  -4  -8   0   37.20   13.40
   4   8   0   40.90    9.00
   4   8   0   17.90    5.40
   4   8   0   26.80    8.60
   4   8   0   31.00   12.50
   4   8   0   30.90    8.80
   0  -9   0   29.50   12.50
   0  -9   0   31.20   13.20
   0   9   0   37.50   12.90
   0   9   0   54.09   16.10
   0   9   0   45.80   19.30
   0   9   0   38.10   13.30
  -1  -9   0    1.10    7.70
  -1  -9   0   35.70   16.50
   1   9   0   10.90    9.10
   1   9   0   34.70   15.00
   1   9   0   -0.80   10.90
  -2  -9   0  325.77   35.70
   2   9   0  365.96   35.00
   2   9   0  378.96   41.00
   2   9   0  329.57   30.10
   2   9  -1  384.26   43.40
   2   9  -1  369.66   35.70
   2   9  -1  422.96   32.80
   2   9  -1  335.07   38.70
  -2  -9   1  367.16   43.60
   1   9  -1 1783.62  107.89
   1   9  -1 1651.93   93.79
   1   9  -1 1753.02  118.39
  -1  -9   1 1741.73  114.09
   0   9  -1  302.87   43.20
   0   9  -1  255.97   33.10
   0   9  -1  321.57   36.50
   0  -9   1  282.07   33.30
   0  -9   1  317.87   33.80
   4   8  -1  260.67   25.50
   4   8  -1  257.07   24.20
   4   8  -1  304.17   33.80
   4   8  -1  253.97   21.40
  -4  -8   1  262.07   29.00
   3   8  -1  958.60   52.39
   3   8  -1  931.51   55.69
   3   8  -1  910.71   66.49
   3   8  -1  741.43   66.29
  -3  -8   1  840.12   70.69
  -3  -8   1  868.61   61.19
   2   8  -1  888.21   54.59
   2   8  -1  649.04   57.79
   2   8  -1  717.83   71.29
   2   8  -1  609.54   50.39
   2   8  -1  754.02   71.29
  -2  -8   1  776.42   55.59
  -2  -8   1  739.23   75.49
   1   8  -1  150.58   18.20
   1   8  -1   95.29   23.80
   1   8  -1  106.39   22.10
   1   8  -1  151.88   25.70
   1   8  -1  162.58   32.30
  -1  -8   1  139.19   24.20
  -1  -8   1  156.68   20.30
   0   8  -1   16.80   10.00
   0   8  -1   26.50   27.00
   0   8  -1   11.80   12.30
   0   8  -1   15.00   15.70
   0   8  -1    8.40    9.70
   0   8  -1   27.70   21.40
   0   8  -1   19.60   12.30
   0   8  -1   11.70   11.60
   0  -8   1   13.00   18.20
   0  -8   1   14.20    8.60
   0  -8   1    3.30    8.00
   0  -8   1    8.60    6.60
  -1   8  -1 1290.27  131.79
  -1   8  -1 1345.07  129.19
  -1   8  -1 1520.25  108.79
  -1   8  -1 1470.65  142.79
  -1   8  -1 1394.26  138.89
  -1   8  -1 1508.05   95.79
  -1   8  -1 1486.85   83.29
   1  -8   1 1462.45   78.89
   1  -8   1 1414.46   90.29
   1  -8   1 1417.56  100.49
   1  -8   1 1343.77  136.59
  -2   8  -1  412.06   37.60
  -2   8  -1  379.16   41.70
  -2   8  -1  257.77   62.89
  -2   8  -1  252.17   59.79
  -2   8  -1  386.76  102.99
  -2   8  -1  378.86   33.40
  -2   8  -1  384.26   49.99
  -2   8  -1  352.86   97.29
   2  -8   1  409.46   49.00
   2  -8   1  237.08   80.49
   2  -8   1  374.06   32.60
   2  -8   1  336.67   37.60
  -3   8  -1  222.08   38.30
  -3   8  -1  239.88   27.80
   5   7  -1    2.70    8.00
  -5  -7   1   10.10    8.50
   4   7  -1 1455.65   75.89
   4   7  -1 1453.75   87.99
   4   7  -1 1469.25   67.79
   4   7  -1 1443.46   74.59
   4   7  -1 1363.76   67.59
   4   7  -1 1424.26   70.69
  -4  -7   1 1416.06   83.69
   3   7  -1  730.43   40.60
   3   7  -1  743.33   44.10
   3   7  -1  770.42   59.89
   3   7  -1  716.23   50.39
   3   7  -1  690.23   58.59
   3   7  -1  684.93   50.19
  -3  -7   1  675.73   35.20
  -3  -7   1  654.93   48.70
  -3  -7   1  641.84   35.00
  -3  -7   1  596.64   56.09
   2   7  -1  452.55   30.40
   2   7  -1  472.65   72.19
   2   7  -1  449.86   34.90
   2   7  -1  424.66   40.00
   2   7  -1  383.96   46.40
   2   7  -1  384.26   45.70
   2   7  -1  382.26   33.40
   2   7  -1  460.25   41.50
  -2  -7   1  424.96   34.20
  -2  -7   1  449.66   59.89
  -2  -7   1  378.46   47.90
  -2  -7   1  392.36   34.80
   1   7  -1 3860.71  189.08
   1   7  -1 3576.84  164.58
   1   7  -1 3650.33  216.18
   1   7  -1 3655.83  219.58
  -1  -7   1 3530.35  168.78
  -1  -7   1 3139.79  210.08
  -1  -7   1 3410.66  176.48
  -1  -7   1 3466.55  208.58
  -1  -7   1 3459.05  154.08
  -1  -7   1 3370.66  171.88
   0   7  -1 2192.88  165.38
   0   7  -1 2347.36  113.39
   0   7  -1 2359.86  155.88
   0   7  -1 2373.86  123.69
   0   7  -1 2509.55  169.98
   0   7  -1 2212.48  155.58
   0   7  -1 2378.36  136.89
   0  -7   1 2140.89  105.79
   0  -7   1 2182.28  174.58
   0  -7   1 2116.09  164.08
   0  -7   1 2163.48  117.89
   0  -7   1 2106.29  126.99
  -1   7  -1  182.58   31.00
  -1   7  -1  216.38   58.29
  -1   7  -1  283.37   26.20
  -1   7  -1  231.68   58.99
  -1   7  -1  297.67   32.20
  -1   7  -1  267.17   37.60
  -1   7  -1  323.27   65.29
  -1   7  -1  193.98   31.30
  -1   7  -1  247.98   66.89
   1  -7   1  259.07   24.50
   1  -7   1  265.87   23.50
   1  -7   1  254.07   66.59
   1  -7   1  249.68   16.40
   1  -7   1  280.67   36.00
   1  -7   1  240.38   57.59
  -2   7  -1  118.19   38.00
  -2   7  -1  172.08   52.89
  -2   7  -1  156.38   44.20
  -2   7  -1  140.99   22.20
  -2   7  -1  120.59   20.50
  -2   7  -1  175.98   51.99
  -2   7  -1  108.09   24.90
  -2   7  -1  153.08   34.00
  -2   7  -1   99.59   26.90
   2  -7   1  141.29   31.60
   2  -7   1  123.69   40.90
   2  -7   1  115.69   19.00
   2  -7   1  142.59   26.20
   2  -7   1  138.89   15.00
   2  -7   1  138.59   47.80
  -3   7  -1  132.79   49.20
  -3   7  -1  145.29   48.80
  -3   7  -1  105.49   37.70
  -3   7  -1  101.09   27.70
  -3   7  -1  125.19   14.00
  -3   7  -1  116.49   45.50
  -3   7  -1  110.69   25.20
  -3   7  -1  116.39   20.80
   3  -7   1  156.18   17.60
   3  -7   1  102.99   24.80
   3  -7   1  141.39   51.59
   3  -7   1  115.29   21.00
   3  -7   1  119.79   29.10
  -4   7  -1   38.10   11.50
  -4   7  -1   16.30   20.10
  -4   7  -1   -7.60   16.30
  -4   7  -1   84.39   45.40
  -4   7  -1   48.50   18.50
  -4   7  -1   25.40   22.50
  -4   7  -1   53.79   20.30
   4  -7   1   43.20   17.00
   4  -7   1   39.70   11.70
   4  -7   1   35.90   32.30
   4  -7   1   35.50   30.40
   4  -7   1   50.39   21.40
   6   6  -1 1857.61   96.09
   6   6  -1 1648.83   86.99
   6   6  -1 1490.25   74.19
  -6  -6   1 1790.92   95.49
  -6  -6   1 1838.12  104.29
   5   6  -1 3076.69  138.89
   5   6  -1 3169.78  169.08
  -5  -6   1 3257.87  156.78
   4   6  -1  469.55   22.40
   4   6  -1  421.26   24.10
   4   6  -1  489.05   27.00
   4   6  -1  455.95   24.30
   4   6  -1  522.95   29.30
   4   6  -1  499.95   28.30
   4   6  -1  515.85   40.30
  -4  -6   1  498.45   37.20
   3   6  -1  227.88   25.20
   3   6  -1  213.78   18.90
   3   6  -1  250.17   27.40
   3   6  -1  278.17   29.20
   3   6  -1  262.07   19.80
   3   6  -1  237.38   23.40
   3   6  -1  235.38   25.90
   3   6  -1  242.08   23.70
   3   6  -1  220.78   18.80
  -3  -6   1  233.18   13.30
  -3  -6   1  217.88   22.70
  -3  -6   1  207.38   25.40
  -3  -6   1  249.48   18.50
  -3  -6   1  223.98   13.20
  -3  -6   1  218.88   26.80
   2   6  -1   72.99   16.40
   2   6  -1   67.69   20.40
   2   6  -1   69.79   14.00
   2   6  -1   72.29   11.40
   2   6  -1   76.79    9.60
   2   6  -1   46.60   11.10
   2   6  -1   80.79   17.30
   2   6  -1   98.79   23.90
  -2  -6   1   66.29   12.50
  -2  -6   1   62.59   11.20
  -2  -6   1   81.99   10.80
  -2  -6   1   89.39   16.30
  -2  -6   1   63.49   12.90
  -2  -6   1   40.50   16.30
  -2  -6   1   47.30   18.20
  -2  -6   1   62.19    8.80
   1   6  -1   84.09   16.10
   1   6  -1   73.59   14.70
   1   6  -1   82.59   25.50
   1   6  -1   90.79   26.30
   1   6  -1   96.19   24.90
   1   6  -1   70.69   11.80
   1   6  -1   77.69   12.40
   1   6  -1   44.50   20.90
   1   6  -1   85.19   18.40
  -1  -6   1   57.49    7.40
  -1  -6   1   62.29   16.10
  -1  -6   1   52.99   20.30
  -1  -6   1   82.79   16.50
  -1  -6   1   71.59   26.00
  -1  -6   1   76.09   15.80
  -1  -6   1   77.79    7.80
  -1  -6   1   90.09   14.70
   0   6  -1  111.79   17.80
   0   6  -1   67.59   18.30
   0   6  -1   77.19   26.30
   0   6  -1   77.09   14.90
   0   6  -1  101.19   19.10
   0   6  -1   78.59   29.10
   0   6  -1   88.39   30.60
   0   6  -1   84.69   14.00
   0   6  -1   89.99   25.30
   0   6  -1  107.89   19.90
   0   6  -1  106.29   23.40
   0  -6   1  107.09   22.30
   0  -6   1  105.59   29.40
   0  -6   1   80.89   15.50
   0  -6   1   68.09   27.00
   0  -6   1   79.89   18.40
   0  -6   1   87.79   12.80
   0  -6   1   89.69   11.10
  -1   6  -1 4484.25  215.28
  -1   6  -1 4237.78  247.88
  -1   6  -1 4250.97  188.48
  -1   6  -1 3478.05  205.18
  -1   6  -1 3758.22  252.47
  -1   6  -1 4134.79  249.48
  -1   6  -1 4057.39  187.08
  -1   6  -1 3866.31  247.98
  -1   6  -1 4283.37  198.98
   1  -6   1 4138.09  207.18
   1  -6   1 3997.40  248.28
   1  -6   1 4319.47  243.78
   1  -6   1 3650.23  202.48
   1  -6   1 3801.22  182.68
  -2   6  -1 2967.30  149.69
  -2   6  -1 2821.42  183.68
  -2   6  -1 2778.82  186.48
  -2   6  -1 2790.32  132.19
  -2   6  -1 3006.90  203.98
  -2   6  -1 2973.50  200.28
  -2   6  -1 2907.71  163.28
   2  -6   1 2776.62  131.89
   2  -6   1 2847.62  158.98
   2  -6   1 2826.42  146.09
   2  -6   1 2402.26  153.68
   2  -6   1 2635.24  197.48
   2  -6   1 2766.72  190.88
   2  -6   1 2786.02  136.69
  -3   6  -1  439.26   49.40
  -3   6  -1  387.36   39.20
  -3   6  -1  383.56   70.59
  -3   6  -1  338.37   71.89
  -3   6  -1  386.76   68.39
  -3   6  -1  393.66   32.20
  -3   6  -1  435.66   85.99
  -3   6  -1  333.57   23.70
   3  -6   1  324.67   42.00
   3  -6   1  345.37   42.70
   3  -6   1  347.97   18.80
   3  -6   1  435.56   85.29
   3  -6   1  354.96   70.59
   3  -6   1  382.16   30.00
   3  -6   1  419.16   33.90
  -4   6  -1  529.95   89.09
  -4   6  -1  674.03   55.79
  -4   6  -1  638.44   64.69
  -4   6  -1  672.23  111.89
  -4   6  -1  665.13   44.00
  -4   6  -1  611.24   45.70
  -4   6  -1  589.14  106.39
  -4   6  -1  499.05   83.69
   4  -6   1  596.94  106.49
   4  -6   1  622.14   46.80
   4  -6   1  621.14   53.09
   4  -6   1  599.04   65.09
   4  -6   1  664.13   55.19
  -5   6  -1    0.10    9.50
  -5   6  -1    5.20   19.80
  -5   6  -1    4.60   19.40
  -5   6  -1   -2.00    9.00
  -5   6  -1   10.30    7.40
  -5   6  -1   19.70    9.30
  -5   6  -1  -11.20   11.80
  -5   6  -1   13.30   13.20
   5  -6   1    4.70   10.20
   5  -6   1    1.40   14.00
   5  -6   1    4.20   17.60
   5  -6   1   28.20   27.70
   7   5  -1   28.30    7.60
   7   5  -1   44.00   12.60
  -7  -5   1   43.80   12.00
   6   5  -1    9.60    6.70
   6   5  -1    2.10    6.40
   6   5  -1    4.10    1.80
   6   5  -1    2.30    1.70
  -6  -5   1    0.40    7.30
  -6  -5   1    8.80   10.50
   5   5  -1   94.39    7.40
   5   5  -1   97.09    7.10
   5   5  -1  100.79   16.80
   5   5  -1  113.59   13.40
  -5  -5   1  131.09   19.10
  -5  -5   1  103.29   21.70
  -5  -5   1   95.49   16.40
   4   5  -1 3301.97  156.98
  -4  -5   1 3188.38  152.78
  -4  -5   1 3215.18  153.88
  -4  -5   1 3149.28  161.68
   3   5  -1 5331.57  236.18
   3   5  -1 5322.07  237.38
   3   5  -1 5371.26  238.48
  -3  -5   1 5053.89  242.88
  -3  -5   1 4919.41  237.28
   2   5  -1 1953.20   98.69
   2   5  -1 1887.41  106.39
   2   5  -1 1958.30   98.79
   2   5  -1 1762.92   98.19
   2   5  -1 1971.60  112.29
   2   5  -1 1954.40   91.89
   2   5  -1 1899.41   92.39
   2   5  -1 1903.31   86.69
   2   5  -1 1867.41  112.09
   2   5  -1 1860.51  107.59
  -2  -5   1 1834.72   88.09
  -2  -5   1 1813.02   85.79
  -2  -5   1 1850.91   91.49
  -2  -5   1 1929.31  113.79
  -2  -5   1 1800.02  108.09
  -2  -5   1 1808.62   97.89
  -2  -5   1 1789.02   90.29
  -2  -5   1 1730.93   93.49
   1   5  -1 1483.65   71.39
   1   5  -1 1599.14  106.29
   1   5  -1 1585.14  104.19
   1   5  -1 1532.45   85.49
   1   5  -1 1428.16   91.09
   1   5  -1 1403.86   71.79
   1   5  -1 1512.95   95.99
   1   5  -1 1432.36   77.89
   1   5  -1 1485.45   80.09
   1   5  -1 1669.63  100.39
   1   5  -1 1584.04   78.29
  -1  -5   1 1403.66   66.69
  -1  -5   1 1383.06   79.09
  -1  -5   1 1440.36   74.79
  -1  -5   1 1440.76   65.79
  -1  -5   1 1416.76   80.09
  -1  -5   1 1432.06   76.99
  -1  -5   1 1446.66   74.59
  -1  -5   1 1423.76   97.79
  -1  -5   1 1408.56  112.29
   0   5  -1  196.68   25.10
   0   5  -1  222.58   18.60
   0   5  -1  230.38   43.40
   0   5  -1  213.48   22.40
   0   5  -1  198.28   18.60
   0   5  -1  210.08   22.00
   0   5  -1  237.28   21.30
   0   5  -1  244.78   28.70
   0   5  -1  286.27   45.00
   0   5  -1  209.28   43.30
   0   5  -1  209.38   38.50
   0  -5   1  191.48   19.60
   0  -5   1  204.78   16.20
   0  -5   1  205.08   23.90
   0  -5   1  213.28   24.90
   0  -5   1  208.58   11.40
   0  -5   1  228.08   46.30
   0  -5   1  181.38   37.40
   0  -5   1  205.28   20.70
   0  -5   1  213.38   17.90
  -1   5  -1   33.70   13.20
  -1   5  -1   63.19   15.20
  -1   5  -1   41.60   16.90
  -1   5  -1   44.80    9.80
  -1   5  -1   51.79   20.90
  -1   5  -1   29.10   18.80
  -1   5  -1   38.00    9.60
  -1   5  -1   47.90   10.20
  -1   5  -1   29.80   11.50
  -1   5  -1   46.50   21.70
  -1   5  -1   35.80   11.60
   1  -5   1   29.30   12.60
   1  -5   1   32.10    9.80
   1  -5   1   40.10   13.30
   1  -5   1   19.40    7.70
   1  -5   1   45.60   22.80
   1  -5   1   44.90   19.20
   1  -5   1   33.20    8.10
   1  -5   1   40.00    7.20
  -2   5  -1  100.29   29.80
  -2   5  -1   96.69   23.70
  -2   5  -1  127.89   34.40
  -2   5  -1  149.19   13.80
  -2   5  -1  129.49   22.30
  -2   5  -1  114.99   37.60
  -2   5  -1  126.59   38.40
  -2   5  -1  114.69   21.10
  -2   5  -1  111.29   25.10
  -2   5  -1  111.29   17.00
   2  -5   1   97.49   33.90
   2  -5   1  128.19   20.90
   2  -5   1  108.39   23.90
   2  -5   1  110.69   15.70
   2  -5   1  129.69   18.60
   2  -5   1  116.69   25.60
   2  -5   1  118.89   35.90
   2  -5   1  110.49   20.10
  -3   5  -1 2459.65  172.18
  -3   5  -1 2521.95  125.99
  -3   5  -1 2467.05  169.18
  -3   5  -1 2430.66  180.68
  -3   5  -1 2591.04  137.19
  -3   5  -1 2604.04  186.98
  -3   5  -1 2605.44  116.59
  -3   5  -1 2640.44  150.68
   3  -5   1 2609.04  128.39
   3  -5   1 2514.35  114.99
   3  -5   1 2671.13  127.49
   3  -5   1 2443.06  134.09
   3  -5   1 2564.44  189.88
   3  -5   1 2621.64  149.29
   3  -5   1 2647.04  181.58
   3  -5   1 2690.93  137.49
  -4   5  -1 1852.41  151.28
  -4   5  -1 1904.51  148.09
  -4   5  -1 2007.40  162.98
  -4   5  -1 1937.11  100.59
  -4   5  -1 2072.89  129.89
  -4   5  -1 1947.91  114.89
  -4   5  -1 1811.02  159.48
  -4   5  -1 2068.99  104.09
   4  -5   1 2036.60  106.89
   4  -5   1 2074.69  130.19
   4  -5   1 2074.49  162.38
   4  -5   1 2065.29  116.19
   4  -5   1 1880.31  166.88
   4  -5   1 2010.60  107.29
  -5   5  -1  239.98   62.79
  -5   5  -1  235.78   65.09
  -5   5  -1  298.57   22.70
  -5   5  -1  249.68   39.60
  -5   5  -1  277.67   27.70
  -5   5  -1  295.97   26.90
  -5   5  -1  251.07   20.60
  -5   5  -1  231.08   31.90
   5  -5   1  315.57   31.40
   5  -5   1  272.07   28.20
   5  -5   1  191.28   40.10
   5  -5   1  324.77   35.90
   5  -5   1  307.67   42.60
   5  -5   1  237.58   67.49
  -6   5  -1 1106.39   81.19
   6  -5   1 1193.18   86.19
   7   4  -1  585.54   32.20
   7   4  -1  536.05   36.60
  -7  -4   1  708.13   53.69
  -7  -4   1  768.12   48.30
   6   4  -1  454.45   36.40
   6   4  -1  384.16   22.40
   6   4  -1  484.65   30.70
   6   4  -1  412.36   22.80
  -6  -4   1  492.65   41.60
  -6  -4   1  503.55   34.40
  -6  -4   1  492.35   36.10
   5   4  -1 1461.45   76.29
   5   4  -1 1400.96   64.19
   5   4  -1 1350.86   64.19
   5   4  -1 1540.55   79.19
  -5  -4   1 1503.65   76.29
  -5  -4   1 1466.65   78.19
  -5  -4   1 1437.36   85.39
  -5  -4   1 1517.25   78.69
   4   4  -1   42.90    4.10
   4   4  -1   41.20    3.90
  -4  -4   1   49.10   13.50
  -4  -4   1   49.90   10.20
  -4  -4   1   32.80    8.40
  -4  -4   1   45.80   10.60
  -4  -4   1   54.09   13.00
   3   4  -1    1.50    2.20
   3   4  -1    2.70    2.40
   3   4  -1   11.50    6.50
   3   4  -1    7.80    2.60
   3   4  -1    2.10    1.90
   3   4  -1    3.40    2.20
   3   4  -1    5.00    2.20
   3   4  -1   11.60    4.60
   3   4  -1    9.50    2.40
   3   4  -1    4.00    3.00
  -3  -4   1   -1.10    2.90
  -3  -4   1    5.60    4.20
  -3  -4   1    4.80    6.30
  -3  -4   1    6.30    2.70
  -3  -4   1    6.10    3.90
   2   4  -1 4908.21  225.38
   1   4  -1 8569.64  400.06
   1   4  -1 8514.35  397.96
   0   4  -1 1137.99   63.89
   0   4  -1 1150.18   68.99
   0   4  -1 1142.29   80.79
   0   4  -1 1128.99   61.19
   0   4  -1 1251.07   71.29
   0   4  -1 1275.07   90.59
   0   4  -1 1222.38   63.99
   0   4  -1 1145.49   58.49
   0   4  -1 1113.69   58.19
   0   4  -1 1223.48   88.29
   0   4  -1 1211.28   81.09
   0  -4   1 1133.09   57.19
   0  -4   1 1182.78   62.19
   0  -4   1 1322.27   87.49
   0  -4   1 1132.49   67.19
   0  -4   1 1211.68   62.29
   0  -4   1 1124.29   67.19
   0  -4   1 1115.89   56.09
   0  -4   1 1122.59   87.19
  -1   4  -1 4758.22  240.28
  -1   4  -1 4616.54  237.18
   1  -4   1 4711.23  252.67
   1  -4   1 4266.87  216.38
  -2   4  -1 4030.00  221.18
  -2   4  -1 3895.11  189.48
  -2   4  -1 4163.58  220.08
   2  -4   1 3821.22  196.38
   2  -4   1 3969.10  234.38
  -3   4  -1  709.63   70.19
  -3   4  -1  696.73   34.50
  -3   4  -1  741.43   51.19
  -3   4  -1  669.23   56.89
  -3   4  -1  700.83   42.80
  -3   4  -1  688.53   55.79
  -3   4  -1  655.33   42.20
  -3   4  -1  802.32   75.69
   3  -4   1  674.13   43.90
   3  -4   1  685.33   56.19
   3  -4   1  751.02   45.50
   3  -4   1  698.83   36.20
   3  -4   1  700.13   49.00
   3  -4   1  640.74   47.60
   3  -4   1  706.03   57.49
   3  -4   1  680.53   79.69
  -4   4  -1   48.00   11.10
  -4   4  -1   19.70   16.40
  -4   4  -1   50.59   21.70
  -4   4  -1   41.40    8.90
  -4   4  -1   41.70   14.20
  -4   4  -1   41.10   24.20
  -4   4  -1   53.89   11.20
  -4   4  -1   31.20   14.50
  -4   4  -1   50.39   27.10
  -4   4  -1   27.50   18.80
   4  -4   1   35.50   14.20
   4  -4   1   47.70   12.80
   4  -4   1   45.50   12.00
   4  -4   1   47.70   26.80
   4  -4   1   33.60   18.70
   4  -4   1   48.40   17.60
   4  -4   1   35.80   15.30
   4  -4   1   32.30   11.60
  -5   4  -1  473.15   36.00
  -5   4  -1  461.15   26.80
  -5   4  -1  500.55   44.80
  -5   4  -1  344.37   75.29
  -5   4  -1  411.86   77.79
  -5   4  -1  446.56   76.19
  -5   4  -1  393.16   55.99
  -5   4  -1  420.26   69.49
  -5   4  -1  441.86   26.60
   5  -4   1  519.95   39.40
   5  -4   1  428.26   77.69
   5  -4   1  486.95   45.10
   5  -4   1  503.75   42.50
   5  -4   1  532.15   54.89
   5  -4   1  398.06   81.69
   6  -4   1  391.06   51.39
   7   3  -1  282.87   32.10
   7   3  -1  249.38   19.20
  -7  -3   1  252.67   25.80
  -7  -3   1  285.27   35.10
  -7  -3   1  310.77   27.70
   6   3  -1 2359.06  107.69
   6   3  -1 2451.05  108.59
   6   3  -1 2411.86  125.79
  -6  -3   1 2403.36  119.59
  -6  -3   1 2333.87  117.89
  -6  -3   1 2255.67  124.69
   5   3  -1 1786.82   94.99
   5   3  -1 1798.02   86.59
   5   3  -1 1797.92   80.69
  -5  -3   1 1790.42   90.29
  -5  -3   1 1864.61   92.29
  -5  -3   1 1757.42   97.59
   4   3  -1  654.33   29.60
   4   3  -1  639.14   42.80
   4   3  -1  662.73   29.50
   4   3  -1  663.63   40.30
   4   3  -1  662.43   38.00
  -4  -3   1  628.14   37.50
  -4  -3   1  568.24   42.00
  -4  -3   1  676.43   39.40
  -4  -3   1  652.33   39.40
  -4  -3   1  625.54   38.70
   2   3  -1 3974.60  177.58
   1   3  -1   34.70   10.60
   1   3  -1   41.90    7.40
   1   3  -1   45.70    9.20
   1   3  -1   44.30    7.30
   1   3  -1   48.40   13.10
   1   3  -1   59.19   13.00
   1   3  -1   42.50    8.90
   1   3  -1   33.80    4.30
   1   3  -1   51.29    6.90
   1   3  -1   40.90    6.90
   1   3  -1   43.20    6.10
   1   3  -1   25.60    9.70
   1   3  -1   54.59   10.10
  -1  -3   1   50.49    7.40
  -1  -3   1   34.10    3.60
  -1  -3   1   55.69   15.10
  -1  -3   1   35.70   10.90
  -1  -3   1   34.40    3.40
  -1  -3   1   37.30    4.90
  -1  -3   1   35.00    8.00
  -1  -3   1   37.70    6.50
  -1  -3   1   38.50    7.60
  -1  -3   1   43.30    8.20
  -1  -3   1   48.10    8.00
   0   3  -1  584.84   46.30
   0   3  -1  538.15   33.60
   0   3  -1  496.35   35.80
   0   3  -1  572.84   29.70
   0   3  -1  557.14   44.60
   0   3  -1  597.34   33.80
   0   3  -1  536.35   29.80
   0   3  -1  599.24   32.50
   0   3  -1  538.65   37.40
   0   3  -1  545.85   49.20
   0   3  -1  527.65   29.70
   0   3  -1  601.04   49.99
   0  -3   1  556.44   32.30
   0  -3   1  540.65   28.60
   0  -3   1  574.34   32.70
   0  -3   1  507.45   35.40
   0  -3   1  531.25   29.10
   0  -3   1  580.34   47.60
   0  -3   1  562.74   36.40
   0  -3   1  545.85   25.70
   0  -3   1  546.65   24.10
   0  -3   1  526.55   31.40
   0  -3   1  584.54   50.59
  -1   3  -1 5990.50  286.37
  -1   3  -1 5844.92  287.27
  -2   3  -1 1765.92   97.79
  -2   3  -1 1687.43   90.09
  -2   3  -1 1757.82  122.69
  -2   3  -1 1669.63  110.99
  -2   3  -1 1673.53   95.29
  -2   3  -1 1696.63   89.89
  -2   3  -1 1726.83   78.19
  -2   3  -1 1838.12  112.49
  -2   3  -1 1644.54   82.99
   2  -3   1 1646.24   81.99
   2  -3   1 1723.73   96.09
   2  -3   1 1771.02  114.09
   2  -3   1 1731.73   77.59
   2  -3   1 1858.81  113.39
   2  -3   1 1745.63  122.99
   2  -3   1 1793.62   89.09
  -3   3  -1 2991.40  141.39
  -3   3  -1 3202.78  150.98
  -3   3  -1 3128.29  177.68
  -3   3  -1 3286.77  161.78
  -3   3  -1 2922.31  149.69
  -3   3  -1 3133.49  179.88
  -3   3  -1 2975.00  157.28
   3  -3   1 3172.38  197.98
   3  -3   1 2995.40  141.09
   3  -3   1 2919.91  148.09
   3  -3   1 3027.70  158.58
   3  -3   1 3117.29  137.39
  -4   3  -1 4409.66  202.88
  -4   3  -1 4009.50  232.18
  -4   3  -1 4463.45  252.47
  -4   3  -1 4636.64  216.28
  -4   3  -1 4018.00  211.18
  -4   3  -1 4192.08  246.48
  -4   3  -1 4122.49  236.88
  -4   3  -1 4153.58  190.98
   4  -3   1 4260.67  256.37
   4  -3   1 4652.53  276.97
   4  -3   1 3957.20  199.88
   4  -3   1 3967.10  211.48
   4  -3   1 4047.99  191.48
  -5   3  -1  666.73   30.60
  -5   3  -1  735.63   41.40
  -5   3  -1  585.74   73.99
  -5   3  -1  667.83   43.50
  -5   3  -1  681.53   50.19
  -5   3  -1  688.23   81.09
  -5   3  -1  647.34   70.99
  -5   3  -1  682.23   41.10
  -5   3  -1  590.84   70.09
  -5   3  -1  642.74   30.30
  -5   3  -1  740.33   59.89
   5  -3   1  701.13   46.70
   5  -3   1  532.65   46.30
   5  -3   1  708.83   80.29
   5  -3   1  713.23   52.69
   5  -3   1  601.34   81.49
   5  -3   1  553.44   54.39
  -6   3  -1  204.98   18.10
  -6   3  -1  137.39   29.90
  -6   3  -1   99.09   35.70
  -6   3  -1  204.88   25.40
  -6   3  -1  150.78   22.20
  -6   3  -1  130.49   38.00
   6  -3   1  152.88   44.70
   6  -3   1  175.78   35.90
   6  -3   1  191.68   23.10
   6  -3   1  231.28   28.20
   6  -3   1  170.38   51.49
   6  -3   1  132.49   25.50
   6  -3   1  122.09   29.30
   6  -3   1  169.58   29.50
  -7   3  -1   23.00   13.70
  -7   3  -1   40.90   14.10
   7  -3   1   43.20   18.10
   7  -3   1   44.50   17.30
   7  -3   1   33.20   16.30
   7   2  -1 1482.95   75.99
   7   2  -1 1388.66   89.69
   7   2  -1 1411.86   73.09
   7   2  -1 1424.16   68.09
  -7  -2   1 1473.05   80.89
  -7  -2   1 1350.96   79.59
  -7  -2   1 1367.96   82.59
   6   2  -1   91.69   19.20
   6   2  -1   88.39   12.00
   6   2  -1   87.39    9.20
   6   2  -1   90.59    9.40
   6   2  -1   92.59   12.10
   6   2  -1   70.09    8.60
  -6  -2   1   90.49   18.30
  -6  -2   1  100.79   16.10
  -6  -2   1  111.79   17.30
   5   2  -1  219.28   15.10
   5   2  -1  233.38   23.20
   5   2  -1  207.48   17.00
   5   2  -1  225.98   17.50
   5   2  -1  222.18   18.60
   5   2  -1  215.88   14.80
   5   2  -1  225.28   14.90
   5   2  -1  223.28   14.00
   5   2  -1  231.98   17.20
  -5  -2   1  244.18   23.20
  -5  -2   1  196.18   15.30
  -5  -2   1  189.68   15.00
  -5  -2   1  208.68   16.40
  -5  -2   1  199.28   19.10
  -5  -2   1  193.28   16.20
   4   2  -1 1936.71   84.49
   4   2  -1 1970.90   85.19
   4   2  -1 1791.62   91.79
  -4  -2   1 1738.03   83.89
  -4  -2   1 1705.73   97.39
  -4  -2   1 1827.92   87.49
  -4  -2   1 1738.33   82.89
  -4  -2   1 1800.72   88.49
  -4  -2   1 1750.42   83.49
  -4  -2   1 1760.72   82.59
   3   2  -1 2239.68  101.99
   3   2  -1 2028.90  100.59
   3   2  -1 2238.88  105.09
   3   2  -1 2214.98  100.79
   3   2  -1 2155.88  101.29
  -3  -2   1 2265.47  101.99
  -3  -2   1 2094.89  105.19
  -1   2  -1 2951.30  155.18
   1  -2   1 2719.73  152.78
  -2   2  -1  654.03   39.00
  -2   2  -1  613.44   38.70
  -2   2  -1  686.23   54.49
  -2   2  -1  651.63   29.30
  -2   2  -1  633.54   58.39
  -2   2  -1  533.45   48.80
  -2   2  -1  679.63   44.90
  -2   2  -1  635.24   42.70
  -2   2  -1  623.04   34.20
  -2   2  -1  622.74   34.00
   2  -2   1  587.54   37.50
   2  -2   1  666.03   54.59
   2  -2   1  632.04   31.60
   2  -2   1  606.74   51.49
   2  -2   1  638.94   36.20
   2  -2   1  604.54   37.90
   2  -2   1  651.13   35.10
   2  -2   1  656.33   43.60
   2  -2   1  647.94   59.59
   2  -2   1  595.84   33.60
   2  -2   1  664.23   44.00
  -3   2  -1  321.17   38.40
  -3   2  -1  311.77   29.40
  -3   2  -1  334.37   19.10
  -3   2  -1  301.27   25.40
  -3   2  -1  314.67   21.10
  -3   2  -1  280.47   29.20
  -3   2  -1  279.57   20.50
  -3   2  -1  308.77   25.80
  -3   2  -1  369.16   40.30
   3  -2   1  303.17   52.29
   3  -2   1  312.07   25.20
   3  -2   1  295.47   29.50
   3  -2   1  336.17   25.70
   3  -2   1  348.87   32.10
   3  -2   1  295.37   19.70
   3  -2   1  329.47   26.00
   3  -2   1  334.47   23.00
   3  -2   1  308.97   21.20
  -4   2  -1  217.28   18.30
  -4   2  -1  174.28   15.50
  -4   2  -1  194.78   11.60
  -4   2  -1  194.98   24.20
  -4   2  -1  188.28   20.90
  -4   2  -1  193.28   40.80
  -4   2  -1  179.08   15.50
  -4   2  -1  224.88   45.70
  -4   2  -1  196.28   20.80
  -4   2  -1  204.68   25.50
   4  -2   1  208.88   26.80
   4  -2   1  192.58   25.20
   4  -2   1  193.48   21.00
   4  -2   1  196.88   18.30
   4  -2   1  199.48   21.00
   4  -2   1  185.48   20.50
   4  -2   1  201.98   16.90
   4  -2   1  208.98   45.50
  -5   2  -1 1903.81  135.89
  -5   2  -1 2063.69  101.99
  -5   2  -1 1989.70   95.89
  -5   2  -1 2035.30   95.79
  -5   2  -1 2047.00  116.99
  -5   2  -1 1952.20  134.29
   5  -2   1 2116.69  110.19
   5  -2   1 2264.77  124.19
   5  -2   1 1782.52  105.69
   5  -2   1 1970.60   99.59
   5  -2   1 2195.18  112.29
   5  -2   1 1889.91  150.58
   5  -2   1 2033.80  102.69
  -6   2  -1 2804.32  133.89
  -6   2  -1 2868.21  191.98
  -6   2  -1 2859.81  143.29
  -6   2  -1 2528.25  172.98
  -6   2  -1 2658.13  125.79
  -6   2  -1 2616.04  176.88
  -6   2  -1 2708.23  185.18
  -6   2  -1 2774.42  137.69
   6  -2   1 2298.77  186.18
   6  -2   1 2899.51  147.19
   6  -2   1 2962.50  162.18
   6  -2   1 2912.71  149.99
   6  -2   1 2731.63  187.58
   6  -2   1 2976.50  140.79
  -7   2  -1  458.85   34.50
  -7   2  -1  462.05   38.30
   7  -2   1  464.45   39.10
   7  -2   1  483.35   44.00
   7  -2   1  513.45   61.39
   7  -2   1  466.35   46.90
   7  -2   1  366.86   78.49
   7   1  -1  953.60   54.89
   7   1  -1  977.40   69.99
   7   1  -1  993.20   62.49
   7   1  -1  974.00   55.79
   7   1  -1  820.82   70.19
  -7  -1   1  966.80   59.69
  -7  -1   1  977.70   59.19
  -7  -1   1  959.00   59.69
  -7  -1   1  875.51   66.89
  -7  -1   1  891.51   68.39
   6   1  -1 3981.30  199.18
   6   1  -1 3890.31  176.08
   6   1  -1 4113.39  205.98
   6   1  -1 4110.19  186.58
   6   1  -1 3888.91  186.38
   6   1  -1 3918.01  177.58
  -6  -1   1 3761.12  196.18
  -6  -1   1 3776.32  182.48
  -6  -1   1 3696.23  170.58
  -6  -1   1 3731.53  180.28
  -6  -1   1 3573.14  195.88
  -6  -1   1 3942.51  181.08
  -6  -1   1 3821.92  171.18
  -6  -1   1 3781.82  190.28
  -6  -1   1 3751.52  170.38
   5   1  -1 4514.75  216.38
  -5  -1   1 4147.08  202.98
  -5  -1   1 4162.38  196.28
  -5  -1   1 4080.49  203.58
   4   1  -1  688.13   34.10
   4   1  -1  674.23   50.69
   4   1  -1  700.83   37.20
   4   1  -1  680.33   47.20
   4   1  -1  660.93   43.20
   4   1  -1  690.43   31.20
   4   1  -1  687.03   41.90
   4   1  -1  685.83   35.10
   4   1  -1  695.53   41.00
   4   1  -1  667.73   30.80
   4   1  -1  712.83   48.20
  -4  -1   1  607.54   44.00
  -4  -1   1  686.63   41.30
  -4  -1   1  637.14   36.20
  -4  -1   1  691.23   45.10
  -4  -1   1  687.33   35.40
  -4  -1   1  634.54   36.60
  -4  -1   1  716.63   39.50
  -4  -1   1  653.83   49.90
  -4  -1   1  683.33   38.70
   3   1  -1 1372.06   69.99
   3   1  -1 1379.66   72.89
   3   1  -1 1410.46   73.69
   3   1  -1 1357.06   66.99
   3   1  -1 1430.16   66.39
   3   1  -1 1385.36   66.69
   3   1  -1 1460.55   84.49
  -3  -1   1 1419.76   69.29
  -3  -1   1 1308.07   75.99
  -3  -1   1 1378.66   71.39
  -3  -1   1 1353.46   71.69
  -3  -1   1 1398.36   66.79
  -3  -1   1 1302.17   64.59
   2   1  -1   54.79    9.80
   2   1  -1   39.40    7.20
   2   1  -1   31.90    3.90
   2   1  -1   56.99    7.20
   2   1  -1   37.00    6.80
   2   1  -1   45.60    7.60
   2   1  -1   42.20    5.20
   2   1  -1   48.80    6.70
   2   1  -1   42.50    3.20
   2   1  -1   36.90    3.10
   2   1  -1   55.19    6.00
   2   1  -1   43.80    5.30
   2   1  -1   37.20    4.80
   2   1  -1   38.40    4.20
   2   1  -1   51.59    7.70
  -2  -1   1   50.79    8.40
  -2  -1   1   40.80    7.20
  -2  -1   1   32.80    4.10
  -2  -1   1   36.50    4.30
  -2  -1   1   34.00    6.30
  -2  -1   1   53.29    7.70
  -2  -1   1   45.20    7.80
  -2  -1   1   45.70    6.90
  -2  -1   1   39.10    6.40
  -2  -1   1   49.90    9.30
  -2  -1   1   43.40    6.30
  -2  -1   1   38.40    3.80
   1   1  -1   57.19    3.30
   1   1  -1   55.59    4.80
   1   1  -1   59.29    5.00
   1   1  -1   56.69    4.30
   1   1  -1   53.29    4.90
   1   1  -1   53.69    5.10
   1   1  -1   61.49    5.50
   1   1  -1   57.99    4.90
   1   1  -1   51.19    7.80
   1   1  -1   59.99    6.50
   1   1  -1   56.99    6.70
   1   1  -1   57.39    5.10
   1   1  -1   53.39    4.40
   1   1  -1   47.40    3.20
  -1  -1   1   52.69    4.40
  -1  -1   1   51.49    4.70
  -1  -1   1   50.99    4.00
  -1  -1   1   55.59    4.90
  -1  -1   1   69.49    7.90
  -1  -1   1   55.79    4.80
  -1  -1   1   58.19    6.50
  -1  -1   1   52.69    6.00
  -1  -1   1   57.89    5.40
  -1  -1   1   52.99    6.50
  -1  -1   1   58.09    5.00
  -1  -1   1   46.20    4.50
   0   1  -1  408.66   27.80
   0   1  -1  409.56   27.20
   0   1  -1  389.16   19.10
   0   1  -1  399.36   20.00
   0   1  -1  387.26   27.00
   0  -1   1  405.66   21.10
   0  -1   1  432.56   28.40
   0  -1   1  340.77   29.10
   0  -1   1  405.86   22.50
   0  -1   1  405.26   20.70
   0  -1   1  408.86   27.40
  -2   1  -1 3750.12  193.18
   2  -1   1 3819.92  186.08
   2  -1   1 3845.32  187.88
  -3   1  -1 1309.07   84.49
  -3   1  -1 1357.56   61.29
  -3   1  -1 1270.47   72.79
  -3   1  -1 1312.37   63.39
  -3   1  -1 1364.06   69.69
  -3   1  -1 1338.77   86.19
  -3   1  -1 1367.06   69.49
  -3   1  -1 1385.76   75.39
   3  -1   1 1403.36   69.99
   3  -1   1 1336.77   64.59
   3  -1   1 1344.97   65.19
   3  -1   1 1393.86   75.89
   3  -1   1 1350.76   70.69
   3  -1   1 1437.66   96.99
   3  -1   1 1352.56   69.29
  -4   1  -1 3159.48  151.68
  -4   1  -1 3300.97  184.18
  -4   1  -1 3150.58  173.28
  -4   1  -1 3298.17  182.58
  -4   1  -1 3051.69  174.38
   4  -1   1 3197.88  160.48
   4  -1   1 3406.46  191.38
   4  -1   1 3284.27  181.78
  -5   1  -1    5.10    5.70
  -5   1  -1    9.60    6.90
  -5   1  -1    9.80    4.00
  -5   1  -1   25.80   15.90
  -5   1  -1   -2.80    5.50
  -5   1  -1   -2.10    5.40
  -5   1  -1    2.20    9.60
  -5   1  -1   16.00    6.60
  -5   1  -1   12.80    6.90
  -5   1  -1    1.30    5.30
  -5   1  -1    6.40    4.00
  -5   1  -1   12.10    3.90
   5  -1   1    3.30    5.40
   5  -1   1    3.20    6.50
   5  -1   1   11.50    5.50
   5  -1   1    4.10    8.20
   5  -1   1    6.10    5.60
   5  -1   1    9.60    7.50
   5  -1   1   -1.80    8.60
  -6   1  -1   45.20   19.50
  -6   1  -1   51.59   15.00
  -6   1  -1   14.30   15.90
  -6   1  -1   39.90   11.00
  -6   1  -1   42.80   11.90
  -6   1  -1   44.60   12.30
   6  -1   1   25.20   11.40
   6  -1   1   32.20   10.20
   6  -1   1   41.90   15.60
   6  -1   1   50.79   17.00
   6  -1   1   38.30   16.80
   6  -1   1   48.10   11.40
   6  -1   1   15.10   13.80
  -7   1  -1  336.47   60.59
  -7   1  -1  313.37   31.80
  -7   1  -1  408.26   31.20
  -7   1  -1  320.47   59.59
   7  -1   1  325.07   63.49
   7  -1   1  419.26   33.70
   7  -1   1  436.56   37.70
   7  -1   1  322.77   39.90
   7  -1   1  423.66   44.60
   7  -1   1  461.95   44.20
   7   0  -1  237.28   26.30
   7   0  -1  224.48   30.20
   7   0  -1  192.48   23.10
   7   0  -1  193.28   42.70
   7   0  -1  184.98   26.80
   7   0  -1  216.08   34.90
   7   0  -1  250.97   24.70
  -7   0   1  167.98   43.10
  -7   0   1  214.38   22.70
  -7   0   1  211.68   26.50
  -7   0   1  190.88   22.60
   6   0  -1   -4.50    2.90
   6   0  -1    4.70    7.40
   6   0  -1   -3.60    7.00
   6   0  -1    1.10    5.60
   6   0  -1    7.40    8.50
   6   0  -1    1.60    4.40
   6   0  -1    5.00    4.10
   6   0  -1   -2.30    4.80
   6   0  -1   16.20    6.60
  -6   0   1    7.10    7.00
  -6   0   1    6.00    7.20
  -6   0   1    6.20    4.50
  -6   0   1    5.00    9.50
  -6   0   1    1.50    6.90
  -6   0   1    3.80    5.20
  -6   0   1    1.70    3.90
  -6   0   1    5.00    6.50
  -6   0   1   -0.10    5.70
   5   0  -1  870.81   52.69
   5   0  -1  913.01   48.30
   5   0  -1  902.01   60.49
   5   0  -1 1031.00   61.39
   5   0  -1  967.00   54.19
   5   0  -1  982.40   78.89
   5   0  -1  933.71   50.79
   5   0  -1  927.41   60.19
  -5   0   1  830.52   54.09
  -5   0   1  963.40   52.69
  -5   0   1  855.61   66.19
  -5   0   1  932.91   52.29
  -5   0   1  828.82   50.49
  -5   0   1  943.41   56.09
  -5   0   1  934.71   51.29
  -5   0   1  921.31   76.19
  -5   0   1  809.42   65.69
  -5   0   1  978.90   52.59
   4   0  -1 5467.25  258.67
   4   0  -1 5514.75  267.37
   4   0  -1 5369.86  259.57
  -4   0   1 4947.41  252.37
  -4   0   1 5296.97  266.57
   2   0  -1 1949.51  103.19
  -1   0  -1 1190.58   61.29
   1   0   1 1252.67   62.49
  -2   0  -1  891.81   53.59
  -2   0  -1  958.60   55.19
  -2   0  -1  919.81   56.09
  -2   0  -1  922.21   56.89
   2   0   1  995.90   56.99
   2   0   1  965.00   59.79
  -4   0  -1 3427.06  178.48
  -4   0  -1 3072.79  170.38
  -4   0  -1 3397.16  171.18
  -4   0  -1 3282.67  175.58
   4   0   1 3665.83  179.38
   4   0   1 3369.66  183.08
  -5   0  -1 1759.32  112.79
  -5   0  -1 1722.33   92.69
  -5   0  -1 1648.04  107.39
  -5   0  -1 1708.83   88.49
  -5   0  -1 1851.01   88.99
  -5   0  -1 1766.82  114.19
  -5   0  -1 1783.92   87.79
  -5   0  -1 1737.03   92.99
  -5   0  -1 1785.62   87.19
  -5   0  -1 1737.73  107.59
  -5   0  -1 1782.12   90.09
   5   0   1 1855.61   99.29
   5   0   1 1712.53  117.79
   5   0   1 1737.73   85.59
   5   0   1 1934.41   92.69
   5   0   1 1898.51  100.89
   5   0   1 1784.62   90.69
   5   0   1 1924.61   99.89
   5   0   1 1894.71   87.99
  -6   0  -1 3618.34  206.18
  -6   0  -1 4018.10  175.68
  -6   0  -1 3708.13  173.68
  -6   0  -1 3999.90  178.68
  -6   0  -1 3440.96  198.38
  -6   0  -1 3554.04  197.88
  -6   0  -1 3799.32  172.48
  -6   0  -1 3648.83  204.78
  -6   0  -1 3577.04  174.78
   6   0   1 3788.82  188.58
   6   0   1 3989.70  175.38
   6   0   1 3943.81  179.98
   6   0   1 3916.51  189.88
   6   0   1 3914.21  190.68
   6   0   1 3251.17  208.88
  -7   0  -1  620.64   45.10
  -7   0  -1  556.84   69.59
  -7   0  -1  671.03   43.50
   7   0   1  678.83   54.99
   7   0   1  673.53   45.30
   7   0   1  506.75   47.50
   7   0   1  527.05   41.80
   7   0   1  617.84   53.29
   7   0   1  683.23   43.30
   7   0   1  570.24   65.39
   7  -1  -1  464.65   36.30
   7  -1  -1  460.15   44.20
   7  -1  -1  308.47   61.99
   7  -1  -1  348.67   42.80
   7  -1  -1  500.45   40.50
   7  -1  -1  467.15   46.90
  -7   1   1  477.85   37.50
  -7   1   1  427.26   34.60
  -7   1   1  374.96   62.69
  -7   1   1  372.26   64.79
   6  -1  -1  550.64   49.70
   6  -1  -1  533.65   38.10
   6  -1  -1  572.74   42.90
   6  -1  -1  609.54   48.30
   6  -1  -1  436.46   72.29
  -6   1   1  397.46   65.49
  -6   1   1  550.44   37.70
  -6   1   1  514.45   38.50
  -6   1   1  483.35   61.09
  -6   1   1  571.14   39.10
  -6   1   1  494.05   43.90
  -6   1   1  508.65   62.79
  -6   1   1  415.96   69.69
  -6   1   1  526.05   34.20
   5  -1  -1 1821.02   90.39
   5  -1  -1 1774.72  129.49
   5  -1  -1 1779.82  104.19
   5  -1  -1 1798.42   95.39
   5  -1  -1 1850.31   99.59
   5  -1  -1 1835.42  104.49
  -5   1   1 1764.42   86.99
  -5   1   1 1750.22  128.59
  -5   1   1 1703.33   98.69
  -5   1   1 1764.12   80.89
  -5   1   1 1708.93   89.09
  -5   1   1 1784.92  117.89
  -5   1   1 1753.92   92.29
  -5   1   1 1793.82   89.29
  -5   1   1 1665.63  114.29
   4  -1  -1  182.58   18.60
   4  -1  -1  203.48   36.80
   4  -1  -1  199.28   19.80
   4  -1  -1  159.68   21.40
   4  -1  -1  168.88   15.00
   4  -1  -1  201.08   23.90
   4  -1  -1  216.28   17.70
   4  -1  -1  188.78   34.20
   4  -1  -1  129.09   31.60
   4  -1  -1  182.88   20.60
  -4   1   1  214.58   34.80
  -4   1   1  184.58   18.40
  -4   1   1  166.68   35.90
  -4   1   1  166.78   17.80
  -4   1   1  163.28   31.30
  -4   1   1  190.38   13.70
  -4   1   1  189.88   15.60
  -4   1   1  179.98   16.40
  -4   1   1  182.88   13.80
   3  -1  -1 1854.81  107.39
   3  -1  -1 1777.02   84.89
   3  -1  -1 1789.42   88.79
   3  -1  -1 1853.01  108.79
   3  -1  -1 1800.52   95.39
   3  -1  -1 1893.31  116.39
  -3   1   1 1902.31  106.99
  -3   1   1 1739.13   89.09
  -3   1   1 1757.72   87.39
  -3   1   1 1734.13  105.79
  -3  -1  -1  818.72   47.80
  -3  -1  -1  821.92   48.50
  -3  -1  -1  867.41   46.20
  -3  -1  -1  861.71   41.00
  -3  -1  -1  861.31   49.90
  -3  -1  -1  869.01   42.20
  -3  -1  -1  864.71   45.50
  -3  -1  -1  842.72   44.30
  -3  -1  -1  880.11   50.79
  -3  -1  -1  909.51   44.20
   3   1   1  910.21   42.50
   3   1   1  834.12   48.00
   3   1   1  889.91   45.60
   3   1   1  920.01   46.70
   3   1   1  892.51   45.30
   3   1   1  852.81   52.59
   3   1   1  946.31   51.39
  -4  -1  -1    2.40    2.00
  -4  -1  -1    1.60    3.30
  -4  -1  -1    5.10    2.70
  -4  -1  -1    0.50    3.00
  -4  -1  -1    6.90    4.20
  -4  -1  -1    1.00    3.10
  -4  -1  -1    3.30    3.60
  -4  -1  -1    6.20    4.80
  -4  -1  -1    5.60    4.30
  -4  -1  -1    0.90    2.00
  -4  -1  -1    1.00    3.00
  -4  -1  -1    5.40    2.80
   4   1   1    0.70    4.20
   4   1   1    4.70    3.00
   4   1   1    4.90    3.20
   4   1   1    3.30    2.20
   4   1   1    6.10    2.80
   4   1   1    1.70    3.00
   4   1   1    1.80    1.60
   4   1   1    3.50    3.90
   4   1   1    5.60    3.00
   4   1   1    7.30    6.40
  -5  -1  -1 1263.17   64.49
  -5  -1  -1 1137.19   71.79
  -5  -1  -1 1148.19   60.19
  -5  -1  -1 1212.98   77.09
  -5  -1  -1 1182.48   64.99
  -5  -1  -1 1188.78   59.19
  -5  -1  -1 1185.98   58.79
  -5  -1  -1 1235.78   66.69
  -5  -1  -1 1203.78   66.19
  -5  -1  -1 1245.28   76.49
  -5  -1  -1 1198.18   73.39
   5   1   1 1288.37   69.69
   5   1   1 1299.67   63.79
   5   1   1 1079.99   77.49
   5   1   1 1283.27   61.09
   5   1   1 1359.86   74.79
   5   1   1 1188.38   59.69
   5   1   1 1339.67   69.69
   5   1   1 1321.57   79.19
  -6  -1  -1  278.47   31.60
  -6  -1  -1  256.17   28.90
  -6  -1  -1  287.57   18.50
  -6  -1  -1  288.07   32.50
  -6  -1  -1  297.77   24.80
  -6  -1  -1  281.67   18.30
  -6  -1  -1  276.67   29.50
  -6  -1  -1  298.67   24.90
  -6  -1  -1  321.37   26.40
  -6  -1  -1  284.47   18.50
   6   1   1  338.27   24.30
   6   1   1  277.67   32.60
   6   1   1  211.38   35.40
   6   1   1  298.07   22.30
   6   1   1  320.17   28.20
   6   1   1  337.57   33.50
   6   1   1  252.47   19.90
  -7  -1  -1  668.13   54.59
  -7  -1  -1  747.13   47.60
  -7  -1  -1  748.03   49.90
  -7  -1  -1  670.03   54.29
   7   1   1  723.93   58.29
   7   1   1  723.13   44.60
   7   1   1  733.03   51.49
   7   1   1  754.82   45.70
   7  -2  -1  229.58   26.60
   7  -2  -1  249.88   29.90
   7  -2  -1  163.28   50.19
  -7   2   1  224.58   23.50
  -7   2   1  221.78   25.90
   6  -2  -1 1220.08   87.69
   6  -2  -1 1270.17   79.89
   6  -2  -1 1218.18   77.19
   6  -2  -1 1162.48   69.89
   6  -2  -1  982.40  107.19
  -6   2   1 1139.29   67.69
  -6   2   1 1013.30   94.79
  -6   2   1 1309.17   69.39
  -6   2   1 1186.78   59.89
  -6   2   1  993.60   95.69
  -6   2   1 1277.97   74.79
   5  -2  -1  932.31   52.99
   5  -2  -1  912.71   55.59
   5  -2  -1  887.81   59.39
   5  -2  -1  908.51   92.89
   5  -2  -1  949.60   62.29
   5  -2  -1 1034.30   63.99
   5  -2  -1  976.90   71.29
  -5   2   1  976.20   83.89
  -5   2   1  975.50   49.90
  -5   2   1  928.91   53.89
  -5   2   1  914.31   49.60
  -5   2   1  947.81   67.49
  -5   2   1  784.12   78.19
  -5   2   1  946.41   49.30
   4  -2  -1 2683.43  138.99
   4  -2  -1 2475.05  136.99
   4  -2  -1 2787.82  162.68
   4  -2  -1 2367.56  118.59
   4  -2  -1 2552.94  128.09
   4  -2  -1 2711.13  159.78
   4  -2  -1 2607.84  128.19
   4  -2  -1 2400.66  164.88
   4  -2  -1 2692.13  129.09
  -4   2   1 2513.75  134.79
  -4   2   1 2463.85  117.09
  -4   2   1 2342.47  126.29
  -4   2   1 2547.34  167.28
  -4   2   1 2502.65  117.89
  -4   2   1 2600.94  115.99
  -4   2   1 2585.94  126.99
   2  -2  -1 2184.78  129.09
   2  -2  -1 2374.16  129.99
   2  -2  -1 2358.76  140.49
  -2   2   1 2263.07  128.39
  -2   2   1 2433.46  141.39
  -2   2   1 2242.58  129.89
   1  -2  -1   29.00    8.40
   1  -2  -1   37.60    8.90
   1  -2  -1   14.80    9.00
   1  -2  -1   30.90    6.10
   1  -2  -1   20.60    8.60
   1  -2  -1   24.70    6.30
   1  -2  -1   40.50    6.30
   1  -2  -1   35.90    6.40
   1  -2  -1   34.80   11.20
   1  -2  -1   31.30    6.90
  -1   2   1   30.10    5.40
  -1   2   1   35.30    6.30
  -1   2   1   25.70    7.90
  -1   2   1   26.80   12.30
  -1   2   1   41.60   12.60
  -1   2   1   30.70    7.20
  -1   2   1   34.70    7.50
  -1   2   1   33.60    6.20
  -1   2   1   33.10    8.40
  -1   2   1   23.20    9.10
   0  -2  -1  628.94   30.60
   0  -2  -1  625.54   42.80
   0  -2  -1  584.64   41.00
   0  -2  -1  633.74   35.80
   0  -2  -1  603.94   32.60
   0  -2  -1  588.54   35.50
   0   2   1  680.23   42.90
   0   2   1  650.33   47.20
   0   2   1  618.34   42.50
   0   2   1  630.34   32.90
   2   2   1 1692.23   84.29
   2   2   1 1763.32   80.69
   2   2   1 1791.62   82.39
  -5  -2  -1  100.79   15.80
  -5  -2  -1   98.79   16.90
  -5  -2  -1  114.29   15.60
  -5  -2  -1   96.49   14.00
   5   2   1   96.69   10.70
   5   2   1   95.79    8.40
   5   2   1   95.39    8.70
   5   2   1  108.79   18.70
   5   2   1   97.29    8.90
   5   2   1   94.59   10.30
   5   2   1   96.29    8.50
  -6  -2  -1  712.23   47.10
  -6  -2  -1  634.24   42.30
  -6  -2  -1  633.24   43.10
  -6  -2  -1  686.23   45.50
   6   2   1  658.03   35.20
   6   2   1  613.34   35.50
   6   2   1  694.23   35.50
   6   2   1  685.03   52.09
   6   2   1  676.83   40.10
   6   2   1  617.94   30.80
   6   2   1  742.33   40.80
   6   2   1  718.63   38.00
  -7  -2  -1   51.49   11.80
  -7  -2  -1   39.10   13.30
   7   2   1   36.20    8.10
   7   2   1   64.19   18.60
   7   2   1   50.49   10.00
   7   2   1   59.59   11.40
   7   2   1   53.09    7.30
   7   2   1   40.00    6.60
   7  -3  -1  568.04   52.29
   6  -3  -1   -2.10   10.60
   6  -3  -1    0.90    7.40
   6  -3  -1    1.60    6.20
   6  -3  -1    9.10    9.80
   6  -3  -1    6.10    8.70
   6  -3  -1   -3.30    7.00
   6  -3  -1    5.10   10.90
  -6   3   1   -3.10    6.80
  -6   3   1    1.40    5.40
  -6   3   1    2.00    2.50
  -6   3   1   -1.30    8.00
  -6   3   1   -4.10    4.40
  -6   3   1    6.20    9.20
  -6   3   1   -1.50    6.80
  -6   3   1   -0.60    7.30
  -6   3   1   16.20    8.30
  -6   3   1    0.20    6.30
   5  -3  -1   46.50   17.20
   5  -3  -1   78.79   28.30
   5  -3  -1   31.30   12.00
   5  -3  -1   36.60   14.10
   5  -3  -1   46.20   22.20
   5  -3  -1   43.40   14.90
   5  -3  -1   46.20   25.70
  -5   3   1   55.99   11.40
  -5   3   1   54.29   17.80
  -5   3   1   48.00    9.50
  -5   3   1   28.00   23.30
  -5   3   1   53.59   14.60
  -5   3   1   34.60    6.40
  -5   3   1   22.00   18.00
  -5   3   1   55.69   12.40
  -5   3   1   48.20   21.90
   4  -3  -1  923.01   84.69
   4  -3  -1  874.21   82.79
   4  -3  -1  927.11   59.99
   4  -3  -1  857.21   56.79
   4  -3  -1  931.41   57.49
   4  -3  -1  891.31   67.79
   4  -3  -1  815.22   51.99
   4  -3  -1  742.33   62.49
   4  -3  -1  939.51   93.99
   4  -3  -1  843.42   49.80
  -4   3   1  873.31   49.90
  -4   3   1  793.02   77.69
  -4   3   1  989.50   60.09
  -4   3   1  803.52   78.99
  -4   3   1  894.61   91.59
  -4   3   1  935.41   67.49
  -4   3   1  902.61   49.90
  -4   3   1  872.91   49.50
  -4   3   1  921.11   43.30
   3  -3  -1 1342.77   82.09
   3  -3  -1 1265.77   66.69
   3  -3  -1 1178.48   63.89
   3  -3  -1 1299.77   72.79
   3  -3  -1 1397.76  111.89
   3  -3  -1 1328.37   69.69
   3  -3  -1 1263.77   96.99
   3  -3  -1 1252.77   71.29
   3  -3  -1 1217.98   79.79
   3  -3  -1 1392.46   98.49
   3  -3  -1 1213.68   61.69
  -3   3   1 1258.67   96.29
  -3   3   1 1270.07   72.19
  -3   3   1 1194.78   64.39
  -3   3   1 1274.27   61.49
  -3   3   1 1345.67   81.69
  -3   3   1 1166.38  121.49
  -3   3   1 1269.07   64.69
  -3   3   1 1205.28   68.19
  -3   3   1 1236.78   94.39
  -3   3   1 1179.18   77.29
   2  -3  -1 4700.93  245.08
   2  -3  -1 4646.04  257.07
   2  -3  -1 4679.53  242.88
  -2   3   1 4760.42  257.97
  -2   3   1 4824.52  243.58
  -2   3   1 4855.51  246.68
   0   3   1 3531.75  186.18
  -1  -3  -1  571.54   30.60
  -1  -3  -1  541.95   26.00
  -1  -3  -1  575.84   30.70
  -1  -3  -1  616.84   44.80
  -1  -3  -1  562.84   33.00
  -1  -3  -1  562.74   32.70
  -1  -3  -1  536.65   32.90
  -1  -3  -1  578.94   40.00
  -1  -3  -1  601.74   41.30
  -1  -3  -1  513.25   30.20
   1   3   1  566.74   34.80
   1   3   1  572.04   28.50
   1   3   1  557.34   28.40
   1   3   1  579.54   28.90
   1   3   1  575.64   34.80
   1   3   1  638.14   42.40
   1   3   1  583.54   27.90
   1   3   1  572.04   31.30
   1   3   1  566.54   40.00
   1   3   1  588.94   45.50
   1   3   1  587.94   34.60
   1   3   1  585.84   31.60
   1   3   1  564.34   31.00
   2   3   1 2658.83  126.79
  -3  -3  -1  189.08   17.20
  -3  -3  -1  181.98   14.50
  -3  -3  -1  186.68   15.60
  -3  -3  -1  174.48   18.30
  -3  -3  -1  182.98   15.70
   3   3   1  175.08   15.80
   3   3   1  190.18   14.90
   3   3   1  189.18   15.80
   3   3   1  238.38   20.70
   3   3   1  212.18   17.20
   3   3   1  202.18   15.60
  -4  -3  -1 1796.52   86.39
  -4  -3  -1 1734.03   87.39
  -4  -3  -1 1825.32   88.89
  -4  -3  -1 1844.52   85.79
  -4  -3  -1 1730.73   91.99
   4   3   1 1721.43   90.39
   4   3   1 1639.44   96.29
   4   3   1 1755.92   89.49
  -5  -3  -1 2409.86  118.39
  -5  -3  -1 2380.46  115.59
  -5  -3  -1 2385.86  122.39
   5   3   1 2445.16  122.49
  -6  -3  -1 3272.77  155.78
  -6  -3  -1 3325.87  155.48
  -6  -3  -1 3238.98  158.28
   6   3   1 3108.99  144.39
   6   3   1 3320.47  147.59
   6   3   1 3347.36  165.18
  -7  -3  -1  191.18   22.10
  -7  -3  -1  230.88   22.10
   7   3   1  176.38   14.50
   7   3   1  187.08   29.30
   6  -4  -1 1765.52  103.39
   6  -4  -1 1948.11  130.49
   6  -4  -1 1859.81  110.69
   6  -4  -1 1794.72  113.29
  -6   4   1 1969.40  113.19
  -6   4   1 1770.32   97.79
  -6   4   1 1809.02   94.79
   5  -4  -1 1201.68  128.79
   5  -4  -1 1315.27   78.09
   5  -4  -1 1437.96  101.19
   5  -4  -1 1505.55   90.09
   5  -4  -1 1446.56   84.49
   5  -4  -1 1398.06  120.59
  -5   4   1 1147.89  113.49
  -5   4   1 1196.28  112.69
  -5   4   1 1386.96   86.29
  -5   4   1 1296.47   61.19
  -5   4   1 1322.27   61.39
  -5   4   1 1286.07   72.99
  -5   4   1 1315.87  106.69
   4  -4  -1  101.29   20.30
   4  -4  -1   80.19   21.50
   4  -4  -1  128.59   23.80
   4  -4  -1  105.69   36.00
   4  -4  -1  166.28   46.80
   4  -4  -1  134.19   29.20
   4  -4  -1  128.59   37.30
   4  -4  -1  123.09   21.30
   4  -4  -1  105.19   18.10
  -4   4   1  113.59   25.10
  -4   4   1  151.78   45.80
  -4   4   1  115.29   17.30
  -4   4   1  137.59   39.60
  -4   4   1  116.79   22.70
  -4   4   1  120.29   18.10
  -4   4   1  117.49   30.20
  -4   4   1  160.38   40.10
  -4   4   1  109.99   11.90
  -4   4   1  121.69   19.00
   3  -4  -1 1191.58   71.29
   3  -4  -1 1138.59   95.49
   3  -4  -1 1163.48   97.69
   3  -4  -1 1159.28  107.89
   3  -4  -1 1137.89   78.39
   3  -4  -1 1073.99   67.99
   3  -4  -1 1128.39   63.99
   3  -4  -1 1224.08   66.29
   3  -4  -1 1118.09   56.89
   3  -4  -1 1250.37   81.89
  -3   4   1 1130.09   62.39
  -3   4   1 1106.29   94.19
  -3   4   1 1104.69   61.99
  -3   4   1 1178.68   80.49
  -3   4   1 1216.08   71.59
  -3   4   1  956.10   73.89
  -3   4   1 1138.79  107.09
  -3   4   1 1188.28   65.19
  -3   4   1 1189.38   98.39
   2  -4  -1   60.49   14.20
   2  -4  -1   70.19   22.30
   2  -4  -1   69.69   17.50
   2  -4  -1   60.99   21.00
   2  -4  -1   52.89   10.30
   2  -4  -1   57.09   16.30
   2  -4  -1   54.49   24.90
   2  -4  -1   55.99   10.40
   2  -4  -1   61.59    7.10
   2  -4  -1   57.89   13.10
   2  -4  -1   74.29   13.20
  -2   4   1   51.19   11.00
  -2   4   1   71.29   17.40
  -2   4   1   55.49   13.70
  -2   4   1   43.80   15.80
  -2   4   1   59.19   24.30
  -2   4   1   40.30   18.30
  -2   4   1   44.40    9.90
  -2   4   1   51.09   10.30
  -2   4   1   59.79   22.10
  -2   4   1   46.20   11.90
   1  -4  -1  501.05   57.79
   1  -4  -1  489.05   31.00
   1  -4  -1  493.65   40.10
   1  -4  -1  507.85   40.50
   1  -4  -1  480.35   34.10
   1  -4  -1  553.04   52.39
   1  -4  -1  551.74   53.69
   1  -4  -1  465.15   29.10
   1  -4  -1  532.25   35.80
   1  -4  -1  508.25   29.80
  -1   4   1  509.35   31.10
  -1   4   1  491.15   40.40
  -1   4   1  477.95   34.80
  -1   4   1  533.85   36.90
  -1   4   1  566.84   60.99
  -1   4   1  478.75   29.40
  -1   4   1  528.85   51.79
  -1   4   1  503.45   31.40
  -1   4   1  530.45   42.30
  -1   4   1  457.85   30.70
  -1   4   1  535.45   53.69
   0  -4  -1 4504.55  235.98
   0  -4  -1 4454.35  223.98
   0  -4  -1 4006.70  222.28
   0   4   1 4513.55  225.08
   0   4   1 4722.23  240.38
   0   4   1 4560.44  227.68
  -2  -4  -1 1880.51  103.59
  -2  -4  -1 1897.01   94.39
   2   4   1 1866.71   98.09
   2   4   1 1957.10  100.79
   2   4   1 2002.90  100.19
  -3  -4  -1 1754.22   89.29
  -3  -4  -1 1823.12   87.29
   3   4   1 1765.32   84.89
   3   4   1 1741.43   94.09
   3   4   1 1803.22   90.49
  -4  -4  -1 2384.06  115.59
  -4  -4  -1 2451.85  118.59
  -4  -4  -1 2419.96  113.39
   4   4   1 2453.85  117.89
   4   4   1 2356.66  116.09
  -5  -4  -1   27.60    9.10
  -5  -4  -1   34.30   10.40
  -5  -4  -1   33.30    9.50
  -5  -4  -1   22.50    9.10
   5   4   1   23.60    8.90
   5   4   1   60.59   10.80
  -6  -4  -1  188.88   19.80
  -6  -4  -1  185.68   21.10
  -6  -4  -1  158.28   18.40
   6   4   1  190.78   17.10
   6   4   1  147.69    9.70
   6   4   1  165.98   21.40
   6   4   1  136.19    9.10
  -7  -4  -1  696.23   45.70
  -7  -4  -1  703.03   45.60
   7   4   1  535.95   30.90
   7   4   1  635.54   50.69
   5  -5  -1  419.06   89.79
   5  -5  -1  689.93   56.19
   5  -5  -1  523.85   46.50
   5  -5  -1  625.04   47.30
   5  -5  -1  611.94   64.19
  -5   5   1  720.83   56.69
  -5   5   1  583.84   43.10
  -5   5   1  651.13   63.69
  -5   5   1  600.94   41.80
   4  -5  -1 1183.78   73.99
   4  -5  -1 1060.29  120.99
   4  -5  -1 1214.68  112.19
   4  -5  -1 1353.06   96.09
   4  -5  -1 1181.48  113.79
   4  -5  -1 1232.28   74.09
   4  -5  -1 1268.87   82.99
  -4   5   1 1327.57   65.49
  -4   5   1 1304.17   82.99
  -4   5   1 1250.37  127.59
  -4   5   1 1240.08   67.59
  -4   5   1 1223.28   71.19
  -4   5   1 1060.69  106.09
  -4   5   1 1311.37   67.09
  -4   5   1 1328.77   95.49
  -4   5   1 1113.99  110.09
   3  -5  -1 2451.05  128.59
   3  -5  -1 2296.27  163.98
   3  -5  -1 2333.57  118.69
   3  -5  -1 2408.36  119.49
   3  -5  -1 2401.06  140.29
   3  -5  -1 2244.08  124.99
   3  -5  -1 2194.18  159.28
   3  -5  -1 2206.78  108.19
   3  -5  -1 2460.25  181.68
  -3   5   1 2489.35  112.49
  -3   5   1 2419.56  141.59
  -3   5   1 2440.96  117.99
  -3   5   1 2399.36  116.09
  -3   5   1 2275.07  177.68
  -3   5   1 2326.37  165.08
  -3   5   1 2418.86  128.99
  -3   5   1 2326.97  162.78
   2  -5  -1  558.44   50.59
   2  -5  -1  673.83   32.90
   2  -5  -1  715.33   48.70
   2  -5  -1  618.44   40.90
   2  -5  -1  567.74   44.70
   2  -5  -1  627.64   39.50
   2  -5  -1  637.14   69.89
   2  -5  -1  611.04   76.09
   2  -5  -1  647.94   68.69
   2  -5  -1  643.84   53.89
  -2   5   1  637.54   78.49
  -2   5   1  615.54   52.59
  -2   5   1  714.33   49.70
  -2   5   1  615.94   39.40
  -2   5   1  663.23   55.99
  -2   5   1  619.84   38.40
  -2   5   1  606.94   66.79
  -2   5   1  545.35   65.59
  -2   5   1  681.43   42.40
  -2   5   1  610.64   40.00
   1  -5  -1 2153.18  116.19
   1  -5  -1 2150.88  148.49
   1  -5  -1 1989.30   96.79
   1  -5  -1 2057.19   99.19
   1  -5  -1 1812.82  111.59
   1  -5  -1 2179.58  136.29
   1  -5  -1 1970.90  104.59
   1  -5  -1 1943.91  133.69
   1  -5  -1 2026.40   96.09
   1  -5  -1 2032.30  105.49
  -1   5   1 2146.59   99.89
  -1   5   1 1875.41   95.49
  -1   5   1 2214.68  152.08
  -1   5   1 2036.50  100.79
  -1   5   1 2059.39  117.19
  -1   5   1 2110.79  137.79
  -1   5   1 1949.60  114.39
  -1   5   1 2193.58  136.99
  -1   5   1 2109.29  108.09
  -1   5   1 1915.81   99.29
   0  -5  -1  709.23   62.69
   0  -5  -1  707.73   35.90
   0  -5  -1  721.13   50.79
   0  -5  -1  737.33   45.10
   0  -5  -1  686.13   63.09
   0  -5  -1  665.13   38.40
   0  -5  -1  604.84   47.60
   0  -5  -1  682.53   37.50
   0  -5  -1  677.33   43.50
   0  -5  -1  721.63   70.89
   0   5   1  711.63   44.70
   0   5   1  755.52   41.00
   0   5   1  746.93   66.39
   0   5   1  711.63   46.10
   0   5   1  649.34   50.29
   0   5   1  677.03   35.50
   0   5   1  725.43   53.29
   0   5   1  649.43   40.00
   0   5   1  686.03   62.59
   0   5   1  660.93   70.49
  -1  -5  -1  220.68   34.60
  -1  -5  -1  223.98   14.40
  -1  -5  -1  200.68   21.70
  -1  -5  -1  222.68   22.40
  -1  -5  -1  212.28   18.70
  -1  -5  -1  217.48   13.70
  -1  -5  -1  225.18   37.00
  -1  -5  -1  214.18   14.70
  -1  -5  -1  235.48   21.70
  -1  -5  -1  243.38   20.20
  -1  -5  -1  202.08   37.10
   1   5   1  271.67   46.30
   1   5   1  225.18   12.80
   1   5   1  216.38   36.20
   1   5   1  234.48   24.90
   1   5   1  228.48   24.60
   1   5   1  255.47   38.10
   1   5   1  234.78   17.50
   1   5   1  222.68   20.80
   1   5   1  220.38   17.90
  -2  -5  -1 1043.00   59.59
  -2  -5  -1  955.50   51.79
  -2  -5  -1 1011.00   51.89
  -2  -5  -1  966.70   54.59
  -2  -5  -1 1065.69   55.29
  -2  -5  -1 1024.80   70.39
  -2  -5  -1 1043.20   73.19
   2   5   1 1073.19   61.79
   2   5   1 1067.49   48.00
   2   5   1 1022.20   56.29
   2   5   1  885.01   51.39
   2   5   1 1065.69   69.99
   2   5   1 1055.49   81.49
   2   5   1 1124.99   69.79
   2   5   1 1069.99   63.49
   2   5   1 1070.99   55.59
   2   5   1 1089.89   61.69
   2   5   1 1023.20   51.29
   2   5   1 1214.58   88.09
  -3  -5  -1 2231.68  113.49
  -3  -5  -1 2361.76  116.69
  -3  -5  -1 2246.88  112.49
   3   5   1 2393.86  118.79
   3   5   1 2175.68  104.99
   3   5   1 2197.48  106.19
   3   5   1 2530.45  115.39
   3   5   1 2364.66  111.89
   3   5   1 2509.45  114.69
   3   5   1 2388.26  111.99
   3   5   1 2414.66  111.49
  -4  -5  -1 1320.07   73.59
  -4  -5  -1 1259.27   69.29
   4   5   1 1342.57   59.59
   4   5   1 1322.37   74.29
  -5  -5  -1 2044.70  100.59
  -5  -5  -1 1995.40   97.09
  -5  -5  -1 1918.81  102.29
  -5  -5  -1 2041.90  100.69
   5   5   1 1734.83   83.99
   5   5   1 2077.39  102.69
  -6  -5  -1 3829.32  179.08
  -6  -5  -1 3611.84  174.58
  -6  -5  -1 3521.55  175.08
  -6  -5  -1 3478.85  170.88
   6   5   1 3574.64  176.08
   6   5   1 3817.42  173.98
  -7  -5  -1  164.28   28.60
  -7  -5  -1  150.28   25.70
   7   5   1  184.68   18.80
   7   5   1  157.68   26.00
   5  -6  -1  389.56   86.89
   5  -6  -1  554.14   61.49
   5  -6  -1  313.07   81.79
   5  -6  -1  542.85   44.30
   5  -6  -1  506.35   42.90
  -5   6   1  468.75   36.30
  -5   6   1  513.85   59.49
  -5   6   1  364.66   76.79
  -5   6   1  419.26   47.10
  -5   6   1  543.45   40.60
  -5   6   1  407.66   80.89
  -5   6   1  397.76   30.80
   4  -6  -1   25.80   13.40
   4  -6  -1   15.70   28.50
   4  -6  -1   41.40   11.60
   4  -6  -1   27.00   16.00
   4  -6  -1   41.20   13.60
  -4   6   1   19.70   14.80
  -4   6   1   50.09   29.10
  -4   6   1   26.30    9.30
  -4   6   1   10.60   18.70
  -4   6   1   35.90   11.80
  -4   6   1   30.70    7.30
  -4   6   1   33.80   19.50
  -4   6   1   13.30    8.00
   3  -6  -1  318.17   61.59
   3  -6  -1  259.47   58.29
   3  -6  -1  275.37   44.50
   3  -6  -1  312.47   40.00
   3  -6  -1  332.97   73.29
   3  -6  -1  285.67   27.40
   3  -6  -1  308.87   29.40
  -3   6   1  325.67   35.80
  -3   6   1  308.27   28.60
  -3   6   1  293.07   61.39
  -3   6   1  393.56   82.59
  -3   6   1  301.87   61.79
  -3   6   1  331.37   25.30
  -3   6   1  324.27   44.20
  -3   6   1  355.56   29.00
  -3   6   1  249.58   37.00
   2  -6  -1  677.53   42.80
   2  -6  -1  694.33   77.49
   2  -6  -1  650.43   33.70
   2  -6  -1  706.73   86.29
   2  -6  -1  691.73   45.60
   2  -6  -1  707.13   61.39
   2  -6  -1  567.24   69.29
   2  -6  -1  676.23   52.49
   2  -6  -1  597.04   56.89
  -2   6   1  594.24   51.19
  -2   6   1  717.43   47.90
  -2   6   1  739.33   55.09
  -2   6   1  756.72   65.69
  -2   6   1  725.43   89.19
  -2   6   1  617.64   72.79
  -2   6   1  728.23   44.00
  -2   6   1  666.43   76.49
   1  -6  -1 1812.62  143.09
   1  -6  -1 1956.30  132.89
   1  -6  -1 1899.11  134.69
   1  -6  -1 1590.14  105.29
   1  -6  -1 1889.81   92.09
   1  -6  -1 1822.92  109.39
   1  -6  -1 1707.63   98.79
   1  -6  -1 1788.12   87.39
   1  -6  -1 1730.93   88.59
  -1   6   1 2010.90  116.39
  -1   6   1 1932.01  103.29
  -1   6   1 1816.22   92.69
  -1   6   1 1920.41  150.08
  -1   6   1 1833.72   95.49
  -1   6   1 1712.73   92.69
   0  -6  -1 1693.13  123.89
   0  -6  -1 1788.02  134.89
   0  -6  -1 1753.12  122.29
   0  -6  -1 1595.44  101.39
   0  -6  -1 1692.13   94.59
   0  -6  -1 1933.41   88.89
   0  -6  -1 1850.91  105.19
   0  -6  -1 1762.92   86.29
   0   6   1 1756.72  126.29
   0   6   1 1855.71   99.39
   0   6   1 1867.71  126.99
   0   6   1 1842.32   91.19
   0   6   1 1725.23   98.89
   0   6   1 1948.51   97.99
   0   6   1 2185.28  148.49
   0   6   1 1967.10  111.09
  -1  -6  -1 4845.72  266.17
   1   6   1 5318.27  260.27
   1   6   1 5348.56  263.07
   1   6   1 4524.15  221.98
  -2  -6  -1 1944.41   96.39
  -2  -6  -1 2009.90   96.79
  -2  -6  -1 1973.80  121.89
  -2  -6  -1 2053.09  105.39
  -2  -6  -1 1859.51  123.89
  -2  -6  -1 2146.69   93.99
  -2  -6  -1 1793.62   99.19
  -2  -6  -1 2024.00  100.89
   2   6   1 2095.49  109.59
   2   6   1 1996.80  107.99
   2   6   1 1869.91  100.59
   2   6   1 2095.09   95.69
   2   6   1 2092.09  101.19
   2   6   1 2144.39  122.79
   2   6   1 2070.49  120.09
   2   6   1 2029.10  107.79
   2   6   1 1867.51   95.39
  -3  -6  -1   12.60    7.10
  -3  -6  -1    3.70    4.20
  -3  -6  -1    5.10    5.90
  -3  -6  -1    4.10    6.50
   3   6   1    9.00    2.50
   3   6   1    2.70    4.00
   3   6   1    3.30    4.60
   3   6   1    3.10    5.30
   3   6   1    2.50    1.80
   3   6   1    9.80    7.40
   3   6   1   -1.40    2.40
   3   6   1    4.50    4.30
   3   6   1    0.80    3.90
   3   6   1    0.90    4.40
   3   6   1    0.20    3.90
   3   6   1    0.10    3.20
  -4  -6  -1   25.70    8.40
  -4  -6  -1    9.40    7.90
   4   6   1   16.70    4.90
   4   6   1   15.60    4.50
   4   6   1   23.10    5.90
   4   6   1   23.80    9.90
   4   6   1   19.80    4.20
   4   6   1   25.60    5.00
  -5  -6  -1   25.50    9.80
  -5  -6  -1    7.30    6.90
   5   6   1    9.50    3.20
   5   6   1   21.60    7.30
   5   6   1   11.10    3.30
   5   6   1   37.30   12.60
  -6  -6  -1  338.07   33.60
  -6  -6  -1  423.96   33.50
   6   6   1  404.96   31.50
   6   6   1  352.06   33.00
   4  -7  -1  636.64   57.29
   4  -7  -1  473.55   92.79
   4  -7  -1  658.23   68.29
   4  -7  -1  668.53   55.89
   4  -7  -1  625.34   47.80
   4  -7  -1  529.45  107.49
  -4   7   1  655.43   45.60
  -4   7   1  698.83  121.99
  -4   7   1  629.54   41.30
  -4   7   1  641.94   57.89
  -4   7   1  632.04   68.19
  -4   7   1  476.55  100.69
  -4   7   1  493.85   91.49
   3  -7  -1 2288.37  118.39
   3  -7  -1 2353.06  146.09
   3  -7  -1 2036.60  184.38
   3  -7  -1 2186.98  114.39
   3  -7  -1 2215.58  129.59
  -3   7   1 2015.60  167.68
  -3   7   1 2107.39  114.59
  -3   7   1 2307.97  132.49
  -3   7   1 2173.28  117.19
  -3   7   1 2374.16  118.99
  -3   7   1 2274.67  147.59
  -3   7   1 2081.09  172.38
   2  -7  -1    6.60    5.40
   2  -7  -1   -1.50   13.90
   2  -7  -1   15.30   14.40
  -2   7   1   56.49   18.00
  -2   7   1    2.60    7.80
  -2   7   1   21.80   14.90
  -2   7   1   38.70   12.60
  -2   7   1   14.50   21.20
  -2   7   1   17.90    9.10
   1  -7  -1   -5.50    5.60
   1  -7  -1   -8.50    6.80
   1  -7  -1   12.00    4.50
   1  -7  -1   11.70    8.20
   1  -7  -1   -5.40    6.40
  -1   7   1   -0.70    5.50
  -1   7   1   -1.30   11.30
  -1   7   1   -4.80    5.60
  -1   7   1    4.40    7.60
  -1   7   1    1.40   13.20
  -1   7   1   -0.40    6.50
  -1   7   1    5.20    9.80
  -1   7   1    6.10    6.70
   0  -7  -1   28.90   11.20
   0  -7  -1   38.80   14.30
   0  -7  -1   29.50    3.50
   0  -7  -1   23.70    6.50
   0  -7  -1   23.40    7.60
   0  -7  -1    7.70   16.10
   0   7   1   29.60   13.70
   0   7   1   24.40    9.40
   0   7   1   27.00   11.40
   0   7   1   31.10   21.90
   0   7   1   30.20   15.70
   0   7   1   13.90    9.60
   0   7   1   12.10    9.30
   0   7   1   10.70   15.00
  -1  -7  -1 1008.00   63.99
  -1  -7  -1  919.51   85.59
  -1  -7  -1 1016.90   59.99
  -1  -7  -1  869.81   87.39
  -1  -7  -1  987.30   47.00
  -1  -7  -1 1053.59   67.39
   1   7   1  999.00   92.89
   1   7   1  993.30   60.19
   1   7   1  997.00   72.29
   1   7   1  993.40   56.09
   1   7   1  797.62   79.49
   1   7   1 1015.90   65.89
   1   7   1 1083.19   97.09
   1   7   1  839.92   66.39
  -2  -7  -1  882.41   75.39
  -2  -7  -1  932.01   46.30
  -2  -7  -1  940.51   81.29
  -2  -7  -1  896.71   51.29
  -2  -7  -1  830.92   58.09
  -2  -7  -1  902.11   55.29
   2   7   1  934.61   50.79
   2   7   1  913.61   55.99
   2   7   1  916.21   83.99
   2   7   1  959.70   64.59
   2   7   1  693.23   68.29
   2   7   1  944.71   62.79
   2   7   1  807.32   60.89
   2   7   1  924.41   81.89
   2   7   1  709.53   67.69
  -3  -7  -1 2496.15  113.79
  -3  -7  -1 2653.63  120.39
  -3  -7  -1 2450.65  113.79
  -3  -7  -1 2508.25  132.79
   3   7   1 2590.44  136.59
   3   7   1 2519.15  132.09
   3   7   1 2371.16  151.58
   3   7   1 2695.13  120.79
   3   7   1 2620.64  124.29
   3   7   1 2628.74  132.89
   3   7   1 2534.25  156.48
  -4  -7  -1 1113.59   72.29
  -4  -7  -1 1136.79   63.49
   4   7   1 1255.67   77.29
   4   7   1 1130.19   61.69
   4   7   1 1156.38   62.39
   4   7   1 1251.27   55.69
   4   7   1 1160.28   59.19
  -5  -7  -1  115.09   17.20
  -5  -7  -1  102.09   19.80
   5   7   1   64.89    8.10
   5   7   1  102.89   20.50
   5   7   1   68.89   11.20
   5   7   1   91.69    9.20
   5   7   1   72.39    8.40
   3  -8  -1  631.54   57.29
   3  -8  -1  649.24   49.80
  -3   8   1  647.44   50.19
  -3   8   1  671.93   60.09
  -3   8   1  745.53   51.59
  -3   8   1  409.76   86.09
   2  -8  -1  475.55   31.80
   2  -8  -1  443.46   35.80
   2  -8  -1  336.77   78.79
   2  -8  -1  390.06   48.90
   2  -8  -1  484.25   46.60
  -2   8   1  488.25   48.20
  -2   8   1  367.96   50.59
  -2   8   1  512.45  102.49
  -2   8   1  536.15   58.99
  -2   8   1  477.35   41.20
  -2   8   1  537.15   40.60
  -2   8   1  371.56   77.49
  -2   8   1  603.74  107.49
  -2   8   1  326.27   68.89
   1  -8  -1 1377.06   86.49
   1  -8  -1 1308.57   74.39
   1  -8  -1 1289.67   94.89
   1  -8  -1 1325.57  132.99
  -1   8   1 1363.56   78.99
  -1   8   1 1465.75   86.49
  -1   8   1 1345.97  137.79
  -1   8   1 1178.78  122.59
  -1   8   1 1481.65  138.29
  -1   8   1 1088.19  116.19
  -1   8   1 1464.55   91.69
  -1   8   1 1363.36  102.69
   0  -8  -1  309.97   23.30
   0  -8  -1  353.46   24.60
   0  -8  -1  263.77   59.69
   0  -8  -1  311.37   34.20
   0  -8  -1  312.77   32.50
   0   8   1  359.06   37.00
   0   8   1  349.17   30.10
   0   8   1  360.56   36.70
   0   8   1  238.98   37.00
   0   8   1  277.87   56.79
   0   8   1  348.57   44.50
   0   8   1  320.07   69.09
   0   8   1  222.18   50.59
   0   8   1  401.06   77.89
  -1  -8  -1  241.38   29.10
  -1  -8  -1  289.07   27.20
   1   8   1  279.17   31.90
   1   8   1  182.78   25.70
   1   8   1  296.07   25.00
   1   8   1  185.48   30.30
   1   8   1  267.67   29.40
   1   8   1  232.78   33.60
  -2  -8  -1  626.54   66.09
  -2  -8  -1  558.04   47.20
  -2  -8  -1  633.14   33.10
  -2  -8  -1  558.34   61.59
   2   8   1  536.25   59.89
   2   8   1  594.74   53.69
   2   8   1  564.74   51.69
   2   8   1  657.73   47.30
   2   8   1  655.13   45.80
   2   8   1  680.33   53.49
   2   8   1  560.94   63.39
  -3  -8  -1  118.49   26.10
  -3  -8  -1  161.78   26.30
   3   8   1  201.08   30.50
   3   8   1  106.19   24.90
   3   8   1  137.69   27.20
   3   8   1  129.39   18.00
   3   8   1  174.08   18.10
   3   8   1  185.98   25.50
   3   8   1  197.58   21.20
  -4  -8  -1  606.24   39.00
  -4  -8  -1  536.95   47.90
   4   8   1  624.14   42.90
   4   8   1  636.94   52.69
   4   8   1  661.83   38.50
   4   8   1  667.93   39.00
   4   8   1  630.84   42.50
   0  -9  -1  512.55   45.40
   0  -9  -1  562.84   49.50
   0   9   1  556.64   61.29
   0   9   1  557.94   50.49
   0   9   1  552.34   42.60
   0   9   1  555.04   50.39
  -1  -9  -1  531.95   50.29
   1   9   1  689.23   65.29
   1   9   1  678.13   47.30
   1   9   1  668.33   61.09
   1   9   1  736.53   58.19
  -2  -9  -1  134.09   25.20
   2   9   1  179.58   24.70
   2   9   1  174.48   19.70
   2   9   1  168.38   28.70
   2   9   1   85.09   32.90
   2   9   1  193.98   30.90
   2   9  -2  640.94   45.80
   2   9  -2  693.33   62.39
  -2  -9   2  776.82   63.89
   1   9  -2  843.52   78.29
   1   9  -2 1071.39   64.39
   1   9  -2 1090.59   85.19
  -1  -9   2 1055.69   80.79
   0   9  -2  134.59   33.50
   0   9  -2  143.29   28.00
   0  -9   2   94.89   21.90
   0  -9   2  132.99   23.40
   4   8  -2   88.39   14.60
   4   8  -2   84.79   16.40
   4   8  -2  102.29   21.70
   4   8  -2  108.19   13.70
   4   8  -2  115.19   12.70
  -4  -8   2  126.59   21.50
   3   8  -2  183.88   21.90
   3   8  -2  224.68   27.30
   3   8  -2  163.28   31.60
   3   8  -2  248.78   23.90
   3   8  -2  175.98   26.80
   3   8  -2  157.58   30.70
  -3  -8   2  143.49   30.10
  -3  -8   2  244.88   27.40
   2   8  -2  232.98   45.20
   2   8  -2  223.38   27.20
   2   8  -2  215.18   43.30
   2   8  -2  315.57   36.80
   2   8  -2  224.48   31.60
   2   8  -2  261.97   28.50
  -2  -8   2  260.27   48.70
  -2  -8   2  312.37   31.40
   1   8  -2  290.77   30.70
   1   8  -2  250.97   24.00
   1   8  -2  258.37   35.80
   1   8  -2  183.88   30.50
   1   8  -2  186.58   26.70
  -1  -8   2  241.78   28.70
  -1  -8   2  255.87   62.89
  -1  -8   2  244.08   29.60
   0   8  -2 1589.94   83.89
   0   8  -2 1598.04   94.59
   0   8  -2 1197.28  116.29
   0   8  -2 1504.35  105.89
   0   8  -2 1294.17  120.89
   0  -8   2 1390.46   73.59
   0  -8   2 1510.85   88.89
   0  -8   2 1522.85   75.79
  -1   8  -2 1581.54   98.89
  -1   8  -2 1623.14  113.39
  -1   8  -2 1684.63  175.68
  -1   8  -2 1434.96  162.48
  -1   8  -2 1481.05   85.69
  -1   8  -2 1290.57  124.79
  -1   8  -2 1370.16  130.89
   1  -8   2 1529.95  105.29
   1  -8   2 1480.25   81.29
   1  -8   2 1532.45   93.69
  -2   8  -2  142.29   46.80
  -2   8  -2  101.49   28.30
  -2   8  -2  183.08   22.10
  -2   8  -2  161.28   49.90
  -2   8  -2  134.39   28.70
   2  -8   2  157.18   35.30
   2  -8   2  130.79   27.40
   2  -8   2  126.69   21.30
   5   7  -2  846.42   60.39
   5   7  -2  796.32   43.60
  -5  -7   2  886.61   57.39
   4   7  -2 2895.41  149.69
   4   7  -2 3539.65  159.08
   4   7  -2 3423.86  152.78
   4   7  -2 3484.55  150.98
  -4  -7   2 3432.96  166.38
   3   7  -2  695.63   42.90
   3   7  -2  683.43   39.30
   3   7  -2  623.04   49.40
   3   7  -2  680.73   57.39
   3   7  -2  759.62   51.69
   3   7  -2  668.83   58.49
  -3  -7   2  645.74   34.90
  -3  -7   2  558.44   36.70
  -3  -7   2  691.83   48.00
  -3  -7   2  584.34   55.49
   2   7  -2  160.88   35.60
   2   7  -2  188.58   36.80
   2   7  -2  155.58   20.80
   2   7  -2  232.08   20.10
   2   7  -2  223.68   28.00
   2   7  -2  247.58   29.10
   2   7  -2  169.18   18.70
  -2  -7   2  173.98   36.40
  -2  -7   2  205.98   22.70
  -2  -7   2  221.98   20.50
  -2  -7   2  221.38   24.60
   1   7  -2   98.79   15.90
   1   7  -2   73.49   25.00
   1   7  -2   95.49   19.30
   1   7  -2   72.49   29.60
   1   7  -2   61.99   23.00
   1   7  -2   87.79   31.40
   1   7  -2   82.29   20.80
   1   7  -2   58.59   15.90
   1   7  -2   99.99   23.40
  -1  -7   2  104.39   17.40
  -1  -7   2   91.29   29.90
  -1  -7   2  123.09   36.60
  -1  -7   2   92.89   18.80
  -1  -7   2  120.19    9.10
  -1  -7   2  105.49    9.80
  -1  -7   2   82.29   17.90
   0   7  -2   15.50   10.30
   0   7  -2   10.00   13.90
   0   7  -2    6.60    9.40
   0   7  -2    7.60   14.70
   0   7  -2   19.50   19.90
   0   7  -2    0.20    9.90
   0   7  -2    7.90   11.60
   0   7  -2    0.90    6.00
   0  -7   2    2.60    7.20
   0  -7   2   11.10   13.00
   0  -7   2   -4.40    5.00
   0  -7   2   18.10    6.80
   0  -7   2   -1.50   10.60
   0  -7   2    9.90   10.50
  -1   7  -2  155.88   27.30
  -1   7  -2  118.39   29.00
  -1   7  -2  110.39   34.20
  -1   7  -2  108.79   23.60
  -1   7  -2  153.58   24.80
  -1   7  -2  129.59   41.70
  -1   7  -2   77.09   23.70
  -1   7  -2  172.78   49.90
  -1   7  -2  136.99   45.70
  -1   7  -2  121.69   19.20
   1  -7   2  124.39    9.30
   1  -7   2  174.08   33.00
   1  -7   2  133.29   44.20
   1  -7   2  153.18   17.50
   1  -7   2  130.19   22.50
  -2   7  -2 1524.15   85.49
  -2   7  -2 1674.13  149.79
  -2   7  -2 1528.95  130.19
  -2   7  -2 1657.93  113.49
  -2   7  -2 1483.95  132.09
  -2   7  -2 1552.84   97.99
  -2   7  -2 1561.24  143.29
  -2   7  -2 1484.85   80.29
   2  -7   2 1460.95   76.39
   2  -7   2 1487.15  136.69
   2  -7   2 1496.75   93.49
   2  -7   2 1493.55   84.49
   2  -7   2 1584.34  107.99
   2  -7   2 1516.55  145.59
  -3   7  -2 1337.97  128.59
  -3   7  -2 1715.23  156.88
  -3   7  -2 1302.97  130.99
  -3   7  -2 1588.94  113.29
  -3   7  -2 1529.05   97.99
  -3   7  -2 1482.75   84.79
  -3   7  -2 1496.35  145.89
   3  -7   2 1179.18  139.99
   3  -7   2 1557.14  164.58
   3  -7   2 1427.46   78.99
   3  -7   2 1495.65  109.49
   3  -7   2 1457.35   85.29
   3  -7   2 1448.36   95.09
  -4   7  -2  358.76   32.20
  -4   7  -2  393.06   52.29
  -4   7  -2  404.96   43.80
  -4   7  -2  437.16   40.80
  -4   7  -2  265.97   64.59
  -4   7  -2  216.98   62.69
  -4   7  -2  345.87   83.49
  -4   7  -2  302.97   79.79
   4  -7   2  374.86   35.70
   4  -7   2  325.47   79.09
   4  -7   2  405.56   52.29
   4  -7   2  348.07   41.80
   4  -7   2  242.48   75.29
   4  -7   2  339.47   32.20
   6   6  -2  147.39   23.60
   6   6  -2  167.88   17.90
   6   6  -2  156.28   11.30
  -6  -6   2  213.98   22.70
  -6  -6   2  151.88   29.90
   5   6  -2  113.59   11.00
   5   6  -2  109.39   19.10
   5   6  -2   86.09    8.70
  -5  -6   2   91.99   17.10
  -5  -6   2   78.89   21.30
  -5  -6   2   86.89   17.30
   4   6  -2  148.09   12.70
   4   6  -2  170.98   15.30
   4   6  -2  162.98   15.50
   4   6  -2  145.39   11.20
   4   6  -2  154.88   11.30
  -4  -6   2  165.08   19.00
  -4  -6   2  155.78   26.80
   3   6  -2 1203.38   68.09
   3   6  -2 1479.05   86.69
   3   6  -2 1515.15   68.69
   3   6  -2 1546.65   72.79
   3   6  -2 1210.68   81.99
   3   6  -2 1419.26   79.29
   3   6  -2 1517.15   88.79
   3   6  -2 1176.68   80.39
  -3  -6   2 1384.16   88.19
  -3  -6   2 1455.55   84.79
  -3  -6   2 1267.77   84.49
  -3  -6   2 1389.26   64.19
  -3  -6   2 1454.15   77.99
  -3  -6   2 1369.16   63.99
   2   6  -2 3802.72  189.68
   2   6  -2 4398.66  214.38
   2   6  -2 4073.49  199.38
   2   6  -2 4593.24  218.38
  -2  -6   2 3992.80  215.48
  -2  -6   2 3743.23  197.08
  -2  -6   2 4159.78  190.78
  -2  -6   2 3911.91  184.58
  -2  -6   2 3883.01  219.18
  -2  -6   2 4249.57  197.38
   1   6  -2 2441.76  138.29
   1   6  -2 2638.34  155.38
   1   6  -2 2761.42  158.98
   1   6  -2 2638.54  130.09
   1   6  -2 2661.83  122.29
  -1  -6   2 2475.25  163.78
  -1  -6   2 2564.54  126.59
  -1  -6   2 2634.64  135.49
  -1  -6   2 2503.25  115.19
  -1  -6   2 2600.84  126.09
  -1  -6   2 2530.75  115.79
  -1  -6   2 2639.64  160.88
   0   6  -2 1683.23   87.79
   0   6  -2 1897.31  126.89
   0   6  -2 1749.43  121.89
   0   6  -2 1480.95  101.19
   0   6  -2 1856.91  134.29
   0   6  -2 1791.02   87.59
   0   6  -2 1789.92  107.19
   0   6  -2 1660.53   90.59
   0   6  -2 1807.82  134.59
   0   6  -2 1636.24   95.39
   0   6  -2 1827.32   96.39
   0  -6   2 1728.43  126.59
   0  -6   2 1744.33  101.29
   0  -6   2 1794.92   94.19
   0  -6   2 1768.22   84.59
   0  -6   2 1703.83  132.29
   0  -6   2 1546.35   97.89
   0  -6   2 1667.83   82.59
  -1   6  -2 1666.83  103.29
  -1   6  -2 1606.84  128.09
  -1   6  -2 1581.74   89.29
  -1   6  -2 1419.46   78.09
  -1   6  -2 1325.77   86.39
  -1   6  -2 1602.94  130.59
  -1   6  -2 1621.14   80.09
   1  -6   2 1490.25  128.09
   1  -6   2 1494.75   95.69
   1  -6   2 1451.95   75.59
   1  -6   2 1396.86  118.29
   1  -6   2 1495.25   70.19
   1  -6   2 1481.45   78.49
   1  -6   2 1519.45   85.49
   1  -6   2 1272.47   90.49
  -2   6  -2  371.56   72.49
  -2   6  -2  368.76   26.40
  -2   6  -2  326.37   35.40
  -2   6  -2  391.06   65.79
  -2   6  -2  423.26   48.20
  -2   6  -2  428.16   37.00
  -2   6  -2  400.66   73.49
  -2   6  -2  296.27   58.69
   2  -6   2  426.86   32.60
   2  -6   2  344.67   66.39
   2  -6   2  360.66   41.80
   2  -6   2  406.76   27.60
   2  -6   2  357.56   35.60
   2  -6   2  338.37   71.89
  -3   6  -2    6.50   13.40
  -3   6  -2    9.10   10.50
  -3   6  -2   20.30   16.80
  -3   6  -2   35.10   18.90
  -3   6  -2   31.90   23.60
   3  -6   2   22.90    9.80
   3  -6   2   10.10   10.90
   3  -6   2   19.60   21.70
   3  -6   2    7.00   15.30
   3  -6   2   25.00    8.80
  -4   6  -2  362.96   33.50
  -4   6  -2  363.16   42.10
  -4   6  -2  298.87   73.89
  -4   6  -2  336.47   65.29
  -4   6  -2  311.07   70.29
  -4   6  -2  375.36   81.09
  -4   6  -2  469.45   53.09
   4  -6   2  380.36   82.49
   4  -6   2  413.46   52.19
   4  -6   2  367.56   41.10
   4  -6   2  400.36   36.50
  -5   6  -2  460.05   37.00
  -5   6  -2  468.85   48.30
  -5   6  -2  465.15   56.69
  -5   6  -2  381.46   31.40
  -5   6  -2  330.27   83.79
   5  -6   2  510.45   58.39
   5  -6   2  328.37   84.69
   5  -6   2  484.65   97.39
   5  -6   2  463.85   58.59
   5  -6   2  470.95   40.90
   6   5  -2 1370.56   67.99
   6   5  -2 1662.83   83.19
   6   5  -2 1358.06   67.59
   6   5  -2 1642.94   83.79
  -6  -5   2 1528.55   94.19
  -6  -5   2 1587.94   85.49
   5   5  -2  594.34   38.10
   5   5  -2  617.94   42.80
   5   5  -2  619.14   30.50
  -5  -5   2  569.14   41.70
  -5  -5   2  587.54   48.40
  -5  -5   2  629.34   41.80
   4   5  -2 3318.77  150.68
  -4  -5   2 3364.76  158.78
  -4  -5   2 3356.06  168.28
   3   5  -2 1113.69   55.09
   3   5  -2 1113.59   60.49
   3   5  -2 1104.09   54.49
   3   5  -2 1086.49   51.49
   3   5  -2 1084.29   63.79
   3   5  -2 1119.19   64.19
   3   5  -2  959.00   51.79
   3   5  -2 1072.79   64.19
   3   5  -2 1156.78   60.69
   3   5  -2 1010.00   47.40
   3   5  -2 1111.99   63.19
  -3  -5   2 1101.19   66.99
  -3  -5   2  984.10   47.30
  -3  -5   2  956.70   64.99
  -3  -5   2 1009.30   64.39
  -3  -5   2 1020.90   58.69
  -3  -5   2 1007.70   58.99
   2   5  -2   55.79   13.10
   2   5  -2   48.00   11.60
   2   5  -2   48.80   15.20
   2   5  -2   53.39   16.30
   2   5  -2   54.79   12.40
   2   5  -2   48.50   15.40
   2   5  -2   49.40   14.50
   2   5  -2   40.10    6.20
  -2  -5   2   47.70   14.80
  -2  -5   2   36.60   10.60
  -2  -5   2   61.69   18.80
  -2  -5   2   46.00    9.00
  -2  -5   2   39.90   10.00
   1   5  -2  640.94   46.90
   1   5  -2  571.14   35.20
   1   5  -2  627.54   55.69
   1   5  -2  617.04   54.29
   1   5  -2  623.04   34.70
   1   5  -2  599.14   44.90
   1   5  -2  567.04   39.70
   1   5  -2  638.14   40.30
  -1  -5   2  611.44   41.00
  -1  -5   2  590.34   31.10
  -1  -5   2  587.14   38.80
  -1  -5   2  546.65   54.79
  -1  -5   2  580.64   47.80
  -1  -5   2  553.44   40.50
  -1  -5   2  593.24   30.60
  -1  -5   2  632.14   38.00
   0   5  -2 2846.42  166.08
   0   5  -2 2996.30  166.28
   0   5  -2 2809.12  147.89
   0   5  -2 2856.51  149.09
   0   5  -2 2999.90  139.79
   0   5  -2 2815.82  132.39
   0   5  -2 2584.64  138.59
   0   5  -2 2911.71  174.48
   0   5  -2 3134.39  180.78
   0   5  -2 2912.01  135.79
   0  -5   2 2833.12  176.38
   0  -5   2 2616.74  142.59
   0  -5   2 2874.91  145.19
   0  -5   2 2719.43  136.19
   0  -5   2 2767.12  128.49
   0  -5   2 2751.12  168.08
  -1   5  -2  789.52   60.39
  -1   5  -2  883.51   79.39
  -1   5  -2  967.10   88.39
  -1   5  -2  902.11   64.29
  -1   5  -2  728.83   71.79
  -1   5  -2  784.52   47.30
  -1   5  -2  848.22   81.99
  -1   5  -2  826.12   47.20
  -1   5  -2  773.22   46.00
  -1   5  -2  872.61   55.09
  -1   5  -2  756.22   53.59
   1  -5   2  846.92   84.79
   1  -5   2  789.42   51.79
   1  -5   2  851.11   47.50
   1  -5   2  808.12   42.10
   1  -5   2  770.72   44.90
   1  -5   2  750.12   57.49
   1  -5   2  878.51   61.29
   1  -5   2  871.51   53.39
   1  -5   2  834.12   79.09
  -2   5  -2 2413.56  162.68
  -2   5  -2 2224.38  147.19
  -2   5  -2 2231.48  101.29
  -2   5  -2 2308.27  162.48
  -2   5  -2 2229.08  149.39
  -2   5  -2 2214.08  116.59
  -2   5  -2 2315.77  129.99
  -2   5  -2 1863.61  121.79
  -2   5  -2 1898.91  114.09
  -2   5  -2 2161.98  106.39
   2  -5   2 2219.48  107.49
   2  -5   2 2260.77  126.69
   2  -5   2 2178.38  114.39
   2  -5   2 2469.95  160.78
   2  -5   2 1912.11  111.69
   2  -5   2 2081.89  159.48
   2  -5   2 2239.98  104.19
   2  -5   2 1879.61  120.49
  -3   5  -2 3051.49  195.38
  -3   5  -2 3125.69  209.98
  -3   5  -2 3067.09  211.78
  -3   5  -2 2727.13  192.48
  -3   5  -2 3131.89  175.08
  -3   5  -2 3297.07  162.98
  -3   5  -2 3144.39  149.69
   3  -5   2 3121.79  149.99
   3  -5   2 3296.77  170.28
   3  -5   2 3162.38  173.98
   3  -5   2 3078.39  151.08
   3  -5   2 3257.87  160.88
   3  -5   2 3191.58  207.88
   3  -5   2 3019.20  136.79
   3  -5   2 2998.80  215.48
  -4   5  -2  731.03   45.90
  -4   5  -2  758.62   85.49
  -4   5  -2  772.32   48.90
  -4   5  -2  775.42   97.39
  -4   5  -2  629.74   77.69
  -4   5  -2  873.01   98.39
  -4   5  -2  820.72   69.59
  -4   5  -2  710.43   57.49
   4  -5   2  715.23   50.29
   4  -5   2  724.83   94.69
   4  -5   2  795.72   91.69
   4  -5   2  763.02   51.69
   4  -5   2  656.23   38.30
   4  -5   2  711.93   56.69
   4  -5   2  712.63   67.19
  -5   5  -2    7.60    4.80
  -5   5  -2   13.70   18.70
  -5   5  -2   -1.30    4.30
  -5   5  -2   11.30   20.30
  -5   5  -2    4.80   12.50
  -5   5  -2   10.60    6.70
  -5   5  -2   15.60    9.70
  -5   5  -2    5.40    5.40
   5  -5   2    2.30    7.60
   5  -5   2   25.30   25.10
   5  -5   2   -0.70    9.70
   5  -5   2   13.00   12.00
   5  -5   2   16.40   10.70
   5  -5   2    6.30    8.90
   7   4  -2    0.60    7.50
   7   4  -2    3.30    3.10
  -7  -4   2   20.00    9.10
  -7  -4   2   15.30    6.90
  -7  -4   2   -0.40    5.10
   6   4  -2   35.80    5.70
   6   4  -2   44.60   12.50
   6   4  -2   46.30    6.00
   6   4  -2   47.30    9.40
  -6  -4   2   44.90   12.10
  -6  -4   2   51.09   12.00
  -6  -4   2   71.29   18.20
   5   4  -2 1288.97   67.89
   5   4  -2 1273.87   56.99
   5   4  -2 1277.77   69.39
   5   4  -2 1129.19   56.69
  -5  -4   2 1285.57   68.59
  -5  -4   2 1223.78   66.89
  -5  -4   2 1297.37   70.29
  -5  -4   2 1137.19   75.29
   4   4  -2 2841.52  132.69
  -4  -4   2 2616.74  137.09
  -4  -4   2 2724.83  130.09
  -4  -4   2 2653.83  128.79
   3   4  -2  378.86   25.10
   3   4  -2  318.17   22.90
   3   4  -2  370.56   25.80
   3   4  -2  338.47   21.10
   3   4  -2  356.06   24.90
   3   4  -2  342.37   19.10
   3   4  -2  415.86   27.10
   3   4  -2  345.87   25.60
   3   4  -2  335.17   19.50
   3   4  -2  361.46   25.60
   3   4  -2  360.96   21.20
   3   4  -2  340.27   29.30
   3   4  -2  374.96   24.50
  -3  -4   2  351.86   25.70
  -3  -4   2  358.16   30.00
  -3  -4   2  325.97   26.80
  -3  -4   2  331.07   26.50
  -3  -4   2  341.57   24.90
   1   4  -2 5622.74  264.77
   1   4  -2 5411.16  271.17
   1   4  -2 5682.53  271.27
  -1  -4   2 5265.77  266.47
   0   4  -2   62.99   12.60
   0   4  -2   52.59    8.50
   0   4  -2   50.19    9.60
   0   4  -2   47.80   12.40
   0   4  -2   81.99   22.00
   0   4  -2   57.39    9.30
   0   4  -2   35.00   15.20
   0   4  -2   48.90   13.00
   0   4  -2   63.29   12.10
   0   4  -2   43.70   18.70
   0   4  -2   57.59   17.10
   0   4  -2   51.79    8.60
   0  -4   2   53.19   17.70
   0  -4   2   44.70   11.30
   0  -4   2   51.79   10.20
   0  -4   2   50.89   10.50
   0  -4   2   60.59   11.30
   0  -4   2   84.19   24.40
   0  -4   2   53.29    8.70
   0  -4   2   53.09   12.50
   0  -4   2   55.09    8.50
   0  -4   2   43.80    3.80
  -1   4  -2  194.08   16.90
  -1   4  -2  213.98   41.30
  -1   4  -2  211.08   42.70
  -1   4  -2  214.98   16.70
  -1   4  -2  186.38   20.80
  -1   4  -2  208.38   17.40
  -1   4  -2  219.78   25.50
  -1   4  -2  177.28   34.70
  -1   4  -2  185.48   36.50
  -1   4  -2  197.58   25.60
  -1   4  -2  209.08   21.40
   1  -4   2  199.68   19.80
   1  -4   2  184.38   14.20
   1  -4   2  224.88   41.00
   1  -4   2  203.98   24.60
   1  -4   2  215.38   43.40
   1  -4   2  204.48   23.50
   1  -4   2  196.68   17.20
   1  -4   2  163.68   15.30
   1  -4   2  208.48   24.30
  -2   4  -2  713.83   38.30
  -2   4  -2  785.82   72.29
  -2   4  -2  717.13   56.09
  -2   4  -2  767.02   58.59
  -2   4  -2  712.43   43.70
  -2   4  -2  710.33   73.69
  -2   4  -2  867.21   73.29
  -2   4  -2  829.52   80.19
  -2   4  -2  749.73   50.89
  -2   4  -2  805.12   51.39
  -2   4  -2  724.73   43.40
   2  -4   2  819.42   48.20
   2  -4   2  773.62   49.99
   2  -4   2  747.73   36.10
   2  -4   2  743.73   74.09
   2  -4   2  743.33   56.39
   2  -4   2  735.63   42.70
   2  -4   2  762.42   49.50
   2  -4   2  746.73   44.40
   2  -4   2  757.12   65.29
   2  -4   2  698.63   76.69
  -3   4  -2  999.40   72.19
  -3   4  -2  982.30   93.69
  -3   4  -2  853.81   82.39
  -3   4  -2  866.51   66.99
  -3   4  -2  964.40   57.39
  -3   4  -2  940.11   53.39
  -3   4  -2 1001.30   86.19
  -3   4  -2  988.40   95.29
  -3   4  -2  941.51   61.89
   3  -4   2  940.01   69.59
   3  -4   2  981.40   55.79
   3  -4   2  922.91   54.79
   3  -4   2  909.21   68.09
   3  -4   2  986.80   61.59
   3  -4   2 1101.79   95.89
   3  -4   2  902.71   45.80
   3  -4   2  876.71   58.99
   3  -4   2  941.21   96.49
  -4   4  -2 1524.35  106.29
  -4   4  -2 1738.53   98.59
  -4   4  -2 1722.33   87.59
  -4   4  -2 1705.83   84.49
  -4   4  -2 1777.22  111.09
  -4   4  -2 1635.74  128.99
  -4   4  -2 1503.85  132.49
  -4   4  -2 1674.83  140.19
  -4   4  -2 1621.24   91.69
  -4   4  -2 1652.03  126.89
   4  -4   2 1705.13   90.79
   4  -4   2 1749.22  110.89
   4  -4   2 1715.43  137.49
   4  -4   2 1711.63  146.49
   4  -4   2 1718.53   98.39
   4  -4   2 1761.82   93.49
  -5   4  -2 2236.48  172.18
  -5   4  -2 2484.55  116.69
  -5   4  -2 2531.25  190.58
  -5   4  -2 2483.35  120.49
  -5   4  -2 2535.35  138.09
  -5   4  -2 2677.53  190.78
  -5   4  -2 2617.04  126.89
  -5   4  -2 2185.98  167.58
   5  -4   2 2406.96  195.68
   5  -4   2 2586.24  154.18
   5  -4   2 2580.84  134.99
   5  -4   2 2580.84  130.39
   5  -4   2 2596.64  188.08
   5  -4   2 2674.53  140.49
  -6   4  -2  658.33   41.60
  -6   4  -2  558.54   43.90
  -6   4  -2  646.94   53.59
   6  -4   2  438.66  100.19
   6  -4   2  627.94   51.59
   6  -4   2  627.54   54.09
   6  -4   2  601.24   47.70
   6  -4   2  632.64   64.79
   7   3  -2 1199.38   78.29
   7   3  -2 1178.38   61.29
  -7  -3   2 1197.58   70.29
  -7  -3   2 1241.08   72.49
  -7  -3   2 1196.28   77.29
   6   3  -2 3568.14  154.58
   6   3  -2 3753.52  178.18
   6   3  -2 3653.13  159.68
   6   3  -2 3562.44  159.98
  -6  -3   2 3416.46  177.48
  -6  -3   2 3458.25  169.38
  -6  -3   2 3705.83  172.68
   5   3  -2  618.24   43.50
   5   3  -2  638.14   37.30
   5   3  -2  657.63   32.70
   5   3  -2  646.44   33.00
   5   3  -2  679.73   34.00
  -5  -3   2  646.24   42.00
  -5  -3   2  632.34   46.40
  -5  -3   2  620.74   39.90
   4   3  -2   16.00    2.90
   4   3  -2    8.40    5.10
   4   3  -2   17.40    3.30
   4   3  -2   17.60    4.20
   4   3  -2   19.00    3.20
   4   3  -2   18.90    3.40
   4   3  -2   21.30    4.70
  -4  -3   2   15.40    6.50
  -4  -3   2   21.20    9.10
  -4  -3   2   17.20    6.00
  -4  -3   2   16.10    5.40
   3   3  -2   15.40    4.60
   3   3  -2   19.90    5.50
   3   3  -2   14.40    4.30
   3   3  -2   14.80    3.70
   3   3  -2    8.80    6.20
   3   3  -2   30.40    6.60
   3   3  -2   13.90    2.90
   3   3  -2   11.30    4.20
   3   3  -2    8.20    3.60
   3   3  -2   12.90    3.30
   3   3  -2   20.40    3.40
  -3  -3   2    4.90    3.90
  -3  -3   2   10.80    4.40
  -3  -3   2   19.40    6.00
  -3  -3   2   14.20    8.40
  -3  -3   2   10.40    5.00
   2   3  -2 2433.96  116.79
   2   3  -2 2623.14  125.19
   2   3  -2 2482.25  115.49
   2   3  -2 2640.54  121.89
   1   3  -2 3465.95  177.68
   1   3  -2 3665.93  177.78
  -1   3  -2 5480.35  272.67
  -1   3  -2 5565.44  275.47
   1  -3   2 5099.89  274.07
  -2   3  -2 1143.09   63.39
  -2   3  -2 1133.89   56.99
  -2   3  -2 1119.69   89.99
  -2   3  -2 1095.69   70.19
  -2   3  -2 1033.20   56.59
  -2   3  -2 1060.19   63.19
  -2   3  -2 1164.78   89.89
  -2   3  -2 1091.89   50.59
  -2   3  -2 1064.19   69.19
  -2   3  -2 1105.79   83.49
  -2   3  -2 1212.68   84.89
   2  -3   2 1133.49   69.79
   2  -3   2 1055.89   61.59
   2  -3   2 1106.59   50.99
   2  -3   2 1232.28   90.19
   2  -3   2 1085.09   68.69
   2  -3   2 1129.29   56.69
   2  -3   2 1085.79   57.49
   2  -3   2 1100.29   62.19
   2  -3   2 1145.59   58.09
   2  -3   2 1156.08   93.79
  -3   3  -2 1335.27   67.59
  -3   3  -2 1292.17   98.29
  -3   3  -2 1284.57   74.69
  -3   3  -2 1249.97   80.99
  -3   3  -2 1345.07   67.79
  -3   3  -2 1320.77   83.59
  -3   3  -2 1264.27   96.29
  -3   3  -2 1310.47   66.29
  -3   3  -2 1315.97   75.59
   3  -3   2 1398.56   84.69
   3  -3   2 1336.67   71.39
   3  -3   2 1372.16   75.49
   3  -3   2 1325.47   62.99
   3  -3   2 1277.27   67.29
   3  -3   2 1359.86   69.69
   3  -3   2 1337.67  104.89
   3  -3   2 1310.87   74.29
   3  -3   2 1287.47   82.39
   3  -3   2 1371.16  112.09
  -4   3  -2  233.58   52.09
  -4   3  -2  162.28   24.30
  -4   3  -2  209.48   18.20
  -4   3  -2  210.48   43.90
  -4   3  -2  185.18   23.80
  -4   3  -2  153.78   40.90
  -4   3  -2  188.88   39.80
  -4   3  -2  210.88   15.90
  -4   3  -2  168.38   18.00
   4  -3   2  152.78   25.20
   4  -3   2  198.18   28.80
   4  -3   2  178.68   22.10
   4  -3   2  182.48   22.10
   4  -3   2  206.08   51.99
   4  -3   2  206.38   45.40
   4  -3   2  224.18   21.30
   4  -3   2  167.18   23.00
   4  -3   2  196.68   18.30
  -5   3  -2   54.89   25.00
  -5   3  -2   18.30   21.90
  -5   3  -2   47.50   14.00
  -5   3  -2   37.90    8.80
  -5   3  -2   22.70   19.60
  -5   3  -2   17.70   15.30
  -5   3  -2   31.10   14.20
  -5   3  -2   38.90   10.70
  -5   3  -2   59.19   10.70
  -5   3  -2   36.20    5.60
   5  -3   2   38.50   12.70
   5  -3   2   40.40   16.40
   5  -3   2   23.20   21.10
   5  -3   2   36.60   13.30
   5  -3   2   45.50   24.30
  -6   3  -2  671.53   82.99
  -6   3  -2  870.81   47.30
  -6   3  -2  806.02   53.69
  -6   3  -2  685.93   63.79
  -6   3  -2  844.92   60.29
  -6   3  -2  720.23   82.99
  -6   3  -2  871.01   49.60
   6  -3   2  821.32   94.69
   6  -3   2  805.32   55.09
   6  -3   2  955.10   65.59
   6  -3   2  873.31   75.29
   6  -3   2  650.33  107.59
   6  -3   2  683.23   57.29
   6  -3   2  824.42   61.19
  -7   3  -2 1277.17   87.19
  -7   3  -2 1483.85   77.59
  -7   3  -2 1377.16   83.49
   7  -3   2 1394.66   92.79
   7  -3   2 1490.95   95.59
   7  -3   2 1438.36  108.49
   7   2  -2  100.99   21.50
   7   2  -2   94.09   10.20
   7   2  -2   73.79    9.60
   7   2  -2  101.99   12.70
   7   2  -2   77.19   12.40
   7   2  -2  105.79   13.20
   7   2  -2   93.49   14.40
  -7  -2   2  101.09   19.20
  -7  -2   2   74.99   16.20
  -7  -2   2  112.29   21.60
   6   2  -2  781.32   42.90
   6   2  -2  778.52   45.40
   6   2  -2  824.32   48.70
   6   2  -2  766.92   41.70
   6   2  -2  759.72   51.89
   6   2  -2  660.83   58.49
   6   2  -2  835.22   42.20
   6   2  -2  792.92   46.40
  -6  -2   2  716.33   44.40
  -6  -2   2  860.61   51.29
  -6  -2   2  729.53   42.80
  -6  -2   2  808.92   53.99
  -6  -2   2  831.62   49.50
  -6  -2   2  711.63   43.30
  -6  -2   2  747.83   44.40
   5   2  -2 3239.18  141.19
   5   2  -2 3009.30  138.69
   5   2  -2 2816.12  138.79
   5   2  -2 3305.37  141.99
   5   2  -2 3477.25  152.98
   5   2  -2 3281.67  154.98
  -5  -2   2 2941.41  146.69
  -5  -2   2 3041.70  146.59
  -5  -2   2 3021.80  153.18
  -5  -2   2 3262.17  149.69
  -5  -2   2 3224.28  147.69
   3   2  -2 1538.75   73.99
   3   2  -2 1503.95   73.19
   3   2  -2 1516.15   77.59
   3   2  -2 1503.45   75.79
   3   2  -2 1587.54   75.89
   3   2  -2 1515.05   73.49
   3   2  -2 1528.75   73.19
  -3  -2   2 1538.55   72.59
  -3  -2   2 1491.65   75.59
  -3  -2   2 1397.36   77.29
  -3  -2   2 1522.95   76.29
  -3  -2   2 1554.94   74.49
  -3  -2   2 1509.55   78.09
   2   2  -2 2196.28  102.99
   2   2  -2 2073.79   99.39
   2   2  -2 2241.88  104.09
   2   2  -2 2191.88   98.89
   1   2  -2 2048.20  102.49
  -1  -2   2 1986.20  102.49
   0   2  -2  358.56   15.90
   0   2  -2  337.97   19.20
   0   2  -2  357.86   22.60
   0   2  -2  374.36   21.00
   0   2  -2  345.77   19.80
   0   2  -2  364.36   19.40
   0   2  -2  375.96   33.00
   0   2  -2  356.86   22.00
   0   2  -2  343.27   36.40
   0   2  -2  351.96   25.20
   0   2  -2  385.66   34.80
   0   2  -2  354.46   25.00
   0  -2   2  385.36   33.50
   0  -2   2  367.46   24.40
   0  -2   2  357.46   22.60
   0  -2   2  341.57   20.80
   0  -2   2  337.87   31.20
   0  -2   2  370.16   22.00
   0  -2   2  373.26   33.60
   0  -2   2  342.57   19.10
   0  -2   2  347.57   24.50
   0  -2   2  330.57   19.30
  -1   2  -2 1653.63  101.79
  -1   2  -2 1736.13   98.39
  -1   2  -2 1755.62   97.39
  -1   2  -2 1518.35   84.69
  -1   2  -2 1813.52  102.49
   1  -2   2 1692.53  104.09
   1  -2   2 1586.94   98.09
  -3   2  -2 3909.21  208.38
  -3   2  -2 3756.02  199.48
  -3   2  -2 3701.73  200.38
  -3   2  -2 3719.03  208.48
   3  -2   2 3754.12  206.08
   3  -2   2 3571.24  212.08
  -4   2  -2 1263.27   60.19
  -4   2  -2 1202.88   99.29
  -4   2  -2 1284.67   67.29
  -4   2  -2 1460.75  107.99
  -4   2  -2 1371.06   74.19
  -4   2  -2 1287.27   64.69
  -4   2  -2 1250.17   64.29
  -4   2  -2 1150.88   71.49
  -4   2  -2 1303.37   81.29
  -4   2  -2 1233.98   78.69
   4  -2   2 1205.88  105.89
   4  -2   2 1233.18   72.39
   4  -2   2 1386.46  105.59
   4  -2   2 1336.67   82.99
   4  -2   2 1390.96   68.99
   4  -2   2 1398.36   74.89
   4  -2   2 1218.98   79.99
   4  -2   2 1265.47   66.19
   4  -2   2 1395.46   74.59
  -5   2  -2 3042.00  191.28
  -5   2  -2 3250.87  153.98
  -5   2  -2 3401.96  171.48
  -5   2  -2 3122.49  147.49
  -5   2  -2 3174.48  147.29
  -5   2  -2 3253.67  191.48
  -5   2  -2 3321.97  170.68
   5  -2   2 3518.85  163.38
   5  -2   2 3224.78  211.58
   5  -2   2 3343.07  154.98
   5  -2   2 2833.52  158.08
   5  -2   2 3010.70  150.88
   5  -2   2 3440.66  175.98
   5  -2   2 3483.05  164.48
  -6   2  -2  477.75   39.80
  -6   2  -2  483.95   59.89
  -6   2  -2  428.26   72.49
  -6   2  -2  425.16   35.50
  -6   2  -2  424.96   70.49
  -6   2  -2  480.75   33.10
  -6   2  -2  463.75   60.19
  -6   2  -2  493.35   28.30
   6  -2   2  500.55   52.29
   6  -2   2  558.24   69.39
   6  -2   2  419.16   78.39
   6  -2   2  471.55   36.90
   6  -2   2  490.95   43.80
   6  -2   2  489.45   42.90
  -7   2  -2   34.50    9.40
   7  -2   2   42.00   15.00
   7  -2   2   26.40   16.50
   7  -2   2   27.50   10.50
   7  -2   2   22.20   18.20
   7   1  -2   77.29   14.20
   7   1  -2   82.29   13.80
   7   1  -2   43.90   17.70
   7   1  -2  120.39   25.10
   7   1  -2   79.89   16.40
  -7  -1   2  111.99   19.60
  -7  -1   2   66.39   19.50
  -7  -1   2   86.59   16.10
  -7  -1   2   78.09   20.90
  -7  -1   2   93.39   17.60
   6   1  -2  698.93   66.89
   6   1  -2  966.20   63.89
   6   1  -2  972.00   59.69
   6   1  -2  935.11   60.39
   6   1  -2  837.02   68.09
   6   1  -2  954.60   51.69
   6   1  -2  968.30   53.09
  -6  -1   2  951.90   70.49
  -6  -1   2  935.71   58.39
  -6  -1   2  934.91   71.19
  -6  -1   2  837.52   62.19
  -6  -1   2  879.21   47.00
  -6  -1   2  859.41   63.69
  -6  -1   2  922.31   55.79
  -6  -1   2  871.11   47.10
  -6  -1   2  888.71   48.30
  -6  -1   2  992.30   56.09
   5   1  -2   35.70   15.00
   5   1  -2   69.19   17.60
   5   1  -2   37.40    7.00
   5   1  -2   58.99   16.80
   5   1  -2   51.19    9.80
   5   1  -2   44.20   10.90
   5   1  -2   35.70    8.30
   5   1  -2   30.40   10.10
   5   1  -2   30.10   10.10
  -5  -1   2   56.79   18.60
  -5  -1   2   64.29   14.00
  -5  -1   2   38.00    7.70
  -5  -1   2   53.79   11.10
  -5  -1   2   35.80   12.10
  -5  -1   2   39.70    7.60
  -5  -1   2   47.80    7.60
  -5  -1   2   36.20   12.00
  -5  -1   2   32.70    6.60
   4   1  -2 1367.76   67.79
   4   1  -2 1336.07   73.69
   4   1  -2 1433.66   73.79
   4   1  -2 1362.26   71.69
   4   1  -2 1411.46   80.89
   4   1  -2 1457.35   82.39
   4   1  -2 1325.57   60.19
   4   1  -2 1303.27   64.69
   4   1  -2 1290.27   68.09
   4   1  -2 1315.47   63.59
   4   1  -2 1382.06   60.39
   4   1  -2 1462.75   87.69
   4   1  -2 1391.96   67.29
  -4  -1   2 1314.27   67.99
  -4  -1   2 1356.16   68.39
  -4  -1   2 1354.76   77.49
  -4  -1   2 1371.06   69.49
  -4  -1   2 1359.06   72.09
  -4  -1   2 1315.07   78.09
  -4  -1   2 1425.46   86.79
   3   1  -2 2778.02  130.29
   3   1  -2 2916.31  129.39
   3   1  -2 2831.02  140.19
   3   1  -2 2926.91  129.59
  -2   1  -2   71.69   10.70
  -2   1  -2   74.29   17.20
  -2   1  -2   69.19   12.60
  -2   1  -2   64.19   10.30
  -2   1  -2   60.69    6.30
  -2   1  -2   69.59   17.80
  -2   1  -2   60.49    9.50
  -2   1  -2   62.19   15.10
  -2   1  -2   69.49   18.40
  -2   1  -2   63.99    6.20
  -2   1  -2   48.30    6.10
   2  -1   2   64.09   10.10
   2  -1   2   63.29    7.20
   2  -1   2   65.79   17.00
   2  -1   2   70.89    9.20
   2  -1   2   56.89    5.90
   2  -1   2   62.59    9.80
   2  -1   2   57.49   17.60
   2  -1   2   68.99    7.10
  -3   1  -2  284.57   33.20
  -3   1  -2  286.17   32.20
  -3   1  -2  276.97   21.60
  -3   1  -2  269.37   17.20
  -3   1  -2  272.47   25.30
  -3   1  -2  247.58   20.80
  -3   1  -2  289.57   18.70
  -3   1  -2  242.78   23.50
  -3   1  -2  265.87   17.10
  -3   1  -2  279.47   15.80
   3  -1   2  269.87   22.10
   3  -1   2  278.87   44.30
   3  -1   2  270.77   18.80
   3  -1   2  270.77   21.50
   3  -1   2  276.67   18.30
   3  -1   2  263.87   21.50
   3  -1   2  303.97   26.80
   3  -1   2  246.88   32.00
   3  -1   2  263.67   24.80
  -4   1  -2  810.02   68.79
  -4   1  -2  801.62   66.39
  -4   1  -2  818.82   48.50
  -4   1  -2  751.72   68.29
  -4   1  -2  774.92   64.09
  -4   1  -2  831.22   42.40
  -4   1  -2  771.42   47.90
  -4   1  -2  788.12   45.30
  -4   1  -2  805.52   40.80
  -4   1  -2  874.91   64.39
  -4   1  -2  779.32   40.70
  -4   1  -2  788.62   44.40
  -4   1  -2  760.72   52.09
  -4   1  -2  773.22   37.40
   4  -1   2  835.12   70.29
   4  -1   2  852.71   49.90
   4  -1   2  832.92   76.49
   4  -1   2  787.42   44.40
   4  -1   2  799.92   54.89
   4  -1   2  864.91   51.89
   4  -1   2  841.72   56.39
   4  -1   2  786.62   43.40
   4  -1   2  807.72   48.60
  -5   1  -2  992.80   57.89
  -5   1  -2  924.41   56.89
  -5   1  -2  982.50   84.49
  -5   1  -2  963.30   82.49
  -5   1  -2  962.80   64.79
  -5   1  -2  986.10   51.79
  -5   1  -2  829.22   73.59
  -5   1  -2  951.70   46.80
  -5   1  -2  916.91   77.79
  -5   1  -2  995.90   46.90
  -5   1  -2  958.70   55.39
   5  -1   2 1038.20   60.39
   5  -1   2  991.30   67.89
   5  -1   2  970.60   54.69
   5  -1   2  908.81   87.69
   5  -1   2  934.11   65.79
   5  -1   2  994.90   63.39
  -6   1  -2  635.44   70.89
  -6   1  -2  659.53   41.90
  -6   1  -2  683.33   51.99
  -6   1  -2  669.33   45.60
  -6   1  -2  676.43   45.60
  -6   1  -2  696.93   71.49
   6  -1   2  714.33   54.69
   6  -1   2  720.13   58.89
   6  -1   2  709.33   49.70
   6  -1   2  652.63   43.90
  -7   1  -2 1821.22   92.19
  -7   1  -2 1769.92  133.09
  -7   1  -2 1734.03   96.89
  -7   1  -2 1585.84  130.49
   7  -1   2 1991.80  112.09
   7  -1   2 1852.91   97.49
   7  -1   2 1946.91  104.19
   7  -1   2 1443.76  105.49
   7  -1   2 1754.02  113.99
   7   0  -2 2057.19  120.99
   7   0  -2 2211.68  112.69
   7   0  -2 2205.48  124.79
  -7   0   2 2008.40  109.69
  -7   0   2 2101.59  111.19
  -7   0   2 2169.98  111.69
  -7   0   2 2116.09  109.99
   6   0  -2 1657.33   88.99
   6   0  -2 1576.74   96.59
   6   0  -2 1580.24   83.59
   6   0  -2 1699.43   96.79
   6   0  -2 1460.95  116.19
   6   0  -2 1655.03   96.29
  -6   0   2 1642.14   86.29
  -6   0   2 1653.43   86.19
  -6   0   2 1593.44   88.99
  -6   0   2 1583.34   84.89
  -6   0   2 1525.15   82.29
   5   0  -2 1451.85   83.49
   5   0  -2 1430.66   84.79
   5   0  -2 1350.86   69.69
   5   0  -2 1353.46   75.49
   5   0  -2 1557.04   83.99
   5   0  -2 1471.55   72.99
   5   0  -2 1368.86  102.49
   5   0  -2 1512.25   76.89
  -5   0   2 1471.55   80.39
  -5   0   2 1334.67   77.09
  -5   0   2 1296.87   90.29
  -5   0   2 1476.65   79.69
  -5   0   2 1376.46   72.99
  -5   0   2 1435.36   80.39
  -5   0   2 1463.65   74.29
  -5   0   2 1324.57   91.69
  -5   0   2 1421.26  103.59
   4   0  -2 6075.09  292.77
   4   0  -2 6211.28  292.17
  -4   0   2 5892.71  299.97
   3   0  -2 2144.89  110.29
   3   0  -2 1911.21  108.99
   3   0  -2 1865.81   92.99
   3   0  -2 2051.19  116.49
   3   0  -2 2029.80   92.29
   3   0  -2 2106.59   92.49
  -3   0   2 1946.41   92.99
  -3   0   2 1987.20  116.09
  -3   0   2 1917.41  107.39
  -3   0   2 2070.39  108.39
  -3   0   2 1923.71   96.59
   2   0  -2 1708.63   91.49
   2   0  -2 1734.63   92.49
   2   0  -2 1754.22   97.49
  -2   0   2 1819.42   97.79
  -2   0   2 1682.73   90.49
   1   0  -2   40.10    5.20
   1   0  -2   41.80    5.30
   1   0  -2   37.00   10.00
   1   0  -2   44.20   10.50
   1   0  -2   40.20    3.80
   1   0  -2   46.00    5.30
   1   0  -2   42.90    9.20
   1   0  -2   32.20    3.70
   1   0  -2   38.10    4.00
   1   0  -2   38.50    5.90
   1   0  -2   41.70    4.30
   1   0  -2   38.30    5.80
  -1   0   2   37.60    5.90
  -1   0   2   40.30    5.90
  -1   0   2   36.40    4.00
  -1   0   2   39.00    3.90
  -1   0   2   44.10    4.90
  -1   0   2   48.20    9.30
  -1   0   2   40.00    4.00
  -1   0   2   52.79   10.20
  -1   0   2   36.30    4.90
  -1   0   2   32.90    6.40
  -1   0   2   35.70    3.80
  -4   0  -2  867.81   64.69
  -4   0  -2  790.92   58.89
  -4   0  -2  827.82   45.60
  -4   0  -2  820.72   62.59
  -4   0  -2  787.22   45.00
  -4   0  -2  808.92   45.60
  -4   0  -2  807.02   49.40
  -4   0  -2  800.22   49.00
  -4   0  -2  779.12   59.49
  -4   0  -2  812.92   42.80
  -4   0  -2  800.52   45.30
   4   0   2  842.92   52.09
   4   0   2  886.51   64.79
   4   0   2  807.52   43.10
   4   0   2  867.41   51.79
   4   0   2  850.01   46.70
   4   0   2  833.12   68.69
   4   0   2  895.21   53.79
   4   0   2  811.32   46.70
  -5   0  -2   -0.70    4.80
  -5   0  -2   10.40    9.20
  -5   0  -2   19.70    7.50
  -5   0  -2   20.20    7.40
  -5   0  -2    9.50    7.90
  -5   0  -2   20.90    6.70
  -5   0  -2    3.10    4.20
  -5   0  -2   16.50    5.80
  -5   0  -2   13.60    5.40
  -5   0  -2    2.70    6.80
   5   0   2    3.30    3.60
   5   0   2   16.20    6.20
   5   0   2    7.60    7.10
   5   0   2   12.20    7.50
   5   0   2    4.20    8.20
   5   0   2    6.70    4.80
   5   0   2   19.00    8.50
   5   0   2    5.80    5.70
  -6   0  -2  103.59   15.80
  -6   0  -2   84.09   25.70
  -6   0  -2   64.99   23.10
  -6   0  -2  131.19   19.90
  -6   0  -2   70.99   20.90
  -6   0  -2   80.79   13.60
  -6   0  -2  112.59   15.90
  -6   0  -2   65.99   20.20
   6   0   2   97.99   21.00
   6   0   2   99.59   27.10
   6   0   2   73.89   14.20
   6   0   2   92.79   15.20
   6   0   2   83.19   26.60
   6   0   2   77.79   14.00
   6   0   2  117.09   18.20
   6   0   2  125.89   24.30
   6   0   2   96.89   17.10
  -7   0  -2  108.79   35.30
  -7   0  -2   92.19   31.70
  -7   0  -2   95.89   18.30
   7   0   2  109.89   23.80
   7   0   2   99.79   30.90
   7   0   2   64.99   14.30
   7   0   2   77.79   19.20
   7   0   2   99.59   22.50
   7   0   2  128.29   15.80
   7  -1  -2   69.39   32.60
   7  -1  -2   37.70   13.50
   7  -1  -2   45.40   14.90
   7  -1  -2   81.89   16.80
   7  -1  -2   40.30   16.70
   7  -1  -2   76.69   20.20
   7  -1  -2   86.49   22.60
  -7   1   2   10.90   13.50
  -7   1   2   59.29   28.10
  -7   1   2   72.89   16.10
  -7   1   2   56.99   12.30
  -7   1   2   73.39   16.90
   6  -1  -2    8.10    9.50
   6  -1  -2   21.00    8.00
   6  -1  -2   14.50   15.80
   6  -1  -2    3.70    8.80
   6  -1  -2    8.80    9.50
   6  -1  -2    5.30    9.90
   6  -1  -2    8.60    7.00
  -6   1   2    2.20    6.10
  -6   1   2   16.10    8.30
  -6   1   2    6.80    9.10
  -6   1   2   18.30    8.40
  -6   1   2   11.00    5.50
  -6   1   2    7.50   12.90
  -6   1   2    3.10    6.70
  -6   1   2   14.60    9.60
   5  -1  -2  839.62   55.79
   5  -1  -2 1043.60   68.19
   5  -1  -2  997.60   88.89
   5  -1  -2  907.51   57.49
   5  -1  -2  962.50   53.89
   5  -1  -2  949.40   61.59
   5  -1  -2  826.32   63.99
  -5   1   2  909.91   45.30
  -5   1   2  851.81   55.29
  -5   1   2 1059.79   91.09
  -5   1   2  847.22   73.19
  -5   1   2  981.00   52.79
  -5   1   2  937.21   57.89
  -5   1   2  889.71   52.29
  -5   1   2  933.31   45.50
  -5   1   2  933.61   55.69
  -5   1   2  861.11   74.69
   4  -1  -2 1880.01   95.89
   4  -1  -2 1831.92   93.09
   4  -1  -2 1828.12   93.39
   4  -1  -2 1937.81  102.29
   4  -1  -2 1782.22   86.19
   4  -1  -2 1874.11   88.99
   4  -1  -2 1772.62  100.79
   4  -1  -2 1888.21  116.19
   4  -1  -2 1778.02  115.79
   4  -1  -2 1896.21  125.89
  -4   1   2 1708.63   90.09
  -4   1   2 1803.52   91.69
  -4   1   2 1676.43   93.19
  -4   1   2 1957.10  127.79
  -4   1   2 1815.82   83.79
  -4   1   2 1799.02   87.29
  -4   1   2 1655.33   96.19
  -4   1   2 1834.02  113.89
  -4   1   2 1793.22  115.19
  -4   1   2 1770.12   87.19
  -4   1   2 1765.22   98.79
   3  -1  -2 3317.17  168.38
   3  -1  -2 3082.69  174.58
   3  -1  -2 2943.61  140.59
   3  -1  -2 3380.46  167.58
  -3   1   2 2994.70  163.98
  -3   1   2 3049.79  163.28
   0  -1  -2   42.80    6.00
   0  -1  -2   35.40    5.80
   0  -1  -2   36.20    4.90
   0  -1  -2   40.60    4.80
   0  -1  -2   49.50    9.60
   0  -1  -2   35.60    4.60
   0  -1  -2   37.70    4.00
   0  -1  -2   35.80    4.10
   0  -1  -2   58.99   12.50
   0  -1  -2   41.60    4.60
   0  -1  -2   42.50    9.20
   0   1   2   36.80    4.20
   0   1   2   53.29    9.90
   0   1   2   39.20    6.00
   0   1   2   40.40    6.00
   0   1   2   44.00    9.50
   0   1   2   33.50    3.80
   0   1   2   48.50    4.90
   0   1   2   52.59   11.50
   0   1   2   39.60    5.20
   0   1   2   37.40    4.60
   3   1   2 3181.78  144.79
  -4  -1  -2 4307.17  214.78
   4   1   2 4993.30  227.88
  -5  -1  -2 6333.17  308.77
  -5  -1  -2 6713.53  314.17
  -5  -1  -2 6696.33  312.87
   5   1   2 7177.88  317.87
   5   1   2 6730.23  320.77
  -6  -1  -2  282.67   30.40
  -6  -1  -2  299.37   19.90
  -6  -1  -2  296.37   19.70
  -6  -1  -2  308.47   32.30
  -6  -1  -2  330.17   34.30
  -6  -1  -2  360.36   36.00
  -6  -1  -2  331.77   27.70
  -6  -1  -2  343.47   28.50
  -6  -1  -2  335.07   20.70
   6   1   2  262.57   29.40
   6   1   2  253.27   34.40
   6   1   2  332.77   23.70
   6   1   2  265.17   21.20
   6   1   2  352.16   25.40
   6   1   2  343.77   29.50
   6   1   2  361.06   37.50
   6   1   2  318.77   32.50
  -7  -1  -2  516.05   45.80
  -7  -1  -2  555.04   38.20
  -7  -1  -2  424.06   42.50
  -7  -1  -2  538.85   40.60
   7   1   2  543.45   43.00
   7   1   2  458.45   48.40
   7   1   2  548.25   36.10
   7   1   2  567.54   49.40
   7   1   2  526.05   35.90
   7  -2  -2 1329.97   78.29
   7  -2  -2 1278.47   85.59
  -7   2   2 1226.28   74.99
  -7   2   2 1269.77   75.49
   6  -2  -2 1806.02   94.99
   6  -2  -2 1892.51  115.49
   6  -2  -2 1311.07  132.99
   6  -2  -2 1752.02  103.59
   6  -2  -2 1640.64  130.69
   6  -2  -2 1921.71  141.49
   6  -2  -2 1849.91  102.59
  -6   2   2 1739.63   97.59
  -6   2   2 1704.53   91.49
  -6   2   2 1520.35  125.49
  -6   2   2 1751.12   92.29
  -6   2   2 1727.63  143.99
  -6   2   2 1430.46  121.19
  -6   2   2 1762.62   86.49
   5  -2  -2  153.08   18.70
   5  -2  -2  151.38   24.70
   5  -2  -2  134.69   18.60
   5  -2  -2  147.49   24.20
   5  -2  -2  123.49   37.80
   5  -2  -2  149.39   25.30
   5  -2  -2  153.38   18.20
   5  -2  -2  159.98   25.20
  -5   2   2  157.38   15.20
  -5   2   2  144.39   23.30
  -5   2   2  140.59   16.30
  -5   2   2  137.09   34.40
  -5   2   2  165.58   15.30
  -5   2   2  146.59   35.80
  -5   2   2  149.49   14.70
  -5   2   2  153.58   23.70
   4  -2  -2  387.26   31.70
   4  -2  -2  324.27   58.69
   4  -2  -2  374.76   31.70
   4  -2  -2  341.77   35.50
   4  -2  -2  366.06   27.50
   4  -2  -2  390.66   37.80
   4  -2  -2  361.66   25.20
   4  -2  -2  369.06   30.50
  -4   2   2  380.56   35.90
  -4   2   2  380.46   29.50
  -4   2   2  340.47   58.19
  -4   2   2  366.16   24.90
  -4   2   2  333.87   29.40
  -4   2   2  358.16   61.79
  -4   2   2  311.47   28.90
  -4   2   2  399.66   25.30
  -4   2   2  342.67   34.00
  -4   2   2  349.57   25.00
  -4   2   2  290.77   56.09
   3  -2  -2  104.99   11.70
   3  -2  -2  120.29   27.10
   3  -2  -2  143.39   16.50
   3  -2  -2  145.29   17.10
   3  -2  -2  111.79   13.20
   3  -2  -2  111.69   11.10
   3  -2  -2  116.89   18.90
   3  -2  -2  121.59   28.00
   3  -2  -2  121.49   31.40
   3  -2  -2  121.49   18.60
   3  -2  -2  130.99   15.80
  -3   2   2  129.29   18.90
  -3   2   2  134.19   16.30
  -3   2   2   91.09   28.70
  -3   2   2  131.39   12.60
  -3   2   2  146.79   13.40
  -3   2   2  142.39   28.90
  -3   2   2  122.09    8.90
  -3   2   2  120.09   11.60
  -3   2   2  101.59   13.20
  -3   2   2  128.89   18.30
  -3   2   2  132.09   28.60
  -3   2   2  117.29   13.90
   2  -2  -2 3011.00  160.88
   2  -2  -2 2870.31  169.68
   2  -2  -2 2921.21  161.48
  -2   2   2 3022.20  162.88
  -2   2   2 3252.87  175.48
  -2   2   2 3087.19  161.88
  -2  -2  -2  357.86   17.40
  -2  -2  -2  356.86   20.60
  -2  -2  -2  373.16   22.70
  -2  -2  -2  360.76   21.50
  -2  -2  -2  335.47   22.60
  -2  -2  -2  358.26   19.90
  -2  -2  -2  348.97   17.20
  -2  -2  -2  367.36   22.20
  -2  -2  -2  315.97   17.00
  -2  -2  -2  352.56   17.20
  -2  -2  -2  343.77   22.30
   2   2   2  384.56   23.20
   2   2   2  353.06   19.90
   2   2   2  355.56   18.40
   2   2   2  361.46   21.20
   2   2   2  353.16   16.50
   2   2   2  381.76   24.60
   2   2   2  348.37   16.50
   2   2   2  382.06   21.20
   2   2   2  384.16   19.00
   2   2   2  355.96   24.30
   2   2   2  379.16   22.40
   2   2   2  367.46   19.90
   2   2   2  359.36   20.60
  -4  -2  -2  427.66   24.80
  -4  -2  -2  476.25   28.90
  -4  -2  -2  452.85   30.70
  -4  -2  -2  428.26   24.60
  -4  -2  -2  501.05   30.00
  -4  -2  -2  429.26   24.50
   4   2   2  470.75   24.20
   4   2   2  508.55   34.90
   4   2   2  494.55   27.20
   4   2   2  478.85   27.60
   4   2   2  486.45   26.60
   4   2   2  468.15   24.50
   4   2   2  449.16   23.10
   4   2   2  475.35   28.80
   4   2   2  469.45   27.50
   4   2   2  475.35   26.90
   4   2   2  470.35   32.00
   4   2   2  478.75   23.50
  -5  -2  -2 1308.87   67.19
  -5  -2  -2 1210.88   60.99
  -5  -2  -2 1269.87   61.59
  -5  -2  -2 1246.78   67.99
  -5  -2  -2 1272.17   70.29
   5   2   2 1343.57   76.29
   5   2   2 1380.46   65.69
   5   2   2 1305.87   64.59
   5   2   2 1211.88   63.19
   5   2   2 1362.36   61.79
   5   2   2 1292.57   62.89
   5   2   2 1335.67   61.89
   5   2   2 1333.77   66.59
   5   2   2 1337.47   61.59
  -6  -2  -2  987.40   57.29
  -6  -2  -2  938.81   54.39
  -6  -2  -2  953.60   58.49
   6   2   2  957.30   46.20
   6   2   2  942.61   53.49
   6   2   2  992.60   48.70
   6   2   2  908.51   52.39
   6   2   2  940.11   48.20
   6   2   2 1025.00   53.59
  -7  -2  -2 2071.89  111.19
  -7  -2  -2 2107.29  108.39
   7   2   2 2194.58   98.99
   7   2   2 2221.18  105.29
   7   2   2 2247.88  124.89
   7   2   2 2133.29  105.79
   7   2   2 2080.09  103.69
   6  -3  -2  330.97   44.50
   6  -3  -2  435.36   49.60
   6  -3  -2  322.97   37.30
   6  -3  -2  311.57   73.09
   6  -3  -2  414.36   40.20
   6  -3  -2  465.45   42.50
   6  -3  -2  443.86   36.80
  -6   3   2  453.35   29.40
  -6   3   2  479.85   42.30
  -6   3   2  418.56   26.40
  -6   3   2  438.86   34.20
   5  -3  -2 1917.91  108.79
   5  -3  -2 1985.10  123.59
   5  -3  -2 1858.01  140.09
   5  -3  -2 1765.12  152.08
   5  -3  -2 1911.71  106.49
   5  -3  -2 1899.11  143.19
  -5   3   2 1933.71  117.19
  -5   3   2 1880.01   94.59
  -5   3   2 1636.64  133.69
  -5   3   2 2013.70  107.99
  -5   3   2 1933.01   90.59
  -5   3   2 1779.52  150.78
  -5   3   2 1851.31   95.09
  -5   3   2 1684.03  133.39
  -5   3   2 1831.42   92.99
   4  -3  -2 3218.48  166.08
   4  -3  -2 2803.12  149.79
   4  -3  -2 3195.68  150.78
   4  -3  -2 3110.19  202.88
   4  -3  -2 3186.78  154.28
   4  -3  -2 2974.20  141.89
   4  -3  -2 3280.77  189.28
   4  -3  -2 3340.97  192.78
   4  -3  -2 2783.02  161.48
  -4   3   2 3127.79  152.68
  -4   3   2 3129.09  163.48
  -4   3   2 2842.62  148.29
  -4   3   2 3053.59  141.09
  -4   3   2 2809.02  180.58
  -4   3   2 3060.89  201.48
  -4   3   2 2927.71  141.19
  -4   3   2 2814.12  182.78
  -4   3   2 2845.92  158.88
   3  -3  -2  430.26   57.19
   3  -3  -2  374.66   31.60
   3  -3  -2  401.16   48.90
   3  -3  -2  402.66   27.20
   3  -3  -2  447.16   34.40
   3  -3  -2  445.76   49.99
   3  -3  -2  417.26   31.20
   3  -3  -2  458.55   40.70
   3  -3  -2  382.76   28.80
   3  -3  -2  388.46   25.30
   3  -3  -2  407.76   38.80
  -3   3   2  389.96   30.30
  -3   3   2  426.96   25.90
  -3   3   2  428.06   24.80
  -3   3   2  377.06   36.30
  -3   3   2  417.76   27.80
  -3   3   2  431.66   32.80
  -3   3   2  388.06   27.30
  -3   3   2  411.06   33.40
  -3   3   2  397.16   47.60
  -3   3   2  382.76   47.80
  -3   3   2  393.86   38.30
   2  -3  -2 3407.36  190.98
   2  -3  -2 3499.15  205.08
   2  -3  -2 3634.04  195.28
  -2   3   2 3571.34  193.38
  -2   3   2 3669.93  196.48
  -2   3   2 3617.74  207.88
   1  -3  -2 1970.30  126.89
   1  -3  -2 2061.09  118.09
   1  -3  -2 2155.78  120.79
  -1   3   2 1988.10  128.69
  -1   3   2 1935.71  104.39
  -1   3   2 2071.69  121.09
  -1   3   2 1991.40  118.19
   0  -3  -2 1120.49   59.29
   0  -3  -2 1201.48   81.19
   0  -3  -2 1168.18   59.99
   0  -3  -2 1243.38   74.79
   0  -3  -2 1196.68   74.89
   0   3   2 1224.28   83.29
   0   3   2 1159.08   74.29
   0   3   2 1161.58   75.39
   0   3   2 1154.98   59.69
   3   3   2 3540.95  164.28
   3   3   2 3573.64  166.18
   3   3   2 3652.73  172.88
   3   3   2 4022.20  170.58
  -4  -3  -2 2320.07  113.69
  -4  -3  -2 2274.47  109.99
   4   3   2 2373.66  115.59
   4   3   2 2390.76  110.99
  -5  -3  -2 3371.36  158.68
  -5  -3  -2 3365.26  162.28
   5   3   2 3572.14  167.68
  -6  -3  -2  863.41   52.59
  -6  -3  -2  873.91   55.19
  -6  -3  -2  817.22   50.99
   6   3   2  880.51   43.30
   6   3   2  867.81   59.79
  -7  -3  -2    2.10    5.10
  -7  -3  -2   23.30    8.70
   7   3   2    6.50    3.90
   7   3   2    5.30    2.70
   7   3   2    6.40    4.60
   7   3   2    1.90    8.60
   6  -4  -2 1077.59   76.19
   6  -4  -2  980.00   85.89
   6  -4  -2  643.74  125.29
   6  -4  -2  932.31   69.79
   6  -4  -2  984.20   66.39
  -6   4   2 1094.09   59.69
  -6   4   2  987.60   72.29
  -6   4   2  933.21   59.89
   5  -4  -2  125.79   24.50
   5  -4  -2  158.08   42.40
   5  -4  -2   84.89   25.60
   5  -4  -2  132.29   22.10
   5  -4  -2  162.48   46.50
   5  -4  -2  144.09   27.60
   5  -4  -2  131.29   44.70
   5  -4  -2  140.99   32.30
  -5   4   2  136.69   19.90
  -5   4   2  119.89   20.40
  -5   4   2  139.89    9.00
  -5   4   2  133.79   25.70
  -5   4   2  190.38   56.29
  -5   4   2  126.99   37.00
  -5   4   2  140.09    9.10
  -5   4   2  104.99   34.60
   4  -4  -2 1011.70   94.79
   4  -4  -2  993.20   76.69
   4  -4  -2  930.31   63.59
   4  -4  -2  959.70   61.59
   4  -4  -2  947.51   93.89
   4  -4  -2  818.22   96.69
   4  -4  -2 1010.70   67.49
  -4   4   2  985.40   56.29
  -4   4   2  978.50   66.09
  -4   4   2  859.41   89.79
  -4   4   2  939.71   91.29
  -4   4   2  927.21  103.19
  -4   4   2  990.00   75.19
  -4   4   2  955.10   49.99
  -4   4   2  955.50   53.39
   3  -4  -2  731.43   52.89
   3  -4  -2  841.12   65.09
   3  -4  -2  872.71   48.00
   3  -4  -2  961.50   53.89
   3  -4  -2  779.62   76.59
   3  -4  -2  753.32   55.19
   3  -4  -2  850.11   64.39
   3  -4  -2  829.32   50.59
   3  -4  -2  948.31   93.99
   3  -4  -2  809.32   79.09
  -3   4   2  853.01   81.69
  -3   4   2  882.41   49.80
  -3   4   2  703.83   59.99
  -3   4   2  917.01   93.19
  -3   4   2  808.72   51.89
  -3   4   2  828.52   44.90
  -3   4   2  864.71   51.19
  -3   4   2  933.11   67.19
  -3   4   2  747.23   75.69
  -3   4   2  733.63   49.90
  -3   4   2  826.82   56.19
   2  -4  -2 5319.07  301.57
   2  -4  -2 5807.62  292.07
   2  -4  -2 5887.41  289.67
  -2   4   2 5047.19  283.97
  -2   4   2 5782.22  308.87
  -2   4   2 5487.35  290.37
   1  -4  -2 2453.65  156.78
   1  -4  -2 2590.04  148.59
   1  -4  -2 2403.66  143.89
   1  -4  -2 2293.07  119.49
   1  -4  -2 2316.67  127.69
  -1   4   2 2555.94  149.49
  -1   4   2 2616.34  148.39
  -1   4   2 2607.14  123.09
  -1   4   2 2537.15  160.38
  -1   4   2 2460.95  120.69
  -1   4   2 2374.26  128.29
  -1  -4  -2 4912.81  264.07
   1   4   2 5508.45  259.87
   1   4   2 5578.64  243.28
   1   4   2 5635.14  245.98
  -2  -4  -2   23.70    5.00
  -2  -4  -2   31.50    6.10
  -2  -4  -2   25.80   10.00
  -2  -4  -2   43.20   11.40
  -2  -4  -2   35.90   10.50
  -2  -4  -2   39.30    7.40
  -2  -4  -2   33.70    6.50
  -2  -4  -2   28.30    7.70
   2   4   2   23.50    7.20
   2   4   2   31.10    5.40
   2   4   2   40.00   10.80
   2   4   2   27.20    5.60
   2   4   2   34.00    8.30
   2   4   2   24.50    8.00
   2   4   2   35.30   12.10
   2   4   2   51.29    7.90
   2   4   2   29.10    5.20
   2   4   2   23.00    8.50
   2   4   2   34.20    9.00
   2   4   2   32.30    5.90
  -3  -4  -2  272.27   15.10
  -3  -4  -2  239.78   14.50
  -3  -4  -2  257.37   20.60
  -3  -4  -2  266.07   23.00
  -3  -4  -2  268.17   18.70
   3   4   2  307.87   19.30
   3   4   2  278.67   16.30
   3   4   2  293.87   18.90
   3   4   2  295.97   24.30
   3   4   2  282.17   21.50
   3   4   2  280.77   15.30
   3   4   2  285.87   15.40
   3   4   2  270.77   15.10
   3   4   2  289.27   15.60
   3   4   2  303.37   26.80
  -4  -4  -2  262.77   20.40
  -4  -4  -2  243.28   21.50
  -4  -4  -2  253.07   21.80
  -4  -4  -2  266.47   27.10
   4   4   2  260.37   13.20
   4   4   2  273.87   23.30
   4   4   2  281.67   13.40
   4   4   2  264.57   23.20
  -5  -4  -2  778.02   44.90
  -5  -4  -2  779.52   49.30
  -5  -4  -2  816.22   48.90
  -5  -4  -2  766.32   45.80
   5   4   2  730.03   45.20
   5   4   2  713.43   48.80
   5   4   2  713.83   33.70
  -6  -4  -2 1090.29   64.59
  -6  -4  -2 1047.70   61.19
  -6  -4  -2 1150.18   61.99
   6   4   2  994.50   48.10
   6   4   2  933.21   48.40
   6   4   2 1205.38   60.29
   6   4   2 1148.89   68.69
  -7  -4  -2 2323.37  118.69
  -7  -4  -2 2175.48  122.39
  -7  -4  -2 2379.06  118.49
   7   4   2 2462.25  129.69
   7   4   2 2276.37  110.19
   5  -5  -2  405.76   91.59
   5  -5  -2  656.13   51.89
   5  -5  -2  568.04  107.79
   5  -5  -2  708.53   50.09
   5  -5  -2  526.65   60.59
   5  -5  -2  775.62   71.39
   5  -5  -2  748.63   59.99
   5  -5  -2  728.13   93.49
  -5   5   2  695.53   58.39
  -5   5   2  617.94  110.19
  -5   5   2  464.75   84.59
  -5   5   2  508.05   99.79
  -5   5   2  642.94   45.50
  -5   5   2  705.93   44.40
  -5   5   2  692.83   66.79
   4  -5  -2 1953.00  105.49
   4  -5  -2 2041.90  128.99
   4  -5  -2 1619.64  157.28
   4  -5  -2 2039.20  154.18
   4  -5  -2 2043.70  116.19
   4  -5  -2 1924.61  153.48
  -4   5   2 1947.71  102.49
  -4   5   2 2032.60  128.89
  -4   5   2 2053.09  155.98
  -4   5   2 1910.51  167.08
  -4   5   2 2022.40  116.29
  -4   5   2 1932.01   97.79
  -4   5   2 2018.70   97.39
  -4   5   2 1888.21  149.19
   3  -5  -2   43.30   27.30
   3  -5  -2   65.19   28.00
   3  -5  -2   54.49   15.10
   3  -5  -2   28.10   22.40
   3  -5  -2   45.80   12.70
   3  -5  -2   37.00   15.30
   3  -5  -2   49.99   12.80
   3  -5  -2   55.79   19.00
  -3   5   2   43.20   14.10
  -3   5   2   48.80   12.40
  -3   5   2   43.90   24.20
  -3   5   2   34.30   15.50
  -3   5   2   36.80   20.30
  -3   5   2   13.80   21.00
  -3   5   2   48.10   11.10
  -3   5   2   45.20   18.60
   2  -5  -2  130.99   34.40
   2  -5  -2  123.69   20.60
   2  -5  -2  109.69   20.00
   2  -5  -2  124.09   18.00
   2  -5  -2  129.99   35.70
   2  -5  -2  132.69   18.20
   2  -5  -2  123.09   37.90
   2  -5  -2  115.99   25.10
   2  -5  -2  105.49   23.30
  -2   5   2  122.39   14.60
  -2   5   2  108.89   30.90
  -2   5   2  167.08   45.80
  -2   5   2  109.09   16.60
  -2   5   2   89.89   21.90
  -2   5   2  124.19   26.00
  -2   5   2   80.39   16.80
  -2   5   2  124.09   22.00
  -2   5   2  109.39   14.10
  -2   5   2  119.89   34.50
   1  -5  -2   44.10    9.30
   1  -5  -2   44.80   15.30
   1  -5  -2   71.99   23.20
   1  -5  -2   49.20    9.70
   1  -5  -2   53.29   12.90
   1  -5  -2   72.79   27.60
   1  -5  -2   52.79   12.00
   1  -5  -2   96.59   28.00
   1  -5  -2   68.39   12.50
   1  -5  -2   48.10   15.30
  -1   5   2   54.39   21.10
  -1   5   2   53.69   11.30
  -1   5   2   53.79   12.30
  -1   5   2   49.70   15.60
  -1   5   2   30.60   19.60
  -1   5   2   51.49   21.50
  -1   5   2   51.09   10.90
  -1   5   2   44.10   13.90
  -1   5   2   79.99   17.40
  -1   5   2   54.19   11.30
  -1   5   2   52.89   13.70
   0  -5  -2 1440.86   72.79
   0  -5  -2 1514.05   74.69
   0  -5  -2 1432.46   79.49
   0  -5  -2 1494.75   72.99
   0  -5  -2 1522.85  113.49
   0  -5  -2 1537.35  105.49
   0  -5  -2 1595.94   89.09
   0  -5  -2 1534.75  103.59
   0  -5  -2 1638.44   82.39
   0  -5  -2 1374.66   86.29
   0   5   2 1576.44   83.49
   0   5   2 1506.25   89.39
   0   5   2 1592.64   82.49
   0   5   2 1621.74  106.79
   0   5   2 1554.44  106.79
   0   5   2 1505.45   76.59
   0   5   2 1542.15   81.39
   0   5   2 1506.35  116.09
   0   5   2 1561.74   73.09
   0   5   2 1479.65   80.99
   0   5   2 1562.64   91.69
   0   5   2 1559.34   76.39
  -1  -5  -2 2310.97  114.29
  -1  -5  -2 2148.98  118.79
  -1  -5  -2 2522.65  139.69
  -1  -5  -2 2287.97  114.09
  -1  -5  -2 2350.86  156.78
  -1  -5  -2 2433.66  136.59
  -1  -5  -2 2533.05  122.79
  -1  -5  -2 2136.79  116.49
   1   5   2 2665.63  154.08
   1   5   2 2455.15  120.09
   1   5   2 2556.94  141.59
   1   5   2 2374.86  115.79
   1   5   2 2315.67  111.59
   1   5   2 2542.55  126.09
   1   5   2 2532.25  121.89
   1   5   2 2367.06  137.29
  -2  -5  -2 5536.95  264.27
  -2  -5  -2 5392.56  271.47
  -2  -5  -2 5426.86  265.47
   2   5   2 5503.85  275.97
   2   5   2 5701.23  258.27
   2   5   2 5613.64  266.67
   2   5   2 5762.12  266.57
  -3  -5  -2 4006.70  198.28
  -3  -5  -2 4175.58  197.48
   3   5   2 4493.55  201.38
   3   5   2 4291.77  195.88
   3   5   2 4474.35  200.48
  -4  -5  -2    8.20    6.90
   4   5   2   18.50    7.70
   4   5   2    7.40    5.10
   4   5   2   11.10    2.80
   4   5   2   12.50    3.10
  -5  -5  -2   16.60    7.10
  -5  -5  -2   33.30   10.00
  -5  -5  -2    7.80    5.70
   5   5   2    8.10    6.40
   5   5   2   14.90    2.60
   5   5   2    9.10    2.30
   5   5   2   18.70    8.00
  -6  -5  -2   88.39   17.90
  -6  -5  -2   91.79   15.40
  -6  -5  -2   97.89   18.70
   6   5   2  101.39   15.90
   6   5   2   97.69   18.40
  -7  -5  -2  339.27   31.00
  -7  -5  -2  379.06   34.20
   7   5   2  358.96   28.60
   7   5   2  343.27   35.00
   5  -6  -2  254.67   35.30
   5  -6  -2  251.17   73.09
   5  -6  -2  193.18   42.60
   5  -6  -2  260.57   28.90
   5  -6  -2  250.77   29.50
  -5   6   2  320.07   29.10
  -5   6   2  157.18   56.39
  -5   6   2  198.08   35.10
  -5   6   2  291.37   44.50
  -5   6   2  237.78   23.80
   4  -6  -2  659.93   48.90
   4  -6  -2  613.54   47.20
   4  -6  -2  537.25  103.39
   4  -6  -2  639.14   64.19
   4  -6  -2  663.73   57.69
  -4   6   2  590.74   39.60
  -4   6   2  649.14   39.00
  -4   6   2  626.34  112.19
  -4   6   2  480.15   81.89
  -4   6   2  620.04   41.10
  -4   6   2  683.43   87.79
  -4   6   2  579.54   45.00
  -4   6   2  671.83   57.29
  -4   6   2  638.84   65.29
   3  -6  -2  928.31  108.59
   3  -6  -2 1003.50   69.89
   3  -6  -2 1034.70   61.19
   3  -6  -2  897.81   97.49
   3  -6  -2  992.40   79.59
   3  -6  -2  936.01   60.59
   3  -6  -2  933.51   96.99
  -3   6   2  950.70   60.29
  -3   6   2  944.21   69.69
  -3   6   2  906.91  109.59
  -3   6   2  997.00   59.29
  -3   6   2  906.31   97.79
  -3   6   2  794.72   91.09
  -3   6   2 1047.50   58.09
  -3   6   2 1013.20   82.79
   2  -6  -2 4140.19  245.78
   2  -6  -2 4018.40  190.98
   2  -6  -2 3970.60  258.47
   2  -6  -2 4092.59  201.98
   2  -6  -2 3997.20  189.08
   2  -6  -2 3859.21  179.08
   2  -6  -2 4040.80  213.68
   2  -6  -2 4008.00  241.48
  -2   6   2 4115.49  218.38
  -2   6   2 4215.48  194.28
  -2   6   2 4410.46  216.78
  -2   6   2 3808.42  241.88
  -2   6   2 4133.59  266.77
  -2   6   2 4119.49  191.48
  -2   6   2 4093.49  198.38
  -2   6   2 4210.68  244.98
   1  -6  -2   56.79   23.80
   1  -6  -2   98.39   12.60
   1  -6  -2  104.09   16.50
   1  -6  -2   56.49   26.50
   1  -6  -2   88.69   21.40
   1  -6  -2  111.59   32.30
   1  -6  -2   94.49   13.70
   1  -6  -2   79.89   20.60
   1  -6  -2   92.39   18.30
  -1   6   2   91.89   25.00
  -1   6   2   92.99   15.70
  -1   6   2   90.79   13.50
  -1   6   2   82.59   21.80
  -1   6   2   90.49   17.60
  -1   6   2   98.89   17.70
  -1   6   2  104.19   36.70
  -1   6   2   73.49   17.80
   0  -6  -2   16.60    5.90
   0  -6  -2    2.10    7.60
   0  -6  -2    0.50    6.10
   0  -6  -2    8.80    3.60
   0  -6  -2    5.20    5.40
   0  -6  -2   -2.10    8.20
   0  -6  -2   10.10    5.40
   0  -6  -2   17.90    8.80
   0  -6  -2    4.20    7.00
   0   6   2    6.70    5.90
   0   6   2   12.70    6.10
   0   6   2   13.90   12.40
   0   6   2   18.80    9.10
   0   6   2   11.30    8.30
   0   6   2   -0.70   11.60
   0   6   2    5.20   10.10
   0   6   2    2.10    6.40
   0   6   2    8.60    3.40
   0   6   2    6.10    6.80
   0   6   2    7.90    8.30
  -1  -6  -2  884.61   44.70
  -1  -6  -2  868.21   42.80
  -1  -6  -2  881.71   59.19
  -1  -6  -2  940.81   82.49
  -1  -6  -2  930.61   56.89
  -1  -6  -2  757.42   70.09
  -1  -6  -2  854.71   43.10
  -1  -6  -2  823.12   71.09
  -1  -6  -2  906.01   52.99
   1   6   2  923.11   63.69
   1   6   2  917.01   49.90
   1   6   2  838.22   49.00
   1   6   2  823.52   72.39
   1   6   2  830.62   42.60
   1   6   2  922.61   76.29
   1   6   2  864.01   61.19
   1   6   2  959.20   56.59
   1   6   2  930.41   85.29
   1   6   2  853.71   56.79
  -2  -6  -2  638.34   41.30
  -2  -6  -2  635.84   36.20
  -2  -6  -2  623.54   37.90
  -2  -6  -2  619.04   44.60
  -2  -6  -2  639.14   38.30
  -2  -6  -2  567.14   40.40
  -2  -6  -2  613.54   59.79
   2   6   2  717.83   59.39
   2   6   2  577.54   36.90
   2   6   2  622.64   55.19
   2   6   2  609.74   46.60
   2   6   2  643.44   31.90
   2   6   2  735.03   48.90
   2   6   2  622.84   41.60
   2   6   2  725.33   49.90
   2   6   2  645.34   37.40
   2   6   2  706.93   42.90
  -3  -6  -2 1304.97   84.39
  -3  -6  -2 1414.46   80.29
  -3  -6  -2 1394.26   63.39
  -3  -6  -2 1441.56   83.89
  -3  -6  -2 1413.16   63.59
  -3  -6  -2 1414.56   72.09
   3   6   2 1565.44   89.29
   3   6   2 1417.56   85.79
   3   6   2 1563.14   79.79
   3   6   2 1413.56   67.39
   3   6   2 1377.26   81.79
   3   6   2 1465.25   78.09
   3   6   2 1507.15   83.59
   3   6   2 1274.17   66.19
   3   6   2 1241.98   70.89
   3   6   2 1330.97   80.09
   3   6   2 1569.44   72.89
  -4  -6  -2 2235.08  120.69
  -4  -6  -2 2336.57  114.79
   4   6   2 2450.85  124.39
   4   6   2 2404.76  107.49
   4   6   2 2323.27  106.39
   4   6   2 2238.88  110.89
   4   6   2 2415.26  107.49
  -5  -6  -2 1985.90   98.49
  -5  -6  -2 1929.71  102.99
   5   6   2 1854.51   94.29
   5   6   2 1713.63   83.69
   5   6   2 1933.41  103.19
  -6  -6  -2  385.46   35.40
  -6  -6  -2  410.36   33.50
   6   6   2  341.97   32.70
   6   6   2  360.66   30.80
   4  -7  -2  114.29   25.10
   4  -7  -2  109.59   31.40
   4  -7  -2   96.59   24.00
   4  -7  -2  121.49   22.00
  -4   7   2  125.39   21.40
  -4   7   2  115.49   31.70
  -4   7   2  119.99   44.60
  -4   7   2   91.79   22.80
  -4   7   2  148.19   18.40
  -4   7   2   88.99   40.00
   3  -7  -2    8.90   13.10
   3  -7  -2   10.70   10.30
   3  -7  -2   -6.20    9.80
   3  -7  -2   19.30   24.10
   3  -7  -2    5.60   13.70
   3  -7  -2   27.60   24.50
   3  -7  -2   14.50    8.00
  -3   7   2    2.30   13.80
  -3   7   2   17.90   10.70
  -3   7   2    4.50   14.80
  -3   7   2   -6.60   12.00
  -3   7   2   -6.30   14.70
  -3   7   2    3.80   18.20
  -3   7   2   -4.30    8.60
   2  -7  -2 1504.95   83.69
   2  -7  -2 1477.05   93.39
   2  -7  -2 1600.94  106.89
   2  -7  -2 1324.47  136.29
   2  -7  -2 1540.35   81.09
   2  -7  -2 1433.86   69.59
   2  -7  -2 1429.36  130.29
   2  -7  -2 1485.35  128.49
  -2   7   2 1514.75  130.69
  -2   7   2 1484.05   95.79
  -2   7   2 1586.14   86.09
  -2   7   2 1616.64  112.09
  -2   7   2 1421.66  129.69
  -2   7   2 1632.54   88.99
  -2   7   2 1485.35  147.49
   1  -7  -2  649.34   57.99
   1  -7  -2  673.23   51.99
   1  -7  -2  651.53   83.89
   1  -7  -2  685.13   33.70
   1  -7  -2  658.83   43.10
   1  -7  -2  660.33   40.00
  -1   7   2  723.33   50.99
  -1   7   2  712.33   63.69
  -1   7   2  656.33   53.79
  -1   7   2  724.63   90.89
  -1   7   2  628.54   77.09
  -1   7   2  707.53   46.50
  -1   7   2  654.43   80.19
   0  -7  -2 1867.51  110.29
   0  -7  -2 1764.82   99.99
   0  -7  -2 1855.51   82.99
   0  -7  -2 1792.72   89.69
   0  -7  -2 1712.53  133.09
   0  -7  -2 1625.94  127.99
   0  -7  -2 1708.93   87.39
   0  -7  -2 1785.72  143.49
   0   7   2 1881.21  135.69
   0   7   2 1903.21  116.49
   0   7   2 1868.41   94.89
   0   7   2 1741.43  133.89
   0   7   2 1920.11  103.69
   0   7   2 1912.51  104.89
   0   7   2 1936.21  153.18
  -1  -7  -2  651.33   75.69
  -1  -7  -2  851.01   58.79
  -1  -7  -2  880.31   42.20
  -1  -7  -2  795.92   40.30
  -1  -7  -2  816.62   39.80
  -1  -7  -2  846.22   52.69
  -1  -7  -2  785.12   55.59
   1   7   2  609.24   68.09
   1   7   2  892.91   66.19
   1   7   2  719.53   54.59
   1   7   2  829.12   57.99
   1   7   2  883.41   49.90
  -2  -7  -2  399.76   48.70
  -2  -7  -2  449.36   27.60
  -2  -7  -2  456.55   35.00
  -2  -7  -2  395.86   36.30
  -2  -7  -2  441.66   31.50
  -2  -7  -2  445.46   54.19
   2   7   2  467.05   31.00
   2   7   2  438.76   35.40
   2   7   2  479.75   40.90
   2   7   2  588.44   71.29
   2   7   2  462.55   40.90
   2   7   2  523.65   76.89
   2   7   2  354.66   45.20
   2   7   2  359.56   45.50
   2   7   2  480.95   42.50
  -3  -7  -2 2106.89  100.29
  -3  -7  -2 2253.47  107.19
  -3  -7  -2 2118.69  100.59
  -3  -7  -2 2185.38  118.99
   3   7   2 2367.36  111.19
   3   7   2 2146.49  117.69
   3   7   2 2347.36  123.59
   3   7   2 2343.37  134.59
   3   7   2 2305.47  106.79
   3   7   2 2226.88  130.99
  -4  -7  -2   -0.90    4.90
  -4  -7  -2   14.80    7.40
   4   7   2    7.20    3.30
   4   7   2    7.20    4.60
   4   7   2    6.50    5.30
   4   7   2    2.40    2.90
   4   7   2    3.80    2.70
   4   7   2   -0.20    8.30
   4   7   2   -1.10    2.40
   4   7   2   -0.80    3.80
   4   7   2   -1.30    2.80
  -5  -7  -2  497.95   35.50
  -5  -7  -2  524.65   42.10
   5   7   2  547.85   43.80
   5   7   2  453.65   27.20
   5   7   2  381.46   34.40
   2  -8  -2  617.64   42.90
   2  -8  -2  566.44   59.29
   2  -8  -2  598.44   51.69
   2  -8  -2  335.47   92.29
   2  -8  -2  560.24   38.10
  -2   8   2  620.84   66.49
  -2   8   2  595.74   45.10
  -2   8   2  433.26   85.39
  -2   8   2  497.05   83.79
  -2   8   2  620.34   48.60
  -2   8   2  564.24   52.59
  -2   8   2  399.16   76.29
   1  -8  -2  215.98   35.00
   1  -8  -2  234.28   28.20
   1  -8  -2  234.08   24.40
   1  -8  -2  186.88   54.29
  -1   8   2  167.58   47.20
  -1   8   2  186.88   32.10
  -1   8   2  165.08   47.20
  -1   8   2  215.98   25.90
  -1   8   2  255.97   29.70
  -1   8   2  262.37   39.20
  -1   8   2  141.39   32.50
   0  -8  -2  637.64   37.00
   0  -8  -2  635.34   47.90
   0  -8  -2  606.84   48.80
   0  -8  -2  528.45   34.70
   0  -8  -2  517.55   86.49
   0   8   2  623.74   43.90
   0   8   2  390.56   71.59
   0   8   2  738.03   94.79
   0   8   2  422.76   71.59
   0   8   2  485.75   53.99
   0   8   2  596.64   49.70
   0   8   2  608.64   50.49
   0   8   2  685.03   62.09
   0   8   2  603.14  104.29
  -1  -8  -2  528.05   42.40
  -1  -8  -2  566.44   47.20
  -1  -8  -2  562.74   28.90
  -1  -8  -2  532.05   25.80
   1   8   2  432.96   47.90
   1   8   2  676.63   58.09
   1   8   2  597.34   40.20
   1   8   2  425.96   42.40
   1   8   2  619.94   47.60
   1   8   2  539.85   47.00
  -2  -8  -2  598.14   49.20
  -2  -8  -2  630.94   34.90
  -2  -8  -2  578.54   63.79
   2   8   2  550.04   51.19
   2   8   2  643.24   47.90
   2   8   2  631.74   52.69
   2   8   2  644.94   54.99
   2   8   2  557.74   62.19
   2   8   2  545.95   61.99
   2   8   2  701.13   47.30
  -3  -8  -2  450.45   47.80
  -3  -8  -2  498.25   42.60
  -3  -8  -2  553.44   35.90
   3   8   2  518.65   37.50
   3   8   2  384.76   34.20
   3   8   2  370.36   42.60
   3   8   2  534.75   34.30
   3   8   2  496.15   43.20
   3   8   2  401.96   45.10
  -4  -8  -2  732.03   46.10
  -4  -8  -2  730.33   57.19
   4   8   2  772.72   49.40
   4   8   2  727.53   48.60
   4   8   2  799.82   45.20
   4   8   2  846.92   61.49
   0  -9  -2 1055.49   76.09
   0  -9  -2 1028.80   72.29
   0   9   2 1165.18   78.09
   0   9   2 1113.89   79.99
   0   9   2 1144.09   91.79
  -1  -9  -2  494.05   47.50
   1   9   2  534.25   42.50
   1   9   2  573.74   58.19
   1   9   2  599.14   51.29
  -2  -9  -2  199.78   32.30
   2   9   2  229.98   35.60
   2   9   2  242.18   28.00
   2   9   2  233.48   24.10
   2   9   2  218.28   32.40
   1   9  -3   26.20   12.60
   1   9  -3   38.50   10.80
  -1  -9   3   37.80   14.40
   4   8  -3  498.45   31.80
   4   8  -3  464.65   32.70
   4   8  -3  458.05   39.20
  -4  -8   3  488.75   41.00
   3   8  -3 2055.19  138.69
   3   8  -3 2065.49  140.59
   3   8  -3 2788.62  138.79
   3   8  -3 2206.68  134.39
   3   8  -3 2787.62  126.89
  -3  -8   3 2673.63  131.89
  -3  -8   3 2297.37  147.99
   2   8  -3  490.95   58.89
   2   8  -3  545.25   45.30
   2   8  -3  492.55   50.39
   2   8  -3  535.05   63.49
  -2  -8   3  645.64   47.20
  -2  -8   3  666.03   70.79
   1   8  -3  166.58   28.60
   1   8  -3  195.88   32.30
  -1  -8   3  269.77   29.00
   0   8  -3  733.23   49.50
   0   8  -3  569.84   62.09
   0   8  -3  820.12   71.19
   0   8  -3  591.44   55.09
   0   8  -3  827.32   60.49
   0   8  -3  664.93   81.09
   0  -8   3  756.02   43.10
   0  -8   3  762.02   54.69
   0  -8   3  700.83   41.60
  -1   8  -3  119.19   39.60
  -1   8  -3  152.58   48.90
  -1   8  -3  163.18   34.10
  -1   8  -3  183.48   31.70
  -1   8  -3  196.08   24.00
  -1   8  -3  120.79   32.50
   1  -8   3  197.68   26.10
   1  -8   3  117.39   29.80
   1  -8   3  213.98   20.60
  -2   8  -3   15.60   19.40
  -2   8  -3   27.30   24.50
  -2   8  -3   51.09   21.10
   2  -8   3   38.40   11.50
   2  -8   3   24.30   12.50
   2  -8   3   -0.30    9.30
   2  -8   3   42.30   19.90
   5   7  -3  794.42   59.19
   5   7  -3  813.32   44.10
  -5  -7   3  795.32   54.89
  -5  -7   3  886.91   66.09
   4   7  -3  659.43   38.60
   4   7  -3  676.43   39.40
   4   7  -3  683.33   45.40
   4   7  -3  659.53   45.90
  -4  -7   3  685.13   48.50
  -4  -7   3  744.23   57.19
   3   7  -3   73.29   22.40
   3   7  -3   45.00   11.00
   3   7  -3   69.49   16.20
   3   7  -3   78.29   10.10
   3   7  -3   70.19   19.90
   3   7  -3   42.70   10.00
   3   7  -3   57.29   19.20
   3   7  -3   64.79   16.70
  -3  -7   3   52.09   18.70
  -3  -7   3   84.19   16.40
  -3  -7   3   63.89    8.50
  -3  -7   3   45.60    7.80
  -3  -7   3   63.19    8.30
   2   7  -3  143.99   20.20
   2   7  -3  171.28   37.00
   2   7  -3  246.08   25.20
   2   7  -3  223.78   43.60
   2   7  -3  175.28   37.60
   2   7  -3  212.68   28.80
   2   7  -3  202.28   38.70
   2   7  -3  148.69   18.90
   2   7  -3  214.48   19.80
   2   7  -3  159.28   25.30
  -2  -7   3  178.88   25.30
  -2  -7   3  217.48   23.20
  -2  -7   3  226.88   20.90
  -2  -7   3  165.98   38.70
  -2  -7   3  202.08   39.80
   1   7  -3 1422.46  109.59
   1   7  -3 1435.36   74.39
   1   7  -3 1157.78   79.89
   1   7  -3 1131.39   99.69
   1   7  -3 1510.75   95.59
   1   7  -3 1487.25   83.69
   1   7  -3 1623.14  140.19
   1   7  -3 1619.14  141.29
  -1  -7   3 1329.67   77.19
  -1  -7   3 1277.77   64.49
  -1  -7   3 1352.56   64.29
  -1  -7   3 1379.96   87.39
  -1  -7   3 1458.35  132.89
  -1  -7   3 1439.96  114.19
  -1  -7   3 1382.46   80.29
   0   7  -3 1140.79  108.89
   0   7  -3 1157.18   85.89
   0   7  -3 1239.88   76.39
   0   7  -3 1159.18  111.69
   0   7  -3 1112.39  100.29
   0   7  -3 1252.27  106.19
   0  -7   3 1121.59   60.19
   0  -7   3 1059.09  102.89
   0  -7   3 1153.08   71.19
   0  -7   3 1145.79   61.79
   0  -7   3 1064.69  108.39
   0  -7   3 1260.17   82.19
  -1   7  -3  576.74   43.10
  -1   7  -3  661.23   99.89
  -1   7  -3  688.43   64.49
  -1   7  -3  700.63   78.89
  -1   7  -3  698.23   80.49
  -1   7  -3  694.33   54.19
  -1   7  -3  620.44   43.90
  -1   7  -3  517.95   89.19
   1  -7   3  630.84   48.90
   1  -7   3  714.93   43.70
   1  -7   3  614.44   57.49
   1  -7   3  530.65   90.49
   1  -7   3  591.94  100.49
  -2   7  -3 1822.22  120.19
  -2   7  -3 1563.74  147.39
  -2   7  -3 1652.63  148.29
  -2   7  -3 1594.04  139.09
  -2   7  -3 1627.04   89.59
  -2   7  -3 1301.07  127.29
  -2   7  -3 1624.44  101.29
   2  -7   3 1588.14   79.89
   2  -7   3 1716.83  113.19
   2  -7   3 1576.34  143.49
   2  -7   3 1457.05  146.09
   2  -7   3 1619.24   89.69
  -3   7  -3  470.85   92.79
  -3   7  -3  573.84   51.99
  -3   7  -3  460.45   38.50
  -3   7  -3  556.14   60.19
  -3   7  -3  347.07   70.99
  -3   7  -3  343.37   75.49
  -3   7  -3  585.44  110.09
   3  -7   3  513.95   40.30
   3  -7   3  492.15   91.29
   3  -7   3  440.06   45.90
   3  -7   3  468.45   34.30
   3  -7   3  446.36   91.19
   3  -7   3  495.05   56.49
  -4   7  -3   -0.50   21.30
  -4   7  -3    5.50   14.30
  -4   7  -3   46.90   16.70
  -4   7  -3   28.20   26.10
  -4   7  -3   34.10   35.60
  -4   7  -3   48.00   22.80
  -4   7  -3   56.89   13.80
   4  -7   3   -0.80   17.30
   4  -7   3   36.40   11.50
   4  -7   3   46.50   12.10
   4  -7   3   32.10   18.20
   4  -7   3   26.40   29.20
   4  -7   3   45.90   16.20
   6   6  -3  617.34   39.40
   6   6  -3  554.14   32.90
   6   6  -3  718.63   49.10
  -6  -6   3  633.24   47.70
  -6  -6   3  745.53   47.80
  -6  -6   3  726.93   57.89
   5   6  -3 1127.49   56.79
   5   6  -3 1210.38   72.49
   5   6  -3 1064.49   58.49
  -5  -6   3 1140.89   68.59
  -5  -6   3 1131.89   77.49
  -5  -6   3 1239.38   68.59
   4   6  -3  578.44   32.00
   4   6  -3  594.84   32.40
   4   6  -3  529.95   31.70
   4   6  -3  589.84   38.50
   4   6  -3  552.04   37.10
  -4  -6   3  559.64   53.69
  -4  -6   3  557.64   40.50
  -4  -6   3  572.34   40.20
   3   6  -3 3915.31  191.28
   3   6  -3 3881.01  189.48
   3   6  -3 3475.25  184.98
   3   6  -3 3893.41  179.98
   3   6  -3 3352.96  182.48
  -3  -6   3 3608.04  161.48
  -3  -6   3 3662.93  182.28
  -3  -6   3 3755.22  174.18
  -3  -6   3 3663.13  190.28
  -3  -6   3 3640.34  161.88
  -3  -6   3 3575.34  161.88
  -3  -6   3 3347.06  189.68
   2   6  -3 1698.63  107.19
   2   6  -3 1794.72   88.19
   2   6  -3 1436.36   85.79
   2   6  -3 1662.93  108.39
   2   6  -3 1642.94   80.59
   2   6  -3 1765.92   97.29
  -2  -6   3 1529.55  108.39
  -2  -6   3 1620.54   82.19
  -2  -6   3 1660.73   92.69
  -2  -6   3 1607.44   87.49
  -2  -6   3 1486.05  111.59
   1   6  -3    7.70    6.60
   1   6  -3    3.80    5.90
   1   6  -3    0.60    6.40
   1   6  -3    0.70    3.00
   1   6  -3    6.60   11.30
   1   6  -3   -1.90    4.90
   1   6  -3    8.80    8.50
   1   6  -3    2.30    4.90
  -1  -6   3    5.40    5.30
  -1  -6   3    0.50    8.60
  -1  -6   3   -6.50    5.20
  -1  -6   3   -0.40    3.90
  -1  -6   3   10.60    3.90
  -1  -6   3   11.30    4.30
   0   6  -3   81.59   18.40
   0   6  -3   61.09   18.70
   0   6  -3  100.29   19.30
   0   6  -3   85.69   27.20
   0   6  -3  106.49   33.60
   0   6  -3   55.69   11.80
   0   6  -3   70.59   13.20
   0   6  -3   74.89   27.30
   0   6  -3   82.69   32.30
   0   6  -3   68.29   14.70
   0   6  -3   66.29   18.70
   0  -6   3   55.99   21.90
   0  -6   3   84.39   30.50
   0  -6   3   67.09   14.80
   0  -6   3   71.79   19.10
   0  -6   3   79.09    9.60
   0  -6   3   76.49   18.80
   0  -6   3   64.39   11.20
  -1   6  -3  710.33   54.19
  -1   6  -3  757.12   80.99
  -1   6  -3  734.03   46.70
  -1   6  -3  654.73   68.69
  -1   6  -3  751.22   45.80
  -1   6  -3  758.32   84.79
  -1   6  -3  791.92   65.69
  -1   6  -3  761.72   78.99
  -1   6  -3  811.62   88.09
   1  -6   3  679.83   47.10
   1  -6   3  745.13   46.00
   1  -6   3  749.42   61.29
   1  -6   3  750.72   37.90
   1  -6   3  753.22   52.79
   1  -6   3  733.63   86.79
   1  -6   3  749.53   99.09
  -2   6  -3  602.64   41.20
  -2   6  -3  537.95   70.39
  -2   6  -3  593.94   95.39
  -2   6  -3  618.54   58.49
  -2   6  -3  505.65   85.49
  -2   6  -3  533.75   68.39
  -2   6  -3  480.75   47.30
  -2   6  -3  570.84   35.10
  -2   6  -3  672.23   61.39
   2  -6   3  635.04   42.50
   2  -6   3  616.84   36.90
   2  -6   3  556.64   88.19
   2  -6   3  610.14   55.89
   2  -6   3  548.35   46.20
   2  -6   3  658.73   85.59
  -3   6  -3  830.02   75.69
  -3   6  -3  910.91  106.79
  -3   6  -3  761.72   88.79
  -3   6  -3  959.50   67.79
  -3   6  -3  857.11   92.79
  -3   6  -3  844.82  100.49
  -3   6  -3  858.91   54.89
   3  -6   3  802.32   52.09
   3  -6   3  802.72  101.99
   3  -6   3  883.21   74.09
   3  -6   3  886.31   63.59
   3  -6   3  777.12   94.19
   3  -6   3  872.21   56.29
  -4   6  -3 2220.28  115.29
  -4   6  -3 2117.19  184.38
  -4   6  -3 1844.72  160.18
  -4   6  -3 2149.88  187.58
  -4   6  -3 1981.20  167.58
  -4   6  -3 2309.47  130.09
  -4   6  -3 2179.98  142.99
   4  -6   3 2380.16  147.29
   4  -6   3 2038.00  186.88
   4  -6   3 2248.58  128.99
   4  -6   3 2291.57  119.09
  -5   6  -3 1039.30   62.49
  -5   6  -3 1090.79   68.99
  -5   6  -3 1102.79   94.09
  -5   6  -3 1129.39   81.49
   5  -6   3 1041.20   81.09
   5  -6   3 1177.48   73.39
   5  -6   3 1124.09   72.19
   5  -6   3 1080.89   93.99
   6   5  -3   28.50    5.70
   6   5  -3   29.80    9.10
   6   5  -3   23.60    8.40
   6   5  -3   32.00    6.00
  -6  -5   3   34.80   11.50
  -6  -5   3    4.60   10.50
   5   5  -3    5.10    2.70
   5   5  -3    2.90    3.70
  -5  -5   3    3.40    7.20
  -5  -5   3    8.60    7.10
  -5  -5   3    4.40    5.00
   4   5  -3  220.58   15.20
   4   5  -3  239.58   19.60
   4   5  -3  221.18   15.50
   4   5  -3  232.68   17.00
   4   5  -3  227.18   19.40
   4   5  -3  251.27   15.90
  -4  -5   3  230.38   33.00
  -4  -5   3  222.98   23.20
  -4  -5   3  199.58   20.90
   3   5  -3 2211.88  105.59
   3   5  -3 2066.29  102.09
   3   5  -3 2314.17  119.59
   3   5  -3 2289.57  112.89
   3   5  -3 2321.87  112.39
   3   5  -3 2365.86  105.69
   3   5  -3 2345.97  118.59
   3   5  -3 2264.87  119.79
   3   5  -3 2169.78   95.79
   3   5  -3 2381.16  119.89
  -3  -5   3 2217.98  109.29
  -3  -5   3 2205.08  121.59
  -3  -5   3 2177.28   99.19
  -3  -5   3 2137.89   99.09
  -3  -5   3 2341.57  118.59
  -3  -5   3 2212.18  109.09
  -3  -5   3 2094.29   98.59
  -3  -5   3 2039.40  121.39
  -3  -5   3 2142.69   99.29
   2   5  -3  507.85   38.20
   2   5  -3  541.65   46.50
   2   5  -3  507.15   28.50
   2   5  -3  483.05   50.79
   2   5  -3  471.35   48.80
   2   5  -3  421.96   28.00
   2   5  -3  520.95   32.80
   2   5  -3  454.45   32.40
   2   5  -3  447.96   44.00
   2   5  -3  468.15   37.50
  -2  -5   3  464.35   36.40
  -2  -5   3  450.65   29.10
  -2  -5   3  447.36   29.00
  -2  -5   3  442.66   31.90
  -2  -5   3  421.06   46.40
  -2  -5   3  474.35   33.30
  -2  -5   3  447.96   31.50
  -2  -5   3  487.85   46.60
   1   5  -3 9169.68  437.96
   1   5  -3 9323.07  435.86
   1   5  -3 8786.02  423.06
   1   5  -3 8734.73  425.56
   0   5  -3 6066.69  281.87
   0   5  -3 6401.16  320.27
   0   5  -3 6566.64  332.37
   0   5  -3 6192.08  316.17
   0   5  -3 6551.84  328.97
   0  -5   3 6389.86  324.47
   0  -5   3 6051.19  331.17
  -1   5  -3  133.49   13.30
  -1   5  -3  111.49   24.20
  -1   5  -3  128.59   36.00
  -1   5  -3  121.79   20.80
  -1   5  -3  146.99   40.10
  -1   5  -3  111.79   14.00
  -1   5  -3  117.69   15.30
  -1   5  -3  101.29   22.40
  -1   5  -3  112.79   19.80
   1  -5   3  103.79   12.60
   1  -5   3  121.89   14.40
   1  -5   3  100.79   10.00
   1  -5   3  124.59   20.20
   1  -5   3  107.79   21.90
   1  -5   3  114.69   21.80
   1  -5   3  127.29   37.60
   1  -5   3  128.59   20.40
   1  -5   3  155.18   38.20
  -2   5  -3  735.93   82.19
  -2   5  -3  827.82   48.80
  -2   5  -3  816.22   65.29
  -2   5  -3  851.01   57.49
  -2   5  -3  749.23   62.89
  -2   5  -3  769.22   77.99
  -2   5  -3  923.61   84.49
  -2   5  -3  881.01   90.59
   2  -5   3  780.42   48.90
   2  -5   3  704.63   52.49
   2  -5   3  851.31   55.59
   2  -5   3  860.21   85.59
   2  -5   3  879.81   93.99
   2  -5   3  760.62   61.99
   2  -5   3  789.92   46.60
   2  -5   3  809.82   45.90
  -3   5  -3   24.60   19.70
  -3   5  -3   28.90   14.20
  -3   5  -3   60.09   30.40
  -3   5  -3   64.39   33.30
  -3   5  -3   47.40   12.30
  -3   5  -3   46.80   20.20
  -3   5  -3   39.00   22.40
   3  -5   3   21.10   11.00
   3  -5   3   36.50   11.50
   3  -5   3   33.40   18.30
   3  -5   3   46.30   12.70
   3  -5   3   37.50   15.10
   3  -5   3   81.29   32.60
   3  -5   3   62.39   32.70
  -4   5  -3  218.28   55.69
  -4   5  -3  240.18   24.60
  -4   5  -3  246.68   31.90
  -4   5  -3  231.28   22.40
  -4   5  -3  195.98   51.39
  -4   5  -3  203.38   49.80
  -4   5  -3  227.28   60.89
  -4   5  -3  291.07   38.90
   4  -5   3  228.68   26.20
   4  -5   3  230.58   25.70
   4  -5   3  271.37   32.50
   4  -5   3  209.38   59.89
   4  -5   3  257.37   37.60
   4  -5   3  212.58   55.09
  -5   5  -3  287.87   76.79
  -5   5  -3  441.66   91.59
  -5   5  -3  437.46   33.40
  -5   5  -3  302.17   75.59
  -5   5  -3  404.26   49.40
  -5   5  -3  430.16   42.30
  -5   5  -3  312.87   70.09
   5  -5   3  373.46   36.20
   5  -5   3  360.36   88.29
   5  -5   3  392.56   51.29
   5  -5   3  357.96   81.49
   5  -5   3  414.46   41.80
   5  -5   3  394.86   36.80
   7   4  -3  569.14   45.10
   7   4  -3  501.05   30.50
  -7  -4   3  568.44   41.30
  -7  -4   3  532.65   47.70
   6   4  -3 1287.67   62.79
   6   4  -3 1388.36   69.79
   6   4  -3 1307.27   76.49
  -6  -4   3 1277.07   72.79
  -6  -4   3 1290.37   75.49
   5   4  -3 4627.04  213.08
  -5  -4   3 4646.14  214.58
  -5  -4   3 4578.84  223.38
   4   4  -3 1252.37   57.99
   4   4  -3 1307.17   58.09
   4   4  -3 1238.48   57.89
   4   4  -3 1079.59   57.59
   4   4  -3 1317.67   62.79
  -4  -4   3 1181.28   73.79
  -4  -4   3 1247.18   67.59
  -4  -4   3 1244.18   65.39
   3   4  -3  396.86   27.00
   3   4  -3  353.16   30.00
   3   4  -3  306.27   32.30
   3   4  -3  393.16   27.60
   3   4  -3  326.07   21.00
   3   4  -3  392.26   23.10
   3   4  -3  323.27   29.10
   3   4  -3  353.36   20.80
   3   4  -3  376.26   23.20
   3   4  -3  363.96   33.10
   3   4  -3  395.56   30.80
   3   4  -3  368.36   20.60
  -3  -4   3  333.37   20.10
  -3  -4   3  355.96   30.60
  -3  -4   3  335.87   32.10
  -3  -4   3  339.77   17.90
  -3  -4   3  341.07   31.30
  -3  -4   3  341.67   25.60
  -3  -4   3  361.46   25.20
  -3  -4   3  342.77   18.80
   2   4  -3 1802.42   87.59
   2   4  -3 1768.02  100.29
   2   4  -3 1693.13   96.89
   2   4  -3 1687.53   81.89
   2   4  -3 1788.42  100.39
   2   4  -3 1555.44   76.99
   2   4  -3 1781.72   93.09
   2   4  -3 1439.66   75.89
   2   4  -3 1715.83   87.79
   2   4  -3 1729.83   98.19
  -2  -4   3 1633.14   81.19
  -2  -4   3 1629.94  100.99
  -2  -4   3 1518.45   80.19
  -2  -4   3 1656.93   87.49
  -2  -4   3 1598.74   78.29
  -2  -4   3 1696.73   98.69
  -2  -4   3 1677.03   81.49
  -2  -4   3 1622.24   82.19
   1   4  -3  621.64   56.19
   1   4  -3  668.73   55.19
   1   4  -3  718.23   40.40
   1   4  -3  703.03   55.09
   1   4  -3  698.63   45.80
   1   4  -3  639.54   40.30
   1   4  -3  637.84   40.20
   1   4  -3  657.13   56.69
   1   4  -3  709.43   35.80
   1   4  -3  668.03   38.80
   1   4  -3  677.03   31.20
  -1  -4   3  615.34   32.40
  -1  -4   3  617.44   37.80
  -1  -4   3  532.25   58.19
  -1  -4   3  641.44   41.10
  -1  -4   3  651.13   58.99
  -1  -4   3  617.54   54.49
  -1  -4   3  647.54   33.20
  -1  -4   3  662.53   38.20
  -1  -4   3  611.84   40.90
   0   4  -3 2364.86  138.99
   0   4  -3 2220.18  131.99
   0   4  -3 2152.18  109.39
   0   4  -3 2186.78  129.99
   0   4  -3 2235.88  104.99
   0   4  -3 2299.67  117.09
   0   4  -3 2177.98  101.99
   0   4  -3 2054.39  114.79
   0   4  -3 2255.37  139.09
   0  -4   3 2138.39  104.89
   0  -4   3 2101.19  106.59
   0  -4   3 2099.89  112.29
   0  -4   3 2310.07  136.29
   0  -4   3 2203.58  113.99
   0  -4   3 2174.68  139.49
  -1   4  -3 5937.71  298.57
  -1   4  -3 5803.42  303.87
  -1   4  -3 5708.63  293.47
  -1   4  -3 5589.74  252.47
  -1   4  -3 6096.99  304.27
   1  -4   3 5706.53  297.77
   1  -4   3 5581.04  304.77
  -2   4  -3 4599.44  255.97
  -2   4  -3 4502.95  246.98
  -2   4  -3 4355.96  243.08
  -2   4  -3 4580.14  258.77
  -2   4  -3 4477.75  223.68
  -2   4  -3 4803.62  226.98
  -2   4  -3 4504.75  214.58
   2  -4   3 4420.66  221.58
   2  -4   3 4580.04  212.68
   2  -4   3 4506.85  261.87
   2  -4   3 4357.36  203.08
   2  -4   3 4577.34  253.07
  -3   4  -3  557.14   69.49
  -3   4  -3  535.15   42.90
  -3   4  -3  453.55   72.69
  -3   4  -3  515.15   48.00
  -3   4  -3  526.35   36.30
  -3   4  -3  552.84   62.29
  -3   4  -3  575.94   51.29
  -3   4  -3  483.95   41.40
  -3   4  -3  564.74   64.49
  -3   4  -3  551.04   36.30
   3  -4   3  584.84   43.60
   3  -4   3  559.24   28.60
   3  -4   3  548.15   85.79
   3  -4   3  590.74   38.40
   3  -4   3  488.35   40.30
   3  -4   3  515.55   47.70
   3  -4   3  578.24   51.19
   3  -4   3  525.15   36.80
   3  -4   3  544.85   66.09
  -4   4  -3 1058.29  104.69
  -4   4  -3 1048.40   96.39
  -4   4  -3 1148.29  110.39
  -4   4  -3 1111.99   59.79
  -4   4  -3 1064.39   98.69
  -4   4  -3 1101.89   82.59
  -4   4  -3 1059.29   61.19
  -4   4  -3 1099.39   71.69
   4  -4   3 1113.59   73.19
   4  -4   3 1064.29   65.99
   4  -4   3 1115.19   82.59
   4  -4   3 1103.79  105.59
   4  -4   3 1023.00   54.59
   4  -4   3 1212.38   71.89
   4  -4   3 1126.89  114.59
  -5   4  -3  660.83   55.09
  -5   4  -3  553.34   71.79
  -5   4  -3  751.42   76.99
  -5   4  -3  710.93   50.49
  -5   4  -3  605.14   76.49
  -5   4  -3  605.84   99.59
  -5   4  -3  667.33  103.19
  -5   4  -3  682.43   39.50
   5  -4   3  726.23   66.99
   5  -4   3  713.63   53.19
   5  -4   3  639.54   84.69
   5  -4   3  738.93   57.49
   5  -4   3  642.84  105.99
   5  -4   3  699.33   50.09
  -6   4  -3   25.90    9.50
  -6   4  -3   25.20   13.10
  -6   4  -3   25.70    9.10
   6  -4   3    7.70    9.80
   6  -4   3   17.20   12.80
   6  -4   3   16.20   27.30
   6  -4   3   18.90   10.10
   7   3  -3  314.57   33.90
   7   3  -3  299.17   22.50
  -7  -3   3  299.57   29.90
   6   3  -3    3.60    3.90
   6   3  -3    4.40    3.20
   6   3  -3    6.80    3.60
   6   3  -3    1.00    2.20
   6   3  -3    3.80    3.10
   6   3  -3    2.40    2.00
   6   3  -3   -1.50    3.10
   6   3  -3   -1.00    6.40
  -6  -3   3   10.20    9.70
  -6  -3   3   12.00    7.60
  -6  -3   3    6.30    5.90
   5   3  -3 1017.30   55.69
   5   3  -3 1208.28   56.19
   5   3  -3 1149.29   61.09
   5   3  -3 1221.28   55.79
   5   3  -3 1215.98   59.49
   5   3  -3 1218.08   57.19
   5   3  -3 1282.37   69.49
  -5  -3   3 1135.89   71.49
  -5  -3   3 1199.38   64.49
  -5  -3   3 1207.08   66.89
  -4  -3   3 3159.48  141.19
  -4  -3   3 3108.09  141.59
  -4  -3   3 3005.50  149.59
  -4  -3   3 2875.81  141.29
   2   3  -3 2232.38  104.19
   2   3  -3 2411.36  118.19
   2   3  -3 2197.08  108.09
   2   3  -3 2225.38  115.69
   2   3  -3 2315.37  118.29
   2   3  -3 2195.98  102.99
  -2  -3   3 2191.98  117.89
  -2  -3   3 2063.89  115.59
   1   3  -3 3513.75  171.48
   1   3  -3 3351.46  171.48
   1   3  -3 3289.77  149.49
  -1  -3   3 3214.88  169.98
  -1   3  -3  223.38   20.50
  -1   3  -3  217.18   16.50
  -1   3  -3  275.17   41.70
  -1   3  -3  254.47   38.60
  -1   3  -3  279.47   44.90
  -1   3  -3  192.58   19.40
  -1   3  -3  198.98   36.90
  -1   3  -3  227.18   15.00
  -1   3  -3  232.98   24.00
  -1   3  -3  204.88   16.50
   1  -3   3  197.38   22.00
   1  -3   3  206.98   15.10
   1  -3   3  261.47   41.60
   1  -3   3  291.27   47.20
   1  -3   3  189.38   17.90
   1  -3   3  216.68   15.10
   1  -3   3  216.58   23.30
   1  -3   3  225.98   19.60
   1  -3   3  216.68   16.00
  -2   3  -3  291.67   44.80
  -2   3  -3  324.37   31.90
  -2   3  -3  284.37   49.30
  -2   3  -3  303.27   25.30
  -2   3  -3  272.27   20.70
  -2   3  -3  298.87   47.00
  -2   3  -3  356.56   54.29
  -2   3  -3  266.17   24.60
  -2   3  -3  300.37   34.80
  -2   3  -3  253.87   20.20
   2  -3   3  305.47   25.40
   2  -3   3  280.67   28.90
   2  -3   3  278.57   15.60
   2  -3   3  256.57   20.80
   2  -3   3  327.37   55.49
   2  -3   3  267.57   46.50
   2  -3   3  269.27   20.10
   2  -3   3  307.27   30.00
   2  -3   3  261.77   20.80
   2  -3   3  285.77   24.80
  -3   3  -3 3087.29  191.08
  -3   3  -3 3146.09  196.58
  -3   3  -3 2945.61  151.68
  -3   3  -3 3089.19  160.68
  -3   3  -3 3113.59  182.88
  -3   3  -3 3240.78  182.18
  -3   3  -3 3141.29  151.78
  -3   3  -3 3242.68  163.48
  -3   3  -3 3052.39  143.19
   3  -3   3 3273.67  190.68
   3  -3   3 3149.98  137.79
   3  -3   3 3013.90  150.68
   3  -3   3 2935.41  194.58
   3  -3   3 3002.10  160.08
   3  -3   3 2982.10  142.69
  -4   3  -3 2037.00  122.59
  -4   3  -3 2237.38  157.38
  -4   3  -3 2169.48  104.99
  -4   3  -3 2274.97  127.59
  -4   3  -3 2101.29  145.09
  -4   3  -3 2260.87  155.38
  -4   3  -3 2197.68  102.69
  -4   3  -3 2221.48  115.89
  -4   3  -3 2101.49  104.79
  -4   3  -3 2039.20  142.09
   4  -3   3 2343.67  117.09
   4  -3   3 2035.20  105.39
   4  -3   3 1876.71  121.39
   4  -3   3 2196.28  108.59
   4  -3   3 2305.17  128.39
   4  -3   3 2220.58  112.79
   4  -3   3 2102.89  164.48
   4  -3   3 2358.96  157.08
  -5   3  -3  591.14   76.19
  -5   3  -3  649.34   47.90
  -5   3  -3  568.44   67.89
  -5   3  -3  531.65   39.80
  -5   3  -3  631.74   38.10
  -5   3  -3  599.04   54.09
  -5   3  -3  574.54   31.90
  -5   3  -3  591.94   74.89
  -5   3  -3  501.75   63.29
  -5   3  -3  563.74   40.10
   5  -3   3  558.34   63.79
   5  -3   3  473.75   84.79
   5  -3   3  616.14   53.59
   5  -3   3  629.14   48.90
   5  -3   3  628.44   76.79
  -6   3  -3 1360.66  136.29
  -6   3  -3 1428.36   72.89
  -6   3  -3 1297.87   79.69
  -6   3  -3 1438.46   87.79
   6  -3   3 1392.76   89.59
   6  -3   3 1509.45   90.99
   6  -3   3 1105.89  128.39
   6  -3   3 1525.65  105.59
   6  -3   3 1424.06   82.39
   7   2  -3 1082.29   73.59
   7   2  -3 1086.59   60.99
   7   2  -3 1063.79   63.69
   7   2  -3 1000.30   57.29
  -7  -2   3 1036.00   65.59
  -7  -2   3 1023.00   63.29
  -7  -2   3  964.00   68.09
   6   2  -3  736.93   39.60
   6   2  -3  541.45   49.10
   6   2  -3  754.22   39.20
   6   2  -3  704.03   43.50
   6   2  -3  571.54   44.80
   6   2  -3  638.64   46.70
   6   2  -3  617.84   38.30
  -6  -2   3  718.13   49.90
  -6  -2   3  624.14   46.20
  -6  -2   3  679.03   44.20
  -6  -2   3  701.43   46.40
  -6  -2   3  641.24   44.10
  -6  -2   3  680.33   46.60
  -6  -2   3  699.43   44.40
   5   2  -3 3776.12  177.58
   5   2  -3 3623.24  171.58
   5   2  -3 3819.82  177.18
   5   2  -3 3568.64  174.98
   5   2  -3 3779.12  179.98
  -5  -2   3 3556.74  173.28
  -5  -2   3 3527.45  175.48
  -5  -2   3 3483.05  179.98
  -5  -2   3 3380.36  173.18
  -5  -2   3 3873.61  171.98
   4   2  -3  899.71   51.79
   4   2  -3  939.11   45.20
   4   2  -3  847.62   42.30
   4   2  -3  904.51   57.39
   4   2  -3  873.31   49.40
   4   2  -3  872.41   43.10
   4   2  -3  749.33   46.20
   4   2  -3  893.91   48.30
   4   2  -3  880.61   58.89
   4   2  -3  835.72   59.49
   4   2  -3  848.72   44.90
   4   2  -3  860.61   45.00
  -4  -2   3  917.21   54.19
  -4  -2   3  834.52   41.40
  -4  -2   3  860.61   49.50
  -4  -2   3  873.31   47.60
  -4  -2   3  840.92   57.49
   3   2  -3  893.01   41.70
   3   2  -3  912.81   52.79
   3   2  -3  857.21   44.80
   3   2  -3  890.11   46.30
   3   2  -3  871.61   44.10
   3   2  -3  910.01   55.89
   3   2  -3  892.01   48.20
   3   2  -3  877.21   43.80
   3   2  -3  924.61   53.89
   3   2  -3  885.51   46.60
   3   2  -3  865.21   47.40
   3   2  -3  853.11   41.60
  -3  -2   3  880.61   44.10
  -3  -2   3  876.41   50.99
  -3  -2   3  835.42   46.50
  -3  -2   3  856.71   45.30
  -3  -2   3  846.02   52.99
  -3  -2   3  869.91   55.89
  -3  -2   3  852.21   42.30
  -3  -2   3  909.11   44.60
  -3  -2   3  863.81   42.00
  -3  -2   3  870.31   47.10
  -3  -2   3  800.82   51.49
  -3  -2   3  791.32   43.20
   2   2  -3  257.07   16.50
   2   2  -3  233.98   23.60
   2   2  -3  251.37   16.50
   2   2  -3  248.48   15.70
   2   2  -3  275.77   20.10
   2   2  -3  238.88   17.90
   2   2  -3  279.87   19.50
   2   2  -3  229.48   14.20
   2   2  -3  226.78   15.70
   2   2  -3  229.68   14.10
   2   2  -3  240.48   16.40
   2   2  -3  277.77   24.30
   2   2  -3  247.08   22.40
  -2  -2   3  245.08   16.80
  -2  -2   3  240.68   19.90
  -2  -2   3  225.38   15.60
  -2  -2   3  219.78   16.80
  -2  -2   3  268.77   26.10
  -2  -2   3  232.08   17.30
  -2  -2   3  281.37   24.70
  -2  -2   3  277.07   24.20
  -2  -2   3  238.78   15.30
  -2  -2   3  233.38   15.20
  -2  -2   3  248.18   16.30
  -1   2  -3 2794.02  151.48
  -1   2  -3 2665.13  151.68
   1  -2   3 2888.01  151.98
  -3   2  -3  155.38   17.90
  -3   2  -3  161.08   22.20
  -3   2  -3  168.58   18.60
  -3   2  -3  171.78   14.80
  -3   2  -3  174.48   13.60
  -3   2  -3  195.78   40.30
  -3   2  -3  269.87   45.50
  -3   2  -3  174.08   15.50
  -3   2  -3  178.48   34.60
  -3   2  -3  150.38   30.10
  -3   2  -3  187.38   14.30
  -3   2  -3  183.88   21.90
   3  -2   3  177.58   23.20
   3  -2   3  168.18   13.30
   3  -2   3  163.78   17.90
   3  -2   3  178.88   22.70
   3  -2   3  177.28   18.70
   3  -2   3  221.78   45.50
   3  -2   3  195.38   37.90
   3  -2   3  168.98   15.00
   3  -2   3  177.18   17.80
   3  -2   3  175.38   16.20
  -4   2  -3  149.59   13.60
  -4   2  -3  124.69   34.70
  -4   2  -3  150.48   18.10
  -4   2  -3  114.49   18.50
  -4   2  -3  130.89   13.70
  -4   2  -3  115.49   34.10
  -4   2  -3  130.59   13.40
  -4   2  -3  159.28   36.90
  -4   2  -3  149.99   18.70
  -4   2  -3  135.29   11.50
  -4   2  -3  147.39   23.00
  -4   2  -3  136.49   39.50
   4  -2   3  160.48   41.30
   4  -2   3  148.99   23.40
   4  -2   3  153.08   14.90
   4  -2   3  164.08   16.70
   4  -2   3  129.19   21.10
   4  -2   3  145.69   21.60
   4  -2   3  138.99   17.90
   4  -2   3  187.68   20.30
  -5   2  -3    5.30    9.00
  -5   2  -3   40.00   12.90
  -5   2  -3   13.90   15.70
  -5   2  -3   27.70    8.70
  -5   2  -3   29.60    7.90
  -5   2  -3   22.70    6.20
  -5   2  -3   23.60    7.00
  -5   2  -3   13.40   10.90
  -5   2  -3   26.30    4.40
   5  -2   3   38.40   13.90
   5  -2   3    1.10   14.30
   5  -2   3   37.30   11.70
   5  -2   3   26.80   11.50
   5  -2   3   35.60    9.70
   5  -2   3   31.00   11.50
   5  -2   3   27.80   14.60
   5  -2   3   23.30   10.00
  -6   2  -3  658.53   78.19
  -6   2  -3  597.24   72.99
  -6   2  -3  557.74   68.39
  -6   2  -3  610.34   56.79
  -6   2  -3  721.23   50.59
  -6   2  -3  695.33   40.60
  -6   2  -3  678.83   36.60
  -6   2  -3  632.34   45.60
   6  -2   3  710.73   54.29
   6  -2   3  630.44   77.59
   6  -2   3  717.33   52.79
   6  -2   3  659.53   45.80
   6  -2   3  504.65   89.19
   6  -2   3  672.73   61.99
   7  -2   3  316.47   68.29
   7   1  -3   18.20    7.60
   7   1  -3   18.20    8.30
   7   1  -3   11.80    9.30
   7   1  -3   14.40    7.40
   7   1  -3   17.40   13.10
   7   1  -3   22.70    8.30
  -7  -1   3   30.50   11.00
  -7  -1   3   10.80    9.90
  -7  -1   3   14.20   11.90
  -7  -1   3    4.90    9.60
  -7  -1   3   29.90   11.50
   6   1  -3 1160.68   72.89
   6   1  -3 1114.99   61.89
   6   1  -3  863.01   78.49
   6   1  -3 1103.09   59.79
   6   1  -3 1179.68   72.69
   6   1  -3 1099.49   67.89
  -6  -1   3 1036.10   63.99
  -6  -1   3 1114.59   58.99
  -6  -1   3 1190.98   64.49
  -6  -1   3 1090.89   56.49
  -6  -1   3 1110.59   67.39
  -6  -1   3  944.61   80.09
   5   1  -3 1822.62   88.39
   5   1  -3 1945.11   93.39
   5   1  -3 1899.71  101.49
   5   1  -3 1780.82   92.79
   5   1  -3 1917.81  112.69
   5   1  -3 2016.10  100.19
   5   1  -3 1890.61  101.49
   5   1  -3 2026.80  120.79
   5   1  -3 1977.10  112.09
   5   1  -3 1884.71   90.39
  -5  -1   3 1867.11   98.19
  -5  -1   3 1762.72   92.59
  -5  -1   3 1821.62  116.99
  -5  -1   3 1828.52   93.29
  -5  -1   3 1805.32  107.79
  -5  -1   3 1834.62   94.79
  -5  -1   3 1855.21  107.09
   4   1  -3 2761.72  145.99
   4   1  -3 2689.53  120.79
   4   1  -3 2713.63  139.39
   4   1  -3 2545.25  125.99
   4   1  -3 2555.34  136.29
   4   1  -3 2326.57  118.59
  -4  -1   3 2498.05  124.59
  -4  -1   3 2664.73  122.19
  -4  -1   3 2448.35  141.59
   0   1  -3  132.99   13.50
   0   1  -3  132.09   20.80
   0   1  -3  148.89   11.50
   0   1  -3  123.99   11.10
   0   1  -3  139.69   17.20
   0   1  -3  147.79   22.30
   0   1  -3  131.49    9.50
   0   1  -3  155.98   11.40
   0   1  -3  146.39   13.20
   0   1  -3  137.39    8.50
   0  -1   3  146.69   13.80
   0  -1   3  145.49   18.10
   0  -1   3  145.29    9.90
   0  -1   3  133.99    9.40
   0  -1   3  135.49    8.50
   0  -1   3  131.79   12.40
   0  -1   3  145.09   11.90
   0  -1   3  138.79    9.70
   0  -1   3  158.78   22.50
   0  -1   3  133.09   17.80
   0  -1   3  143.79   11.40
  -1   1  -3  391.26   24.80
  -1   1  -3  381.36   24.10
  -1   1  -3  388.86   21.40
  -1   1  -3  392.16   20.00
  -1   1  -3  396.76   18.40
  -1   1  -3  394.96   22.90
  -1   1  -3  384.56   21.80
  -1   1  -3  416.46   35.80
  -1   1  -3  437.46   37.10
  -1   1  -3  393.56   27.50
  -1   1  -3  409.96   27.50
  -1   1  -3  359.46   33.70
   1  -1   3  417.76   25.50
   1  -1   3  409.46   35.90
   1  -1   3  411.66   27.30
   1  -1   3  377.76   21.90
   1  -1   3  433.26   36.90
   1  -1   3  418.46   24.70
   1  -1   3  395.16   27.80
   1  -1   3  398.76   21.70
   1  -1   3  386.86   36.10
  -2   1  -3 5528.15  266.77
  -3   1  -3 4059.39  205.58
  -3   1  -3 3910.61  205.88
   3  -1   3 4018.50  210.48
   3  -1   3 4020.90  179.18
   3  -1   3 4180.78  220.18
   4  -1   3 9999.00  485.65
  -5   1  -3 1944.41   88.59
  -5   1  -3 1797.42  122.89
  -5   1  -3 1902.71   85.79
  -5   1  -3 1991.80   92.69
  -5   1  -3 1904.51  126.59
  -5   1  -3 1929.41   88.89
  -5   1  -3 2002.20   98.59
  -5   1  -3 2112.89  136.39
  -5   1  -3 2047.00  101.79
  -5   1  -3 1856.41  100.09
  -5   1  -3 1831.82  128.69
   5  -1   3 2010.00  144.79
   5  -1   3 2024.60  113.59
   5  -1   3 1653.33   99.19
   5  -1   3 2147.29  108.49
   5  -1   3 1825.82  108.99
   5  -1   3 2103.19  104.19
   5  -1   3 2059.49   97.69
  -6   1  -3  131.69   36.10
  -6   1  -3   75.19   26.80
  -6   1  -3   99.39   17.50
  -6   1  -3   75.69   30.50
  -6   1  -3  115.59   22.00
  -6   1  -3   88.99   12.40
  -6   1  -3   92.69   16.50
  -6   1  -3   52.39   25.00
   6  -1   3   82.59   31.40
   6  -1   3   84.49   29.00
   6  -1   3  103.69   24.60
   6  -1   3   76.49   21.30
   6  -1   3   68.79   18.90
   6  -1   3   79.89   17.40
   6  -1   3   76.99   15.00
  -7   1  -3  151.78   40.00
  -7   1  -3  153.78   40.00
  -7   1  -3  147.19   19.10
  -7   1  -3  147.29   24.20
   7  -1   3  115.19   21.70
   7  -1   3  143.39   29.60
   7  -1   3  213.18   31.00
   7  -1   3  171.68   21.10
   7  -1   3  179.78   31.30
   7  -1   3   95.89   34.80
   7   0  -3 1127.79   77.19
   7   0  -3 1124.29   64.39
   7   0  -3 1140.59   67.09
   7   0  -3 1107.89   75.39
   7   0  -3  891.81   73.59
  -7   0   3 1137.19   66.49
  -7   0   3 1032.70   65.89
  -7   0   3 1043.30   64.79
  -7   0   3  987.30   64.59
   6   0  -3   18.80   10.00
   6   0  -3   16.60    7.70
   6   0  -3   12.50    5.70
   6   0  -3   10.90   13.20
   6   0  -3   16.70    7.10
   6   0  -3   16.20    7.30
   6   0  -3    9.70   11.40
   6   0  -3    9.40    5.70
   6   0  -3    2.00    8.70
  -6   0   3   24.00    9.10
  -6   0   3   18.50    8.60
  -6   0   3   15.90   11.50
  -6   0   3   17.10    6.70
  -6   0   3    9.60    7.20
  -6   0   3   11.70    8.90
  -6   0   3   25.80    8.80
  -6   0   3   19.70   15.50
   5   0  -3   44.70    8.50
   5   0  -3   43.90   13.10
   5   0  -3   59.09   12.10
   5   0  -3   53.49   14.50
   5   0  -3   41.90   12.00
   5   0  -3   75.79   25.10
   5   0  -3   35.30    9.70
   5   0  -3   53.49   10.40
  -5   0   3   42.70   11.10
  -5   0   3   44.10   10.40
  -5   0   3   51.99   10.70
  -5   0   3   62.99   19.30
  -5   0   3   55.09   11.40
  -5   0   3   35.20   14.30
  -5   0   3   47.80   12.30
  -5   0   3   41.60   18.50
   4   0  -3  237.08   16.10
   4   0  -3  194.18   16.00
   4   0  -3  187.38   21.90
   4   0  -3  206.68   37.40
   4   0  -3  203.68   22.00
   4   0  -3  213.88   18.70
   4   0  -3  182.18   18.00
   4   0  -3  199.28   18.50
   4   0  -3  246.48   39.50
   4   0  -3  197.38   33.10
   4   0  -3  188.28   20.60
  -4   0   3  178.28   16.10
  -4   0   3  197.68   17.40
  -4   0   3  191.58   20.30
  -4   0   3  161.78   18.20
  -4   0   3  179.58   11.20
  -4   0   3  182.28   16.50
  -4   0   3  202.88   18.30
  -4   0   3  168.88   19.00
  -4   0   3  194.48   36.40
  -4   0   3  189.88   11.50
  -4   0   3  175.58   16.90
   3   0  -3 2345.87  103.69
   3   0  -3 2225.98  124.19
   3   0  -3 2257.97  103.89
   3   0  -3 2489.95  134.99
   3   0  -3 2300.77  123.49
   3   0  -3 2172.68  105.39
  -3   0   3 2201.98  108.99
  -3   0   3 2308.37  131.89
  -3   0   3 2198.98  122.29
  -3   0   3 2241.38  121.69
  -1   0  -3  413.26   26.40
  -1   0  -3  415.16   32.40
  -1   0  -3  435.66   23.60
  -1   0  -3  428.36   25.70
  -1   0  -3  420.06   31.80
  -1   0  -3  404.46   22.40
  -1   0  -3  417.76   23.90
  -1   0  -3  417.96   32.60
   1   0   3  410.66   21.40
   1   0   3  402.16   25.20
   1   0   3  421.96   24.30
   1   0   3  415.76   26.60
   1   0   3  418.76   33.40
   1   0   3  425.86   21.90
   1   0   3  431.06   33.20
   1   0   3  410.86   23.50
  -3   0  -3   36.40    4.60
  -3   0  -3   38.50    6.20
  -3   0  -3   49.99    8.70
  -3   0  -3   57.79   16.30
  -3   0  -3   41.30   13.20
  -3   0  -3   43.70    6.30
  -3   0  -3   43.80   13.70
  -3   0  -3   48.70    8.50
  -3   0  -3   39.10    9.50
  -3   0  -3   37.40    4.80
  -3   0  -3   43.00    7.90
  -3   0  -3   53.89   14.20
  -3   0  -3   37.70   10.50
   3   0   3   50.69    7.70
   3   0   3   48.30   10.60
   3   0   3   41.30    6.70
   3   0   3   41.10    8.40
   3   0   3   69.39   10.40
   3   0   3   46.00    6.70
   3   0   3   41.90   15.30
   3   0   3   65.59   17.20
   3   0   3   46.50   10.70
   3   0   3   41.00   10.40
   3   0   3   53.89    7.10
  -4   0  -3  927.21   51.19
  -4   0  -3  888.51   65.69
  -4   0  -3  916.51   42.10
  -4   0  -3  951.50   46.90
  -4   0  -3  903.81   42.30
  -4   0  -3  927.41   50.39
  -4   0  -3  860.21   54.19
  -4   0  -3  965.50   51.49
  -4   0  -3  925.21   55.99
  -4   0  -3  924.31   68.59
  -4   0  -3  922.61   50.69
  -4   0  -3  926.51   69.59
  -4   0  -3  867.01   65.99
  -4   0  -3  910.91   45.10
   4   0   3  926.01   51.79
   4   0   3  939.21   48.90
   4   0   3 1004.20   58.29
   4   0   3  979.80   46.20
   4   0   3  980.60   71.39
   4   0   3  990.00   57.59
   4   0   3  952.90   47.90
   4   0   3  990.60   52.89
   4   0   3  913.31   75.29
   4   0   3  962.10   58.79
  -5   0  -3 1155.28   62.49
  -5   0  -3 1082.59   66.09
  -5   0  -3 1179.08   69.49
  -5   0  -3 1171.08   58.89
  -5   0  -3 1135.49   67.29
  -5   0  -3 1136.29   83.59
  -5   0  -3 1141.39   62.19
  -5   0  -3 1163.88   85.49
  -5   0  -3 1004.20   78.69
  -5   0  -3 1125.29   62.79
  -5   0  -3 1048.40   78.49
   5   0   3 1143.19   63.79
   5   0   3 1117.29   91.69
   5   0   3 1211.98   60.79
   5   0   3 1255.17   72.49
   5   0   3 1217.18   73.39
   5   0   3 1218.28   71.69
   5   0   3 1129.69   59.09
   5   0   3 1216.38   65.59
  -6   0  -3 3220.68  162.18
  -6   0  -3 3338.07  159.98
  -6   0  -3 3450.85  154.98
  -6   0  -3 3341.17  187.98
  -6   0  -3 2911.71  193.18
  -6   0  -3 3455.75  191.38
  -6   0  -3 3294.77  156.58
  -6   0  -3 3224.58  159.38
  -6   0  -3 3375.06  195.88
   6   0   3 3443.16  157.38
   6   0   3 2996.00  196.68
   6   0   3 3584.34  173.28
   6   0   3 3511.55  162.78
   6   0   3 3453.15  209.48
   6   0   3 3477.45  174.28
   6   0   3 3254.77  169.38
  -7   0  -3  387.76   50.39
  -7   0  -3  379.16   28.30
  -7   0  -3  394.66   33.90
  -7   0  -3  392.46   32.70
  -7   0  -3  397.86   49.40
   7   0   3  437.16   42.30
   7   0   3  493.85   44.40
   7   0   3  306.07   30.30
   7   0   3  336.37   37.30
   7   0   3  270.07   52.09
   7   0   3  438.86   35.10
   7  -1  -3  970.30   61.29
   7  -1  -3  898.71   62.69
   7  -1  -3  944.31   70.99
   7  -1  -3  724.93   90.49
  -7   1   3  973.30   60.79
  -7   1   3  907.51   58.69
   6  -1  -3 1936.81  102.19
   6  -1  -3 1723.53  130.09
   6  -1  -3 1750.12   94.89
   6  -1  -3 1888.61  132.69
   6  -1  -3 1884.11  107.19
   6  -1  -3 1813.62  110.89
  -6   1   3 1579.24  119.99
  -6   1   3 1807.52   94.09
  -6   1   3 1646.34  136.09
  -6   1   3 1782.62   93.89
  -6   1   3 1727.13   96.09
  -6   1   3 1916.01   96.69
  -6   1   3 1822.42  105.69
   5  -1  -3 3426.16  170.28
   5  -1  -3 3314.17  202.38
   5  -1  -3 3285.27  153.48
   5  -1  -3 3413.76  159.78
   5  -1  -3 3297.67  162.88
   5  -1  -3 2779.22  165.48
  -5   1   3 3107.59  183.98
  -5   1   3 3218.48  200.98
  -5   1   3 3213.78  151.48
  -5   1   3 3296.57  153.68
  -5   1   3 3254.67  143.79
  -5   1   3 3172.78  183.48
  -5   1   3 3263.87  156.48
   4  -1  -3  897.21   55.19
   4  -1  -3  892.41   47.00
   4  -1  -3  882.81   52.99
   4  -1  -3  887.51   59.69
   4  -1  -3  936.61   53.69
   4  -1  -3  854.51   59.49
   4  -1  -3  873.71   49.00
   4  -1  -3  880.21   79.59
  -4   1   3  831.62   50.39
  -4   1   3  843.42   51.29
  -4   1   3  850.91   47.20
  -4   1   3  929.91   82.79
  -4   1   3  845.32   57.29
  -4   1   3  888.01   44.90
  -4   1   3  859.31   78.79
  -4   1   3  829.12   78.59
  -4   1   3  841.22   53.29
  -4   1   3  847.42   56.69
   3  -1  -3 2390.06  112.59
   3  -1  -3 2413.06  137.99
   3  -1  -3 2580.54  149.19
   3  -1  -3 2401.56  136.09
   3  -1  -3 2480.65  117.09
  -3   1   3 2416.46  136.69
  -3   1   3 2403.56  117.39
  -3   1   3 2365.36  134.99
   2  -1  -3 1624.74   93.49
   2  -1  -3 1461.25   97.49
   2  -1  -3 1504.05   90.69
  -2   1   3 1584.44   91.39
  -2   1   3 1478.65   97.49
  -2   1   3 1547.95   91.59
   1  -1  -3 2273.37  126.49
  -1   1   3 2365.06  126.59
  -1   1   3 2340.07  119.29
  -1   1   3 2247.68  119.59
  -3  -1  -3  315.67   19.40
  -3  -1  -3  345.37   21.50
  -3  -1  -3  317.87   22.40
  -3  -1  -3  340.77   22.50
  -3  -1  -3  328.17   20.50
  -3  -1  -3  364.66   20.80
  -3  -1  -3  307.57   32.30
  -3  -1  -3  321.27   22.40
  -3  -1  -3  396.56   34.90
   3   1   3  331.27   18.70
   3   1   3  356.36   25.00
   3   1   3  343.27   22.00
   3   1   3  373.76   21.20
   3   1   3  379.26   31.60
   3   1   3  344.47   23.50
   3   1   3  353.86   19.20
   3   1   3  353.06   21.20
   3   1   3  350.46   25.20
   3   1   3  330.07   23.20
   3   1   3  329.47   22.10
   3   1   3  342.17   19.60
  -4  -1  -3 5619.64  261.47
  -4  -1  -3 5524.65  262.17
   4   1   3 5723.23  265.17
   4   1   3 5462.45  270.07
  -5  -1  -3 1433.66   74.49
  -5  -1  -3 1259.87   82.39
  -5  -1  -3 1332.07   67.19
  -5  -1  -3 1364.36   84.69
  -5  -1  -3 1412.26   86.49
  -5  -1  -3 1389.66   72.59
  -5  -1  -3 1367.16   69.69
  -5  -1  -3 1348.97   69.79
  -5  -1  -3 1314.77   82.09
  -5  -1  -3 1299.97   67.29
  -5  -1  -3 1403.46   69.19
   5   1   3 1508.35   90.39
   5   1   3 1401.86   93.09
   5   1   3 1412.96   78.29
   5   1   3 1349.07   66.99
   5   1   3 1425.16   71.39
   5   1   3 1399.16   65.39
   5   1   3 1459.35   81.69
   5   1   3 1440.86   70.89
   5   1   3 1416.26   76.19
  -6  -1  -3  446.06   28.50
  -6  -1  -3  432.86   42.00
  -6  -1  -3  500.65   32.10
  -6  -1  -3  515.55   35.90
  -6  -1  -3  557.04   37.80
  -6  -1  -3  441.76   43.00
  -6  -1  -3  414.86   40.10
  -6  -1  -3  459.65   27.60
  -6  -1  -3  461.75   42.50
  -6  -1  -3  464.45   27.90
   6   1   3  499.15   46.80
   6   1   3  546.35   34.50
   6   1   3  556.24   39.40
   6   1   3  379.96   44.70
   6   1   3  392.06   28.50
   6   1   3  487.95   31.00
   6   1   3  483.75   42.00
   6   1   3  544.55   40.80
   6   1   3  409.56   30.90
  -7  -1  -3   69.49   18.10
  -7  -1  -3   65.49    8.10
  -7  -1  -3   55.99   16.80
  -7  -1  -3   89.49   16.60
  -7  -1  -3   74.39   13.60
   7   1   3  100.59   16.20
   7   1   3   92.99   15.00
   7   1   3   86.89   17.80
   7   1   3  109.39   23.80
   7   1   3   56.79   18.80
   7  -2  -3  359.96   35.20
   7  -2  -3  359.86   44.80
   7  -2  -3  390.06   41.20
  -7   2   3  347.57   31.60
  -7   2   3  307.07   31.40
   6  -2  -3   94.59   36.50
   6  -2  -3  191.48   31.20
   6  -2  -3  202.98   22.30
   6  -2  -3  164.88   27.50
   6  -2  -3  136.59   36.60
   6  -2  -3  126.89   29.10
   6  -2  -3  148.29   26.10
   6  -2  -3  194.48   30.90
   6  -2  -3  142.89   39.70
  -6   2   3  169.98   23.50
  -6   2   3  158.58   39.50
  -6   2   3  186.68   20.40
  -6   2   3  138.99   43.10
  -6   2   3  187.08   43.70
  -6   2   3  179.48   18.20
  -6   2   3  191.98   38.60
  -6   2   3  181.78   23.70
   5  -2  -3  941.11   72.99
   5  -2  -3 1067.29   93.69
   5  -2  -3 1116.39   78.39
   5  -2  -3  932.11   98.09
   5  -2  -3 1014.80   90.29
   5  -2  -3  997.20   73.39
   5  -2  -3  915.01   63.09
   5  -2  -3 1085.69   61.49
  -5   2   3 1075.19   65.09
  -5   2   3 1061.89   73.49
  -5   2   3  996.60   87.49
  -5   2   3 1032.70   53.79
  -5   2   3  885.51   84.59
  -5   2   3 1018.00   57.39
  -5   2   3 1013.40   56.49
  -5   2   3 1046.80   53.79
   4  -2  -3 2024.80  109.59
   4  -2  -3 2175.58  121.59
   4  -2  -3 2065.89  102.19
   4  -2  -3 2132.19  139.99
   4  -2  -3 2112.19  150.08
   4  -2  -3 2154.58  105.49
   4  -2  -3 2032.00  119.39
   4  -2  -3 2158.28  111.19
   4  -2  -3 2160.38  111.39
   4  -2  -3 2374.36  143.89
  -4   2   3 2331.67  155.08
  -4   2   3 2088.09  101.19
  -4   2   3 2113.49  100.69
  -4   2   3 2044.90  136.39
  -4   2   3 2200.28  119.69
  -4   2   3 2031.20  100.79
  -4   2   3 2187.08  136.69
   3  -2  -3 4414.06  230.98
   3  -2  -3 4445.66  245.48
   3  -2  -3 4289.47  231.78
  -3   2   3 4524.65  233.68
  -3   2   3 4325.67  244.48
  -3   2   3 4574.34  231.78
   2  -2  -3 1358.36   87.29
   2  -2  -3 1357.16   74.59
   2  -2  -3 1248.78   72.89
   2  -2  -3 1224.38   61.19
   2  -2  -3 1310.97   94.29
   2  -2  -3 1242.98   66.49
   2  -2  -3 1242.08   72.49
   2  -2  -3 1266.87   83.89
  -2   2   3 1387.56   96.39
  -2   2   3 1207.38   72.29
  -2   2   3 1247.88   65.99
  -2   2   3 1237.98   84.99
  -2   2   3 1219.78   83.39
  -2   2   3 1282.57   58.79
  -2   2   3 1221.08   65.29
  -2   2   3 1228.78   71.89
  -1  -2  -3   76.09    8.50
  -1  -2  -3   80.59   14.20
  -1  -2  -3   55.89    7.90
  -1  -2  -3   54.19    6.50
  -1  -2  -3   70.89   13.80
  -1  -2  -3   54.29    5.00
  -1  -2  -3   62.69   12.50
  -1  -2  -3   49.40    4.60
  -1  -2  -3   66.39   15.00
  -1  -2  -3   72.99    7.30
  -1  -2  -3   54.39    4.40
  -1  -2  -3   66.79    7.90
   1   2   3   64.19   13.20
   1   2   3   56.49    6.70
   1   2   3   61.89    5.90
   1   2   3   51.49   11.30
   1   2   3   56.29    5.60
   1   2   3   66.29    8.90
   1   2   3   64.59    4.70
   1   2   3   53.49    6.90
   1   2   3   54.19    6.70
   1   2   3   54.49    8.00
   1   2   3   67.79   15.10
   1   2   3   64.49    8.90
   1   2   3   66.59    7.70
  -3  -2  -3 1741.13   85.69
  -3  -2  -3 1718.23   85.99
  -3  -2  -3 1721.13   85.59
  -3  -2  -3 1775.12   87.89
   3   2   3 1830.52   88.19
   3   2   3 1747.83   86.19
   3   2   3 1838.22   90.99
   3   2   3 1627.54   81.49
   3   2   3 1757.02   84.19
   3   2   3 1844.02   89.89
   3   2   3 1809.22   90.39
  -4  -2  -3 3147.08  146.49
  -4  -2  -3 3094.39  145.69
   4   2   3 3124.39  143.49
   4   2   3 3263.37  149.69
   4   2   3 3243.18  150.98
  -5  -2  -3 1775.02   90.09
  -5  -2  -3 1708.23   90.29
  -5  -2  -3 1799.12   91.99
  -5  -2  -3 1834.12   94.49
  -5  -2  -3 1785.02   90.59
  -5  -2  -3 1711.43   89.79
  -5  -2  -3 1892.61   90.19
   5   2   3 1864.21   92.39
   5   2   3 1937.31   86.09
   5   2   3 1742.63   84.69
   5   2   3 1993.30   86.89
   5   2   3 1804.02   94.99
   5   2   3 2009.70   91.09
   5   2   3 1907.21   86.99
   5   2   3 1917.11   95.39
   5   2   3 1973.70  101.99
   5   2   3 1919.81   88.29
  -6  -2  -3 1703.63   90.89
  -6  -2  -3 1904.41  100.09
  -6  -2  -3 1983.80  102.89
  -6  -2  -3 1744.53   90.59
   6   2   3 1998.10   92.69
   6   2   3 1860.31   94.39
   6   2   3 2023.50   91.29
   6   2   3 1928.51   95.39
   6   2   3 2144.19  105.69
   6   2   3 1998.40   92.29
   6   2   3 2188.98   97.59
   6   2   3 2090.79   97.89
   6   2   3 2088.89  113.39
  -7  -2  -3 1112.79   66.39
  -7  -2  -3 1080.59   61.69
  -7  -2  -3 1035.00   66.89
   7   2   3 1079.59   58.99
   7   2   3 1141.79   76.79
   7   2   3 1183.78   61.79
   7   2   3 1066.59   61.59
   7   2   3 1047.50   54.69
   6  -3  -3  253.47   66.19
   6  -3  -3  466.55   38.50
   6  -3  -3  447.56   42.10
   6  -3  -3  413.56   49.90
   6  -3  -3  425.56   42.60
  -6   3   3  444.46   40.90
  -6   3   3  423.86   33.30
  -6   3   3  467.15   30.40
   5  -3  -3 3118.19  154.58
   5  -3  -3 2903.31  215.18
   5  -3  -3 3312.57  178.58
   5  -3  -3 3336.47  204.68
   5  -3  -3 3231.38  205.08
   5  -3  -3 3352.66  165.18
   5  -3  -3 3114.09  161.58
  -5   3   3 3163.28  147.99
  -5   3   3 2827.32  195.88
  -5   3   3 3202.08  218.98
  -5   3   3 3112.89  148.79
  -5   3   3 3242.18  175.08
  -5   3   3 2845.62  192.78
  -5   3   3 3116.19  161.48
   4  -3  -3   58.49   29.20
   4  -3  -3   55.89   23.50
   4  -3  -3   30.10   15.60
   4  -3  -3   80.69   13.00
   4  -3  -3   62.99   16.00
   4  -3  -3   55.69   12.90
   4  -3  -3   36.80   14.90
   4  -3  -3   57.49   13.90
   4  -3  -3   95.59   31.00
   4  -3  -3   51.19   14.20
  -4   3   3   49.10    6.70
  -4   3   3   34.60   19.90
  -4   3   3   50.39   12.40
  -4   3   3   85.19   27.60
  -4   3   3   49.50   10.00
  -4   3   3   52.69   27.70
  -4   3   3   56.29   10.20
  -4   3   3   42.40   13.60
  -4   3   3   66.79   13.10
  -4   3   3   43.70   15.50
  -4   3   3   35.30   15.70
   3  -3  -3  947.21   66.29
   3  -3  -3  847.82   86.49
   3  -3  -3  941.61   59.49
   3  -3  -3  980.10   81.29
   3  -3  -3  904.71   57.59
   3  -3  -3  943.31   53.49
   3  -3  -3  991.40   67.59
   3  -3  -3  928.81   55.89
   3  -3  -3  954.80   81.69
   3  -3  -3  907.21   50.69
  -3   3   3  989.30   59.69
  -3   3   3  955.80   80.19
  -3   3   3 1005.20   94.59
  -3   3   3  943.01   48.20
  -3   3   3  889.81   56.19
  -3   3   3  873.71   54.59
  -3   3   3  971.50   47.90
  -3   3   3  910.01   64.29
  -3   3   3  932.11   66.09
  -3   3   3  934.61   80.79
  -3   3   3  949.01   51.29
  -3   3   3  884.31   51.29
   2  -3  -3   79.89   23.20
   2  -3  -3   69.49   14.30
   2  -3  -3   83.59   27.10
   2  -3  -3   73.89   10.90
   2  -3  -3   63.89   13.10
   2  -3  -3   67.49   16.70
   2  -3  -3   70.19   12.50
   2  -3  -3   69.59   16.50
   2  -3  -3   74.19   12.10
   2  -3  -3   62.09   19.70
  -2   3   3   74.39   21.90
  -2   3   3   69.39   16.20
  -2   3   3   71.69    7.60
  -2   3   3   62.09    9.30
  -2   3   3   73.79   11.20
  -2   3   3   67.69   13.20
  -2   3   3   76.09   17.50
  -2   3   3   83.49   15.40
  -2   3   3   60.39   19.80
  -2   3   3   65.49   12.10
  -2   3   3   77.99   12.00
  -2   3   3   51.69   21.20
   1  -3  -3 5178.68  269.07
   0  -3  -3 2813.62  159.78
   0  -3  -3 2874.91  150.48
   0   3   3 2875.41  153.58
   0   3   3 3012.40  153.08
   0   3   3 2925.51  162.08
  -3  -3  -3   43.10    9.80
  -3  -3  -3   44.90    9.10
  -3  -3  -3   56.49    8.40
  -3  -3  -3   39.60    7.00
  -3  -3  -3   49.40    8.00
  -3  -3  -3   45.30    7.80
   3   3   3   57.39   12.10
   3   3   3   49.90    8.80
   3   3   3   44.70    5.30
   3   3   3   44.80    6.70
   3   3   3   44.50    4.40
   3   3   3   59.49   10.90
   3   3   3   58.29    9.70
   3   3   3   37.90    4.10
   3   3   3   38.20    4.80
   3   3   3   42.20    8.10
   3   3   3   51.09    8.60
   3   3   3   39.40    5.90
   3   3   3   49.20    7.70
  -4  -3  -3   20.20    7.40
  -4  -3  -3   23.60    8.10
  -4  -3  -3   17.90    6.40
  -4  -3  -3   30.80    7.30
   4   3   3   30.30    3.60
   4   3   3   38.30    8.70
   4   3   3   31.20    3.80
   4   3   3   26.50    3.00
   4   3   3   27.70    5.00
   4   3   3   30.50    4.50
  -5  -3  -3   10.10    6.40
  -5  -3  -3    4.40    6.40
  -5  -3  -3   -0.30    4.40
   5   3   3    2.20    4.10
   5   3   3    4.50    2.00
   5   3   3    4.40    2.50
   5   3   3    5.70    2.40
   5   3   3   10.30    8.20
   5   3   3    6.90    2.90
  -6  -3  -3  731.33   46.90
  -6  -3  -3  807.62   52.79
  -6  -3  -3  763.42   49.10
   6   3   3  839.92   45.40
   6   3   3  847.32   41.80
  -7  -3  -3  909.81   60.09
  -7  -3  -3  918.61   54.79
  -7  -3  -3  955.80   57.89
   7   3   3  814.72   45.90
   7   3   3  934.81   67.39
   7   3   3  990.70   49.60
   6  -4  -3  114.89   25.20
   6  -4  -3  154.78   33.70
   6  -4  -3  131.99   22.90
   6  -4  -3   73.29   35.70
   6  -4  -3   92.09   28.40
  -6   4   3  124.99   29.90
  -6   4   3  105.29   17.30
   5  -4  -3 1056.29  122.89
   5  -4  -3 1334.17   97.19
   5  -4  -3 1202.68  114.99
   5  -4  -3 1394.06   82.09
   5  -4  -3 1244.08   83.79
   5  -4  -3 1280.17  118.69
   5  -4  -3 1228.18   75.09
  -5   4   3 1252.27   68.59
  -5   4   3 1234.98  129.49
  -5   4   3 1324.87   97.19
  -5   4   3 1175.78  113.19
  -5   4   3 1296.37   82.79
  -5   4   3 1143.89  110.79
  -5   4   3 1195.28   55.99
  -5   4   3 1296.97   70.59
  -5   4   3 1242.58   55.79
   4  -4  -3 1721.03  135.09
   4  -4  -3 1810.92  134.59
   4  -4  -3 1775.32  113.09
   4  -4  -3 1723.33   95.49
   4  -4  -3 1695.63  148.29
  -4   4   3 1546.45  128.99
  -4   4   3 1649.13   87.99
  -4   4   3 1679.03   99.29
  -4   4   3 1784.42  150.48
  -4   4   3 1700.93   84.89
  -4   4   3 1564.04  128.19
  -4   4   3 1744.03  111.79
  -4   4   3 1743.83   82.09
   3  -4  -3 3228.38  173.88
   3  -4  -3 3898.11  215.38
   3  -4  -3 3789.72  179.18
   3  -4  -3 3488.45  188.08
   3  -4  -3 3734.93  172.28
   3  -4  -3 3875.41  218.68
   3  -4  -3 3761.02  190.68
   3  -4  -3 3484.35  227.98
  -3   4   3 3847.31  235.18
  -3   4   3 3559.84  211.38
  -3   4   3 3227.28  184.08
  -3   4   3 3757.52  191.18
  -3   4   3 3510.85  175.08
  -3   4   3 3434.36  172.18
  -3   4   3 3462.95  212.68
  -3   4   3 3688.33  178.78
   2  -4  -3  366.86   36.60
   2  -4  -3  356.66   27.30
   2  -4  -3  388.06   32.30
   2  -4  -3  318.87   59.29
   2  -4  -3  357.86   30.30
   2  -4  -3  410.06   39.30
   2  -4  -3  347.67   44.70
   2  -4  -3  368.16   47.70
   2  -4  -3  377.06   28.60
   2  -4  -3  375.36   25.80
  -2   4   3  387.76   28.20
  -2   4   3  404.46   49.60
  -2   4   3  432.36   68.29
  -2   4   3  372.66   46.90
  -2   4   3  346.87   36.20
  -2   4   3  351.16   26.10
  -2   4   3  356.56   32.30
  -2   4   3  373.76   38.50
  -2   4   3  333.77   26.20
  -2   4   3  365.76   26.90
  -2   4   3  336.37   30.10
   1  -4  -3  234.98   45.80
   1  -4  -3  194.88   19.90
   1  -4  -3  218.18   18.10
   1  -4  -3  233.38   40.80
   1  -4  -3  268.67   42.50
   1  -4  -3  199.48   21.30
   1  -4  -3  209.48   25.00
   1  -4  -3  187.38   24.40
   1  -4  -3  209.88   18.00
   1  -4  -3  215.28   16.70
  -1   4   3  200.88   21.40
  -1   4   3  262.87   49.20
  -1   4   3  209.68   18.30
  -1   4   3  210.78   18.00
  -1   4   3  199.38   25.60
  -1   4   3  220.78   38.50
  -1   4   3  223.88   19.60
  -1   4   3  219.58   21.00
  -1   4   3  187.88   23.50
  -1   4   3  183.38   36.60
   0  -4  -3  488.55   47.30
   0  -4  -3  501.15   38.10
   0  -4  -3  493.05   30.10
   0  -4  -3  501.15   28.60
   0  -4  -3  536.05   34.60
   0  -4  -3  486.45   53.39
   0  -4  -3  526.15   30.30
   0  -4  -3  511.65   47.30
   0  -4  -3  523.85   39.10
   0  -4  -3  495.55   33.30
   0   4   3  561.34   35.00
   0   4   3  537.95   56.29
   0   4   3  510.35   40.30
   0   4   3  515.35   30.60
   0   4   3  577.14   51.09
   0   4   3  463.95   38.20
   0   4   3  453.65   47.70
   0   4   3  500.05   30.80
   0   4   3  527.85   30.10
   0   4   3  504.35   33.90
   0   4   3  530.45   35.60
  -1  -4  -3 1282.67   81.99
  -1  -4  -3 1321.67   81.29
  -1  -4  -3 1163.58   69.09
  -1  -4  -3 1320.97   65.79
  -1  -4  -3 1241.58   64.99
  -1  -4  -3 1268.07   67.49
  -1  -4  -3 1330.57   89.79
   1   4   3 1265.37   62.19
   1   4   3 1280.47   82.99
   1   4   3 1248.38   62.09
   1   4   3 1284.27   68.69
   1   4   3 1292.47   67.19
   1   4   3 1406.06   84.49
   1   4   3 1314.17   72.79
   1   4   3 1271.97   65.79
   1   4   3 1309.77   72.99
   1   4   3 1370.46   92.49
   1   4   3 1374.76   70.79
   1   4   3 1245.18   64.79
   1   4   3 1321.57   58.89
  -2  -4  -3 3037.10  152.18
  -2  -4  -3 2886.61  157.28
   2   4   3 3096.49  148.09
   2   4   3 2989.80  152.78
   2   4   3 3232.38  162.48
   2   4   3 3121.59  152.58
   3   4   3 4542.25  213.38
  -5  -4  -3  516.45   37.90
  -5  -4  -3  573.24   40.10
  -5  -4  -3  563.54   36.20
  -5  -4  -3  513.55   34.50
   5   4   3  541.75   26.40
   5   4   3  503.55   25.90
   5   4   3  513.95   39.50
   5   4   3  586.54   37.30
  -6  -4  -3  189.58   19.80
  -6  -4  -3  201.58   20.60
  -6  -4  -3  192.98   22.60
   6   4   3  184.28   27.40
   6   4   3  175.78   11.90
   6   4   3  177.28   12.30
   6   4   3  213.58   19.40
  -7  -4  -3  657.93   53.79
  -7  -4  -3  704.43   44.60
  -7  -4  -3  606.44   43.20
   7   4   3  602.84   50.59
   7   4   3  520.85   31.40
   5  -5  -3   22.70   21.80
   5  -5  -3   55.99   17.60
   5  -5  -3   16.80   16.10
   5  -5  -3   30.20   17.50
   5  -5  -3    4.30   16.00
   5  -5  -3   39.10   25.60
   5  -5  -3   42.60   14.40
   5  -5  -3   39.90   13.20
  -5   5   3   30.20   23.40
  -5   5   3   31.30   14.30
  -5   5   3   21.60   19.00
  -5   5   3   11.00   22.30
  -5   5   3   37.00   15.00
  -5   5   3   47.30   13.60
  -5   5   3   50.39   12.60
  -5   5   3   38.70    7.90
   4  -5  -3   38.80   14.70
   4  -5  -3   29.70   12.10
   4  -5  -3   58.49   15.00
   4  -5  -3   42.80   28.90
   4  -5  -3   28.00   13.80
  -4   5   3   40.50    9.00
  -4   5   3   40.40   16.50
  -4   5   3   33.90   11.50
  -4   5   3   39.00   26.70
  -4   5   3   30.90   26.60
  -4   5   3    4.60   12.30
  -4   5   3   56.19   17.70
   3  -5  -3 1071.59  115.49
   3  -5  -3 1251.87  109.39
   3  -5  -3 1269.17   89.69
   3  -5  -3 1182.08   70.89
   3  -5  -3 1390.56   78.19
   3  -5  -3 1172.78   77.79
   3  -5  -3 1222.88  106.99
  -3   5   3 1203.68   62.09
  -3   5   3 1161.68  118.59
  -3   5   3 1271.87   90.49
  -3   5   3 1154.88  107.79
  -3   5   3 1205.88   66.49
  -3   5   3 1244.58   70.09
  -3   5   3 1234.88   79.29
  -3   5   3 1195.38  106.99
   2  -5  -3 2578.84  123.69
   2  -5  -3 2548.55  123.59
   2  -5  -3 2443.16  177.48
   2  -5  -3 2567.54  163.78
   2  -5  -3 2336.17  128.39
   2  -5  -3 2636.24  143.79
   2  -5  -3 2352.16  119.49
   2  -5  -3 2446.36  163.98
   2  -5  -3 2518.15  131.99
  -2   5   3 2706.13  170.58
  -2   5   3 2575.04  182.48
  -2   5   3 2803.72  147.79
  -2   5   3 2622.64  124.19
  -2   5   3 2348.47  139.79
  -2   5   3 2286.77  121.79
  -2   5   3 2637.24  133.89
  -2   5   3 2486.75  164.08
  -2   5   3 2607.24  123.59
   1  -5  -3 6491.15  314.37
   1  -5  -3 6735.43  365.56
   1  -5  -3 7116.29  353.56
   1  -5  -3 7326.67  352.36
  -1   5   3 7467.35  375.86
  -1   5   3 6797.42  315.07
   0  -5  -3 1219.78   71.19
   0  -5  -3 1413.56   80.99
   0  -5  -3 1203.18   78.39
   0  -5  -3 1295.87   64.59
   0  -5  -3 1312.47  104.49
   0  -5  -3 1343.37   72.99
   0  -5  -3 1332.97   66.49
   0  -5  -3 1331.07   96.39
   0  -5  -3 1336.37   94.69
   0  -5  -3 1394.16   66.89
   0   5   3 1384.56   99.29
   0   5   3 1293.17   72.79
   0   5   3 1263.27   80.09
   0   5   3 1321.17   65.89
   0   5   3 1367.46   97.29
   0   5   3 1309.67   67.89
   0   5   3 1399.96  109.19
   0   5   3 1352.16   79.59
   0   5   3 1319.87   74.79
   0   5   3 1411.56   84.19
   0   5   3 1312.07   68.59
  -1  -5  -3  279.47   25.50
  -1  -5  -3  315.37   24.20
  -1  -5  -3  316.57   25.00
  -1  -5  -3  310.47   18.80
  -1  -5  -3  302.07   28.10
  -1  -5  -3  305.47   37.20
  -1  -5  -3  345.97   21.50
  -1  -5  -3  292.77   18.10
  -1  -5  -3  310.37   36.40
   1   5   3  331.07   25.60
   1   5   3  336.37   39.30
   1   5   3  311.97   37.30
   1   5   3  339.87   26.80
   1   5   3  311.67   20.30
   1   5   3  332.77   30.70
   1   5   3  313.47   30.60
   1   5   3  322.47   22.70
   1   5   3  352.86   28.90
   1   5   3  293.87   26.70
   1   5   3  313.47   22.10
  -2  -5  -3 2626.74  130.89
  -2  -5  -3 2845.12  149.19
  -2  -5  -3 2893.31  157.68
  -2  -5  -3 2740.43  135.69
  -2  -5  -3 2760.92  147.09
   2   5   3 2862.71  141.39
   2   5   3 2843.02  137.89
   2   5   3 2791.62  150.08
   2   5   3 2741.23  137.29
   2   5   3 2822.22  159.38
   2   5   3 2898.61  149.79
  -3  -5  -3   47.70   10.40
  -3  -5  -3   62.39   13.70
  -3  -5  -3   47.60   12.10
  -3  -5  -3   45.30    4.50
   3   5   3   55.99   11.20
   3   5   3   50.49   11.60
   3   5   3   58.99   13.10
   3   5   3   70.09    9.20
   3   5   3   52.99    9.50
   3   5   3   52.49    8.00
   3   5   3   58.69    9.10
   3   5   3   51.09    7.70
   3   5   3   55.69   13.80
   3   5   3   49.20   10.70
  -4  -5  -3  811.92   52.79
  -4  -5  -3  796.62   49.10
  -4  -5  -3  824.22   45.50
   4   5   3  879.21   41.20
   4   5   3  809.62   52.79
   4   5   3  841.62   41.00
   4   5   3  837.12   40.70
  -5  -5  -3  741.83   48.70
  -5  -5  -3  741.73   44.50
  -5  -5  -3  720.73   50.29
   5   5   3  761.92   35.90
   5   5   3  790.62   49.80
   5   5   3  739.53   49.20
  -6  -5  -3 1103.59   66.59
  -6  -5  -3 1256.27   70.69
  -6  -5  -3 1174.18   62.49
   6   5   3  940.81   48.50
   6   5   3 1254.27   66.09
   6   5   3  945.11   48.40
   6   5   3 1116.69   67.99
  -7  -5  -3  587.84   45.30
   7   5   3  550.14   46.50
   5  -6  -3  735.13   74.19
   5  -6  -3  736.13   57.29
   5  -6  -3  673.33   52.99
   5  -6  -3  761.42   64.09
  -5   6   3  768.32   77.69
  -5   6   3  752.22   46.70
  -5   6   3  791.12   66.69
  -5   6   3  674.93   55.59
   4  -6  -3  226.78   27.00
   4  -6  -3  239.28   58.59
   4  -6  -3  206.48   25.60
   4  -6  -3  217.28   35.70
   4  -6  -3  233.28   37.50
   4  -6  -3  172.58   52.29
   4  -6  -3  209.38   62.49
  -4   6   3  213.98   23.30
  -4   6   3  200.58   24.50
  -4   6   3  299.97   42.50
  -4   6   3  213.48   65.69
  -4   6   3  245.58   22.20
  -4   6   3  168.38   48.90
  -4   6   3  259.07   34.00
  -4   6   3  199.28   55.29
  -4   6   3  240.38   20.50
   3  -6  -3  654.33   46.00
   3  -6  -3  649.43  106.09
   3  -6  -3  488.05   78.99
   3  -6  -3  660.23   62.89
   3  -6  -3  707.03   54.89
   3  -6  -3  713.03   83.29
   3  -6  -3  623.24   45.40
  -3   6   3  588.04   41.90
  -3   6   3  640.54   45.50
  -3   6   3  613.84   53.69
  -3   6   3  668.13   43.90
  -3   6   3  633.04   37.50
  -3   6   3  596.84   60.99
  -3   6   3  469.25   92.49
  -3   6   3  736.73   95.99
  -3   6   3  446.36   85.89
   2  -6  -3  576.94   40.60
   2  -6  -3  569.24   39.30
   2  -6  -3  461.35   84.19
   2  -6  -3  586.14   47.20
   2  -6  -3  551.44   68.49
   2  -6  -3  604.64   56.69
   2  -6  -3  515.85   68.39
  -2   6   3  582.74   41.30
  -2   6   3  458.95   42.60
  -2   6   3  518.95   54.19
  -2   6   3  449.46   72.19
  -2   6   3  569.84   41.50
  -2   6   3  532.95   70.39
  -2   6   3  584.54   40.90
  -2   6   3  530.55   91.09
   1  -6  -3 1313.37  122.09
   1  -6  -3 1398.36   73.79
   1  -6  -3 1403.16  124.89
   1  -6  -3 1501.05   78.59
   1  -6  -3 1443.56   75.89
   1  -6  -3 1249.18   89.29
   1  -6  -3 1527.35   85.49
   1  -6  -3 1535.35   94.89
  -1   6   3 1508.65  130.29
  -1   6   3 1531.75   87.79
  -1   6   3 1246.38   80.79
  -1   6   3 1337.77  116.19
  -1   6   3 1307.67   72.99
  -1   6   3 1293.67  112.19
  -1   6   3 1544.05   82.39
  -1   6   3 1504.35   77.99
  -1   6   3 1512.95   98.39
  -1   6   3 1519.05   87.59
   0  -6  -3  825.42   45.20
   0  -6  -3  739.83   42.80
   0  -6  -3  853.01   41.80
   0  -6  -3  870.21   77.39
   0  -6  -3  736.13   57.09
   0  -6  -3  798.02   52.09
   0  -6  -3  796.22   44.00
   0  -6  -3  668.93   76.79
   0  -6  -3  776.52   58.39
   0  -6  -3  779.12   72.59
   0   6   3  789.02   47.60
   0   6   3  910.81   90.09
   0   6   3  793.32   47.60
   0   6   3  657.33   56.69
   0   6   3  801.82   53.39
   0   6   3  837.22   78.49
   0   6   3  759.42   43.20
   0   6   3  923.61   65.49
   0   6   3  753.62   51.39
   0   6   3  761.12   73.59
   0   6   3  928.41   57.19
  -1  -6  -3 1638.34  107.99
  -1  -6  -3 1662.73  110.09
  -1  -6  -3 1542.15   71.69
  -1  -6  -3 1687.03   83.99
  -1  -6  -3 1568.14   72.49
  -1  -6  -3 1596.34   74.99
  -1  -6  -3 1531.55   85.99
   1   6   3 1383.06   77.99
   1   6   3 1332.57   72.99
   1   6   3 1481.35   91.69
   1   6   3 1476.15  107.79
   1   6   3 1650.93   79.39
   1   6   3 1534.15  134.39
   1   6   3 1665.43  110.49
   1   6   3 1347.57   81.79
   1   6   3 1700.23   87.49
   1   6   3 1703.33   89.29
   1   6   3 1675.43   96.29
  -2  -6  -3 1722.53   90.39
  -2  -6  -3 1764.22   84.99
  -2  -6  -3 1770.22   86.89
  -2  -6  -3 1901.01  111.09
  -2  -6  -3 1707.83  109.59
  -2  -6  -3 1575.14  113.89
  -2  -6  -3 1747.63   94.69
   2   6   3 1866.71  100.29
   2   6   3 1720.03   97.19
   2   6   3 1807.62   91.49
   2   6   3 1751.82   85.09
   2   6   3 1749.12  109.79
   2   6   3 1533.95   87.29
   2   6   3 1816.62   97.19
   2   6   3 1776.92  111.49
  -3  -6  -3  760.52   35.70
  -3  -6  -3  710.93   55.39
  -3  -6  -3  719.03   35.60
  -3  -6  -3  655.13   32.50
  -3  -6  -3  682.03   52.59
  -3  -6  -3  789.92   50.49
  -3  -6  -3  789.32   43.50
   3   6   3  737.33   51.99
   3   6   3  627.94   50.09
   3   6   3  806.42   49.70
   3   6   3  641.34   41.50
   3   6   3  609.44   37.70
   3   6   3  816.12   43.60
   3   6   3  623.44   38.50
   3   6   3  700.33   55.49
   3   6   3  725.03   51.39
   3   6   3  733.13   47.10
   3   6   3  733.03   57.59
   3   6   3  727.93   39.30
  -4  -6  -3 2835.22  141.79
  -4  -6  -3 2636.54  133.59
   4   6   3 2718.13  122.99
   4   6   3 2914.11  129.39
   4   6   3 2944.01  129.79
   4   6   3 3032.70  123.29
   4   6   3 2412.16  129.19
   4   6   3 2750.62  131.69
   4   6   3 2813.12  150.88
   4   6   3 2792.72  125.89
  -5  -6  -3   66.19   14.60
  -5  -6  -3   82.69   18.20
   5   6   3   77.79   16.90
   5   6   3   65.09    7.30
   5   6   3   62.79   12.60
   5   6   3   57.39    6.90
  -6  -6  -3  200.78   24.70
  -6  -6  -3  226.88   24.70
   6   6   3  235.08   25.90
   6   6   3  204.28   12.50
   6   6   3  220.28   23.50
   4  -7  -3  130.89   46.80
   4  -7  -3  198.08   35.30
   4  -7  -3  138.39   24.30
   4  -7  -3  140.69   35.00
   4  -7  -3  115.59   43.80
   4  -7  -3  199.28   24.50
  -4   7   3  189.48   21.30
  -4   7   3  125.09   45.50
  -4   7   3  171.08   39.90
  -4   7   3  175.28   53.89
  -4   7   3  168.98   33.60
  -4   7   3  144.09   57.89
  -4   7   3  203.08   24.10
   3  -7  -3  392.56   42.60
   3  -7  -3  328.57   82.29
   3  -7  -3  410.06   50.19
   3  -7  -3  313.47   66.99
   3  -7  -3  410.86   35.70
   3  -7  -3  342.47   70.99
  -3   7   3  311.87   66.99
  -3   7   3  418.76   35.00
  -3   7   3  404.76   90.39
  -3   7   3  424.66   36.00
  -3   7   3  341.37   73.49
  -3   7   3  513.85   57.39
  -3   7   3  519.95   48.10
   2  -7  -3 1072.49   61.39
   2  -7  -3  926.91  100.39
   2  -7  -3  876.71   74.69
   2  -7  -3  995.90   58.19
   2  -7  -3 1037.70   80.49
   2  -7  -3  789.32  103.79
   2  -7  -3  955.50   48.50
   2  -7  -3 1032.20  102.09
  -2   7   3  792.02   59.79
  -2   7   3  995.20   83.69
  -2   7   3  886.51  100.29
  -2   7   3 1034.50  119.99
  -2   7   3  974.40   72.29
  -2   7   3  916.61   60.09
  -2   7   3 1006.20   63.49
  -2   7   3 1015.50  103.09
   1  -7  -3  993.20  124.89
   1  -7  -3 1290.77   66.69
   1  -7  -3 1265.17   69.19
   1  -7  -3 1227.58  122.19
   1  -7  -3 1312.07   79.99
   1  -7  -3 1196.78   87.59
  -1   7   3 1247.08   92.39
  -1   7   3 1021.60  102.99
  -1   7   3 1387.66  131.19
  -1   7   3 1354.86   83.59
  -1   7   3 1228.28   71.59
  -1   7   3 1165.08  110.39
  -1   7   3 1181.68   75.29
   0  -7  -3 1237.68  105.49
   0  -7  -3 1040.00  108.79
   0  -7  -3 1280.57   64.29
   0  -7  -3 1280.47   66.09
   0  -7  -3 1327.17   77.29
   0  -7  -3 1209.58   82.89
   0  -7  -3 1346.97  106.69
   0  -7  -3 1305.37   61.39
   0  -7  -3 1304.07   77.99
   0   7   3 1338.07  122.49
   0   7   3 1079.69   59.79
   0   7   3 1357.66   92.39
   0   7   3 1269.87  108.49
   0   7   3 1175.78  103.39
   0   7   3 1307.37   80.79
   0   7   3 1264.87   77.99
  -1  -7  -3  238.58   17.60
  -1  -7  -3  245.68   15.10
  -1  -7  -3  233.58   15.90
  -1  -7  -3  229.48   50.19
  -1  -7  -3  207.18   41.00
  -1  -7  -3  252.87   24.80
  -1  -7  -3  219.58   43.20
  -1  -7  -3  228.28   26.10
  -1  -7  -3  244.68   28.00
   1   7   3  184.58   27.80
   1   7   3  220.18   26.40
   1   7   3  255.17   32.40
   1   7   3  292.57   57.19
   1   7   3  186.58   40.50
   1   7   3  224.68   21.70
   1   7   3  145.59   36.60
   1   7   3  259.87   29.40
  -2  -7  -3  325.57   23.00
  -2  -7  -3  315.97   25.20
  -2  -7  -3  338.57   31.90
  -2  -7  -3  321.77   28.00
   2   7   3  261.17   17.10
   2   7   3  276.77   32.10
   2   7   3  350.96   25.10
   2   7   3  374.16   36.90
   2   7   3  253.57   26.70
   2   7   3  361.06   34.40
   2   7   3  231.98   41.20
   2   7   3  236.88   22.40
   2   7   3  372.36   34.10
   2   7   3  239.68   43.70
  -3  -7  -3  283.17   18.10
  -3  -7  -3  272.07   18.70
  -3  -7  -3  199.98   33.90
  -3  -7  -3  272.87   29.20
   3   7   3  252.67   16.90
   3   7   3  270.37   21.90
   3   7   3  241.88   38.50
   3   7   3  314.87   32.40
   3   7   3  261.57   27.20
   3   7   3  282.47   29.80
   3   7   3  224.18   22.10
   3   7   3  259.37   24.10
   3   7   3  286.67   37.00
  -4  -7  -3 1001.00   66.59
  -4  -7  -3 1063.49   59.59
   4   7   3 1063.09   58.79
   4   7   3 1077.69   54.09
   4   7   3 1098.49   52.19
   4   7   3 1037.40   58.19
   4   7   3 1052.59   69.39
   4   7   3  912.51   51.09
   4   7   3  927.41   51.99
  -5  -7  -3  804.52   52.59
  -5  -7  -3  813.22   59.19
   5   7   3  943.01   62.49
   5   7   3  847.32   48.40
   5   7   3  816.02   45.90
   2  -8  -3   78.39   21.40
   2  -8  -3   73.79   14.40
   2  -8  -3   63.49   23.40
   2  -8  -3   59.39   14.40
  -2   8   3   39.90   28.20
  -2   8   3   28.40   23.20
  -2   8   3   73.39   18.00
  -2   8   3   80.09   19.50
  -2   8   3   75.69   19.80
  -2   8   3   85.19   27.00
   1  -8  -3  481.45   37.40
   1  -8  -3  509.65   33.90
   1  -8  -3  535.75   46.40
   1  -8  -3  453.95   98.69
   1  -8  -3  513.95   54.49
  -1   8   3  474.65   84.89
  -1   8   3  591.14   47.10
  -1   8   3  529.15   50.29
  -1   8   3  609.14   61.49
  -1   8   3  504.25   99.49
  -1   8   3  545.25   42.10
   0  -8  -3  702.63   40.00
   0  -8  -3  584.24   50.19
   0  -8  -3  587.74   36.90
   0  -8  -3  691.23   50.79
   0  -8  -3  660.23   33.40
   0   8   3  487.65   80.69
   0   8   3  637.74   52.89
   0   8   3  662.33   46.10
   0   8   3  641.24   52.19
   0   8   3  680.43   64.09
   0   8   3  460.95   74.09
  -1  -8  -3 1195.38   79.69
  -1  -8  -3 1214.28   57.59
  -1  -8  -3 1291.77   62.49
   1   8   3 1343.27   82.39
   1   8   3 1301.37   73.09
   1   8   3 1305.57   83.59
   1   8   3 1338.27   92.99
  -2  -8  -3 1085.49   53.79
  -2  -8  -3 1039.30   68.89
   2   8   3 1051.09   72.39
   2   8   3  835.22   62.29
   2   8   3  908.11   83.99
   2   8   3  838.52   83.89
   2   8   3 1156.38   67.89
  -3  -8  -3   29.20   14.30
  -3  -8  -3   62.39   11.20
  -3  -8  -3   54.59   16.40
   3   8   3   36.60   16.00
   3   8   3   65.49   18.30
   3   8   3   38.80   10.30
   3   8   3   48.90   15.30
   3   8   3   46.30   17.10
   3   8   3   39.10   13.70
   3   8   3   74.39   12.90
   3   8   3   57.39   13.20
  -4  -8  -3  164.28   17.20
   4   8   3  133.89   15.50
   4   8   3  161.38   19.60
   4   8   3  140.59   18.30
   4   8   3  160.78   28.00
   0  -9  -3  162.48   28.50
   0  -9  -3  126.69   25.40
   0   9   3  182.08   29.70
   0   9   3  234.28   30.90
   0   9   3  193.98   40.20
  -1  -9  -3  301.17   36.00
  -2  -9  -3  969.10   73.59
   2   9   3 1153.88   80.39
   2   9   3 1187.98   75.79
   2   9   3 1122.49   66.39
   4   8  -4  914.91   52.49
   3   8  -4  920.81   80.09
   3   8  -4 1210.68   68.29
   3   8  -4 1188.68   63.59
   3   8  -4  958.70   82.59
  -3  -8   4 1145.09   70.89
  -3  -8   4  972.90   86.39
   2   8  -4   15.00   13.50
   2   8  -4   21.30   13.90
   2   8  -4   31.90   11.70
   2   8  -4    4.50    7.20
   2   8  -4    1.70   10.00
   2   8  -4   13.70   10.90
  -2  -8   4    4.00    9.10
  -2  -8   4   -0.80    3.00
  -2  -8   4    2.60    7.30
   1   8  -4   30.00   13.60
   1   8  -4   55.09   16.00
   1   8  -4   64.19   21.50
   1   8  -4   72.69   14.60
   1   8  -4   54.49   20.80
  -1  -8   4   77.09   16.00
  -1  -8   4   64.79   16.40
   0   8  -4  568.74   42.50
   0   8  -4  426.06   73.49
   0   8  -4  451.75   55.19
   0   8  -4  597.34   61.79
   0   8  -4  367.06   69.99
   0   8  -4  606.54   51.39
   0  -8   4  635.34   41.40
   0  -8   4  543.25   45.60
  -1   8  -4  692.13   47.70
  -1   8  -4  680.23   69.39
  -1   8  -4  667.13   56.49
  -1   8  -4  413.66   78.29
  -1   8  -4  458.45   84.09
   1  -8   4  665.93   43.40
   1  -8   4  636.14   52.29
  -2   8  -4  364.16   38.50
  -2   8  -4  484.05   57.29
  -2   8  -4  296.57   67.59
  -2   8  -4  290.97   51.99
  -2   8  -4  231.28   58.29
   2  -8   4  422.76   51.19
   2  -8   4  369.56   40.90
   2  -8   4  413.36   35.10
   5   7  -4  236.38   19.00
  -5  -7   4  241.88   26.60
  -5  -7   4  214.48   34.90
   4   7  -4  679.23   39.20
   4   7  -4  586.24   45.40
   4   7  -4  677.93   46.70
  -4  -7   4  586.74   44.30
  -4  -7   4  674.03   55.29
   3   7  -4  760.52   46.70
   3   7  -4  581.74   43.90
   3   7  -4  643.24   52.39
   3   7  -4  726.43   41.60
  -3  -7   4  734.13   54.59
  -3  -7   4  724.73   47.90
  -3  -7   4  620.74   37.50
  -3  -7   4  624.84   39.00
   2   7  -4 3175.58  196.78
   2   7  -4 3566.54  209.18
   2   7  -4 3248.58  183.48
   2   7  -4 3348.17  200.58
   2   7  -4 3922.71  188.98
   2   7  -4 3894.31  174.98
   2   7  -4 3804.32  165.88
   2   7  -4 3526.15  210.78
  -2  -7   4 3383.26  205.98
  -2  -7   4 3487.95  171.88
  -2  -7   4 3438.16  166.18
  -2  -7   4 3640.14  178.68
  -2  -7   4 3537.95  174.18
  -2  -7   4 3126.29  206.98
   1   7  -4 2926.21  209.98
   1   7  -4 2463.35  165.08
   1   7  -4 2761.22  138.29
   1   7  -4 2836.12  153.18
   1   7  -4 2390.96  165.78
   1   7  -4 2715.93  128.09
  -1  -7   4 2546.65  133.29
  -1  -7   4 2704.53  207.08
  -1  -7   4 2519.35  131.39
  -1  -7   4 2545.85  117.49
  -1  -7   4 2436.36  171.48
   0   7  -4  110.59   34.50
   0   7  -4  171.68   19.70
   0   7  -4  134.89   37.90
   0   7  -4  101.59   26.70
   0   7  -4  138.19   43.80
   0   7  -4  186.38   29.40
   0   7  -4  148.09   25.40
   0   7  -4  156.18   45.20
   0  -7   4  191.78   17.80
   0  -7   4  142.49   42.40
   0  -7   4  163.88   48.10
   0  -7   4  175.98   26.30
   0  -7   4  143.69   23.40
   0  -7   4  174.98   16.50
  -1   7  -4   83.19   37.70
  -1   7  -4   87.59   32.90
  -1   7  -4   72.09   18.70
  -1   7  -4   57.19   14.50
  -1   7  -4   56.29   20.60
  -1   7  -4   67.89   23.40
  -1   7  -4   55.39   29.20
  -1   7  -4   47.30   17.80
  -1   7  -4   58.29   27.40
   1  -7   4   84.19   24.10
   1  -7   4   66.39   13.80
   1  -7   4   36.80   24.20
   1  -7   4   75.19   18.30
   1  -7   4   87.59   38.10
  -2   7  -4   37.30   27.70
  -2   7  -4   34.80   13.50
  -2   7  -4   57.99   20.10
  -2   7  -4   17.20   18.80
  -2   7  -4   63.19   19.80
  -2   7  -4   18.70   21.00
  -2   7  -4   34.90   26.00
  -2   7  -4   40.70   21.00
   2  -7   4   62.39   13.90
   2  -7   4   53.39   28.50
   2  -7   4   39.00    8.80
   2  -7   4   59.09   32.60
   2  -7   4   67.09   21.50
   2  -7   4   51.59   15.60
  -3   7  -4  111.29   29.70
  -3   7  -4   49.10   36.30
  -3   7  -4   82.59   22.60
  -3   7  -4  103.79   45.80
  -3   7  -4   90.09   37.90
  -3   7  -4   31.20   24.10
   3  -7   4   86.59   25.50
   3  -7   4  116.79   20.20
   3  -7   4   54.99   38.80
   3  -7   4  111.29   44.40
   3  -7   4   91.29   15.40
   3  -7   4  101.49   22.80
  -4   7  -4  178.28   21.90
  -4   7  -4   82.39   45.00
  -4   7  -4   48.80   33.00
   4  -7   4   85.09   53.39
   4  -7   4  190.48   41.60
   4  -7   4  130.29   48.60
   4  -7   4  120.39   20.60
   6   6  -4 1905.41   96.69
   6   6  -4 2175.58  114.09
  -6  -6   4 2348.07  116.19
  -6  -6   4 2094.89  124.79
   5   6  -4  288.97   22.80
   5   6  -4  391.06   23.50
   5   6  -4  308.57   21.00
  -5  -6   4  388.46   39.00
  -5  -6   4  393.96   33.30
  -5  -6   4  415.76   31.10
   4   6  -4   81.39    9.80
   4   6  -4   58.69   10.80
   4   6  -4   60.19   10.40
   4   6  -4   51.89    9.10
   4   6  -4   60.89   12.60
   4   6  -4   57.49   10.40
   4   6  -4   83.89   10.30
  -4  -6   4   50.29   11.20
  -4  -6   4   69.59   14.80
  -4  -6   4   86.69   14.80
  -4  -6   4   61.59   11.40
  -4  -6   4   83.49   19.50
   3   6  -4  113.19   26.00
   3   6  -4  103.89   24.10
   3   6  -4   85.89   13.20
   3   6  -4   91.79   21.60
   3   6  -4  110.69   15.30
   3   6  -4   85.39   14.50
   3   6  -4  102.69   19.70
   3   6  -4  118.49   19.30
   3   6  -4  118.09   25.30
   3   6  -4   90.49   13.10
  -3  -6   4   85.09   23.10
  -3  -6   4  113.19   24.80
  -3  -6   4   90.49   10.30
  -3  -6   4  104.49   10.60
  -3  -6   4  103.39   11.90
  -3  -6   4  127.89   24.30
  -3  -6   4  120.99   17.80
   2   6  -4  433.66   32.90
   2   6  -4  394.46   26.50
   2   6  -4  359.66   42.90
   2   6  -4  328.07   30.20
   2   6  -4  379.26   37.80
   2   6  -4  390.36   45.90
   2   6  -4  348.97   36.60
  -2  -6   4  301.57   51.49
  -2  -6   4  309.47   31.70
  -2  -6   4  353.96   34.30
  -2  -6   4  280.97   47.50
  -2  -6   4  388.96   27.60
  -2  -6   4  347.47   31.10
  -2  -6   4  374.26   27.50
   1   6  -4  132.29   26.40
   1   6  -4  118.59   14.40
   1   6  -4  134.79   26.10
   1   6  -4  127.79   21.00
   1   6  -4   88.19   25.70
   1   6  -4  133.39   34.40
   1   6  -4  114.09   20.90
   1   6  -4  114.29   13.80
  -1  -6   4  135.69   22.40
  -1  -6   4  129.09   11.00
  -1  -6   4  118.29   15.30
  -1  -6   4  112.39   34.40
  -1  -6   4  127.59   33.30
  -1  -6   4  126.29   20.80
   0   6  -4 3750.32  173.58
   0   6  -4 4105.79  222.48
   0   6  -4 3332.67  182.78
   0   6  -4 3645.04  176.28
   0   6  -4 3887.61  198.58
   0   6  -4 4001.80  185.38
   0   6  -4 3517.65  174.38
   0   6  -4 4007.80  223.58
   0  -6   4 3646.14  169.48
   0  -6   4 3689.93  223.88
   0  -6   4 3794.42  191.38
   0  -6   4 3714.23  232.68
  -1   6  -4 3962.60  193.58
  -1   6  -4 3851.01  230.98
  -1   6  -4 4008.60  207.28
  -1   6  -4 3956.90  180.48
  -1   6  -4 3940.41  244.98
  -1   6  -4 3971.80  242.28
  -1   6  -4 4020.70  230.98
   1  -6   4 3866.01  246.68
   1  -6   4 3571.94  176.38
   1  -6   4 3655.33  168.48
   1  -6   4 3743.83  199.88
   1  -6   4 3889.41  188.38
   1  -6   4 3651.53  255.07
  -2   6  -4  210.18   57.09
  -2   6  -4  197.88   46.70
  -2   6  -4  216.48   32.80
  -2   6  -4  134.19   30.00
  -2   6  -4  154.78   44.90
  -2   6  -4  160.68   43.60
  -2   6  -4  192.68   26.40
  -2   6  -4  161.48   19.20
   2  -6   4  181.78   16.40
   2  -6   4  156.08   45.40
   2  -6   4  110.69   41.70
   2  -6   4  183.08   25.10
   2  -6   4  166.08   27.40
  -3   6  -4  836.82  102.19
  -3   6  -4  738.23   58.59
  -3   6  -4  732.63   68.49
  -3   6  -4  778.82   95.09
  -3   6  -4  719.33   49.00
   3  -6   4  723.03   47.30
   3  -6   4  726.53   50.39
   3  -6   4  702.93   56.99
   3  -6   4  750.72   67.49
   3  -6   4  642.54  108.59
   3  -6   4  790.42   99.09
  -4   6  -4   99.89   45.10
  -4   6  -4  126.09   44.10
  -4   6  -4  182.58   38.50
  -4   6  -4   94.19   48.60
  -4   6  -4  186.38   32.20
  -4   6  -4  170.98   21.60
  -4   6  -4  112.99   41.70
   4  -6   4  147.79   50.49
   4  -6   4  141.59   26.10
   4  -6   4  172.88   31.40
   4  -6   4  125.19   31.10
   4  -6   4  127.69   49.20
  -5   6  -4  100.99   30.70
  -5   6  -4   94.59   23.50
   5  -6   4  131.69   34.10
   5  -6   4   45.10   35.10
   5  -6   4  110.99   25.00
   5  -6   4   78.29   18.50
   5  -6   4   85.49   19.00
   6   5  -4  515.75   46.30
   6   5  -4  644.04   42.90
   6   5  -4  600.14   33.20
   6   5  -4  619.64   42.10
  -6  -5   4  605.54   44.80
  -6  -5   4  549.45   50.89
   5   5  -4 1223.78   63.59
   5   5  -4 1057.29   59.79
   5   5  -4 1211.18   56.79
  -5  -5   4 1200.78   79.19
  -5  -5   4 1240.88   66.29
  -5  -5   4 1148.59   68.79
   4   5  -4 3531.45  166.38
   4   5  -4 3647.64  165.58
   4   5  -4 3740.43  169.78
   4   5  -4 3623.34  169.08
   4   5  -4 4007.50  171.98
   4   5  -4 4034.90  172.78
   4   5  -4 3877.71  173.68
  -4  -5   4 3404.96  171.18
  -4  -5   4 3699.43  185.38
  -4  -5   4 3725.03  172.58
  -4  -5   4 3514.25  173.68
  -4  -5   4 3690.73  175.28
   3   5  -4 1926.01  105.79
   3   5  -4 1824.92   87.49
   3   5  -4 1815.02   88.29
   3   5  -4 1634.34   83.69
   3   5  -4 1854.51   94.69
   3   5  -4 1851.91  103.29
   3   5  -4 1774.82   95.79
   3   5  -4 1802.12  104.49
   3   5  -4 1844.42  103.79
  -3  -5   4 1739.03   81.99
  -3  -5   4 1624.44   96.59
  -3  -5   4 1701.83  105.99
  -3  -5   4 1649.54   81.59
  -3  -5   4 1767.52   89.99
  -3  -5   4 1549.14  104.89
  -3  -5   4 1794.82   88.99
   2   5  -4  293.67   28.50
   2   5  -4  288.37   23.20
   2   5  -4  252.37   26.60
   2   5  -4  263.07   19.60
   2   5  -4  263.47   18.90
   2   5  -4  212.08   15.80
   2   5  -4  259.07   22.90
   2   5  -4  288.17   35.00
   2   5  -4  276.07   33.50
  -2  -5   4  232.38   24.80
  -2  -5   4  265.07   20.60
  -2  -5   4  243.48   22.80
  -2  -5   4  258.37   20.30
  -2  -5   4  252.67   34.10
  -2  -5   4  226.88   40.50
  -2  -5   4  258.27   21.80
   1   5  -4 2777.82  141.09
   1   5  -4 2851.51  166.58
   1   5  -4 2878.01  150.08
   1   5  -4 2953.30  140.49
   1   5  -4 3175.18  177.08
   1   5  -4 3107.79  167.68
   1   5  -4 2826.12  134.09
   1   5  -4 2883.61  139.99
   1   5  -4 3132.69  174.58
  -1  -5   4 2712.73  136.89
  -1  -5   4 2815.02  168.88
  -1  -5   4 2866.71  140.89
  -1  -5   4 2981.40  137.89
  -1  -5   4 2786.52  174.08
  -1  -5   4 2682.83  147.79
   0   5  -4    1.20    6.70
   0   5  -4    4.40    8.60
   0   5  -4   13.40    7.20
   0   5  -4    4.40    5.10
   0   5  -4    1.90    6.00
   0   5  -4    5.80    6.70
   0   5  -4   -1.40    3.80
   0   5  -4   11.10    6.20
   0   5  -4    5.50    9.20
   0  -5   4    2.30    9.70
   0  -5   4   -0.30    5.60
   0  -5   4    9.80    6.20
   0  -5   4    2.20    6.70
   0  -5   4    5.00    3.20
   0  -5   4    1.90    6.30
   0  -5   4    6.80    5.40
   0  -5   4   -3.00    4.30
  -1   5  -4  885.41   58.79
  -1   5  -4  845.12   50.69
  -1   5  -4  940.11   88.39
  -1   5  -4  899.11   82.09
  -1   5  -4  907.81   89.69
  -1   5  -4  843.72   49.60
  -1   5  -4  864.91   66.79
  -1   5  -4  839.92   78.09
  -1   5  -4  813.52   64.09
  -1   5  -4  906.71   58.09
   1  -5   4  911.91   56.79
   1  -5   4  863.21   88.99
   1  -5   4  809.12   47.80
   1  -5   4  883.01   50.19
   1  -5   4  913.01   44.80
   1  -5   4  910.51   64.79
   1  -5   4  805.62   61.19
  -2   5  -4 1709.03  112.09
  -2   5  -4 1842.82  115.49
  -2   5  -4 1929.31  104.99
  -2   5  -4 1832.62   94.19
  -2   5  -4 1879.71  146.59
  -2   5  -4 1834.72  133.99
  -2   5  -4 1957.70  138.89
  -2   5  -4 1767.52  141.09
   2  -5   4 1913.21  151.18
   2  -5   4 1938.21   91.59
   2  -5   4 1662.93  100.09
   2  -5   4 1882.51  142.29
   2  -5   4 1981.70  103.99
   2  -5   4 2017.60  115.59
   2  -5   4 1694.93   91.79
   2  -5   4 1862.71   95.09
  -3   5  -4 2683.93  192.68
  -3   5  -4 2628.54  154.48
  -3   5  -4 2487.85  174.08
  -3   5  -4 2492.85  186.08
  -3   5  -4 2556.94  177.78
  -3   5  -4 2774.02  142.39
   3  -5   4 2636.64  139.79
   3  -5   4 2670.43  129.49
   3  -5   4 2288.77  188.78
   3  -5   4 2736.83  154.68
   3  -5   4 2767.32  189.88
  -4   5  -4  511.95   92.59
  -4   5  -4  657.33   78.79
  -4   5  -4  561.54   40.50
  -4   5  -4  641.64   61.19
  -4   5  -4  547.55   84.29
  -4   5  -4  488.65   89.09
   4  -5   4  563.74   43.30
   4  -5   4  549.95   57.19
   4  -5   4  547.25   42.70
   4  -5   4  605.34   50.39
   4  -5   4  451.55   89.69
  -5   5  -4  877.41  100.49
  -5   5  -4  643.64  107.39
  -5   5  -4  805.32   74.89
  -5   5  -4  887.61   66.59
  -5   5  -4  882.51   54.89
  -5   5  -4  759.82   91.49
  -5   5  -4  787.62   51.09
   5  -5   4  872.11   60.79
   5  -5   4  960.60   82.69
   5  -5   4  932.31   60.49
   5  -5   4  844.52  111.79
   5  -5   4  852.61   66.29
   5  -5   4  881.11  106.99
   7   4  -4  328.37   32.60
   7   4  -4  244.58   20.10
  -7  -4   4  332.57   36.00
  -7  -4   4  311.57   31.20
   6   4  -4 1053.79   52.29
   6   4  -4 1034.00   63.29
   6   4  -4 1011.70   56.79
  -6  -4   4  916.51   68.39
  -6  -4   4 1036.00   63.89
   5   4  -4  607.44   33.10
   5   4  -4  695.03   38.30
   5   4  -4  653.43   42.80
   5   4  -4  679.43   35.90
   5   4  -4  666.33   38.50
   5   4  -4  696.33   33.40
  -5  -4   4  675.43   51.69
  -5  -4   4  688.73   45.70
   4   4  -4  865.01   47.70
   4   4  -4  783.52   41.20
   4   4  -4  791.62   45.70
   4   4  -4  830.22   43.10
   4   4  -4  764.72   47.40
   4   4  -4  858.41   43.20
   4   4  -4  764.22   47.50
   4   4  -4  847.52   48.20
   4   4  -4  898.81   51.09
  -4  -4   4  809.22   49.50
  -4  -4   4  769.12   51.09
  -4  -4   4  792.32   55.89
  -4  -4   4  796.72   50.29
  -4  -4   4  823.52   46.40
   3   4  -4 2893.41  132.69
   3   4  -4 2852.91  138.79
   3   4  -4 2640.04  138.39
  -3  -4   4 2700.03  124.79
  -3  -4   4 2592.54  119.89
  -3  -4   4 2640.94  142.99
  -3  -4   4 2637.34  134.69
  -3  -4   4 2561.84  126.59
  -3  -4   4 2572.24  121.19
   2   4  -4 4067.59  202.58
   2   4  -4 3907.71  203.38
   1   4  -4 2659.63  149.09
   1   4  -4 2651.73  150.58
  -1  -4   4 2458.25  125.19
  -1  -4   4 2566.84  148.09
   0   4  -4 2057.79  128.39
   0   4  -4 2072.59  103.49
   0   4  -4 2116.99  105.59
   0   4  -4 2221.98  134.99
   0   4  -4 2050.29  111.99
   0   4  -4 1973.70   96.19
   0   4  -4 2232.28  137.29
   0   4  -4 2152.08  128.09
   0   4  -4 1913.81   97.39
   0   4  -4 2111.89  112.09
   0  -4   4 2036.40  130.69
   0  -4   4 1938.91  107.19
   0  -4   4 2094.09  102.79
   0  -4   4 1962.10  134.39
   0  -4   4 2050.99   95.79
  -1   4  -4 6244.77  319.97
  -1   4  -4 6147.69  334.37
  -1   4  -4 6098.99  332.47
  -1   4  -4 5812.22  267.77
  -1   4  -4 6314.97  323.47
   1  -4   4 6383.66  321.57
   1  -4   4 6075.69  324.77
  -2   4  -4  761.02   46.90
  -2   4  -4  736.63   44.30
  -2   4  -4  781.02   79.59
  -2   4  -4  727.83   50.49
  -2   4  -4  735.63   51.49
  -2   4  -4  747.73   58.09
  -2   4  -4  792.42   78.59
  -2   4  -4  764.32   59.89
  -2   4  -4  806.92   74.79
  -2   4  -4  724.93   70.69
  -2   4  -4  750.72   44.40
   2  -4   4  765.92   58.59
   2  -4   4  763.22   43.60
   2  -4   4  781.72   77.19
   2  -4   4  749.42   45.00
   2  -4   4  748.13   50.19
   2  -4   4  793.42   82.89
   2  -4   4  701.03   55.39
   2  -4   4  697.73   42.60
   2  -4   4  710.93   49.20
  -3   4  -4    0.10    5.00
  -3   4  -4    4.40    9.70
  -3   4  -4   -2.10    5.60
  -3   4  -4    3.10    6.80
  -3   4  -4   -0.80   10.90
  -3   4  -4   -2.50    5.00
  -3   4  -4    2.80    7.20
  -3   4  -4   12.20    5.60
  -3   4  -4   -2.10    3.10
  -3   4  -4   -4.90    3.40
  -3   4  -4   -5.10    2.90
   3  -4   4   -2.70    2.80
   3  -4   4   -0.40    4.20
   3  -4   4    2.20    5.00
   3  -4   4   10.40   16.00
   3  -4   4    1.20    5.80
   3  -4   4    4.10    6.80
   3  -4   4    7.40    8.20
   3  -4   4   -4.30    3.60
  -4   4  -4  364.06   44.10
  -4   4  -4  411.86   30.90
  -4   4  -4  370.26   28.70
  -4   4  -4  430.76   70.39
  -4   4  -4  400.66   72.89
  -4   4  -4  378.96   72.99
  -4   4  -4  298.27   56.59
  -4   4  -4  387.26   36.70
   4  -4   4  461.65   84.89
   4  -4   4  375.46   23.60
   4  -4   4  407.96   45.80
   4  -4   4  363.86   68.89
   4  -4   4  312.97   34.00
   4  -4   4  304.37   32.80
   4  -4   4  397.46   34.20
  -5   4  -4  814.12   90.19
  -5   4  -4  795.52   94.89
  -5   4  -4  903.81   76.09
  -5   4  -4  885.31   91.79
  -5   4  -4  891.91   64.19
  -5   4  -4  838.82   99.19
  -5   4  -4  787.32   47.80
  -5   4  -4  871.11   52.79
   5  -4   4  831.02   56.69
   5  -4   4  898.31  100.69
   5  -4   4  967.00   78.69
   5  -4   4  859.11   59.99
   5  -4   4  953.80   66.19
   5  -4   4  729.93   99.29
  -6   4  -4  461.15   39.20
  -6   4  -4  521.25   33.70
  -6   4  -4  496.45   35.40
   6  -4   4  519.45   57.99
   6  -4   4  485.95   41.20
   6  -4   4  447.16   44.30
   6  -4   4  598.34   58.49
   6  -4   4  282.27   75.29
   7   3  -4  794.12   57.79
   7   3  -4  754.12   43.80
   7   3  -4  782.82   41.20
  -7  -3   4  700.33   57.39
  -7  -3   4  685.43   55.69
   6   3  -4 1001.50   49.90
   6   3  -4 1008.60   57.59
   6   3  -4 1006.30   52.89
   6   3  -4 1053.59   55.29
   6   3  -4 1031.70   51.39
   6   3  -4 1068.49   73.89
   6   3  -4  975.00   50.19
  -6  -3   4  977.70   62.09
  -6  -3   4 1030.80   68.69
  -6  -3   4  968.70   59.39
   5   3  -4 1098.69   57.99
   5   3  -4 1059.79   58.49
   5   3  -4  905.31   55.49
   5   3  -4 1125.39   60.89
   5   3  -4 1122.79   64.09
   5   3  -4 1078.29   54.19
   5   3  -4 1041.60   58.29
   5   3  -4 1122.39   53.89
   5   3  -4 1123.19   53.79
  -5  -3   4 1014.80   58.39
  -5  -3   4 1080.19   59.79
  -5  -3   4 1157.48   63.69
  -5  -3   4 1060.19   58.39
  -5  -3   4 1046.30   68.19
  -5  -3   4  995.20   59.89
   4   3  -4 5133.59  225.68
  -4  -3   4 5036.90  232.58
  -4  -3   4 4795.92  234.38
   3   3  -4 3109.09  148.09
   3   3  -4 3002.60  151.28
   3   3  -4 3047.00  148.99
  -3  -3   4 2775.02  148.99
  -3  -3   4 2865.11  148.79
  -3  -3   4 3052.69  154.28
  -3  -3   4 2831.72  143.19
   2   3  -4  238.88   26.40
   2   3  -4  228.98   15.30
   2   3  -4  210.78   15.30
   2   3  -4  236.88   22.00
   2   3  -4  221.78   15.00
   2   3  -4  224.28   18.00
   2   3  -4  226.68   26.30
   2   3  -4  277.57   30.00
   2   3  -4  221.38   17.50
   2   3  -4  259.27   21.30
   2   3  -4  240.68   15.70
  -2  -3   4  233.08   27.00
  -2  -3   4  259.87   18.70
  -2  -3   4  221.78   16.20
  -2  -3   4  245.18   28.70
  -2  -3   4  227.48   17.30
  -2  -3   4  231.58   15.10
  -2  -3   4  214.88   16.00
  -2  -3   4  212.08   17.70
  -2  -3   4  224.08   20.60
  -2  -3   4  211.98   26.80
  -2  -3   4  237.28   19.70
   1   3  -4   91.99   11.00
   1   3  -4   76.69    8.50
   1   3  -4  118.19   15.00
   1   3  -4  118.39   24.70
   1   3  -4   92.09   20.70
   1   3  -4   94.29   13.40
   1   3  -4  101.59   11.80
   1   3  -4  135.39   25.90
   1   3  -4   96.79    7.40
   1   3  -4   91.39    9.20
  -1  -3   4   76.99   19.60
  -1  -3   4   98.99   21.80
  -1  -3   4   93.09   10.40
  -1  -3   4   81.79   10.60
  -1  -3   4   88.49   22.10
  -1  -3   4   84.79    9.30
  -1  -3   4  108.19   15.20
  -1  -3   4   78.79   11.30
  -1  -3   4   95.59    8.20
  -1  -3   4   82.69    7.70
  -1  -3   4   93.89    7.10
   0   3  -4 4209.18  214.88
   0   3  -4 4376.76  218.28
   0   3  -4 4094.29  213.68
   0  -3   4 3983.00  215.08
   0  -3   4 4173.78  214.48
   0  -3   4 3880.61  212.58
  -1   3  -4 4344.17  231.78
  -1   3  -4 4428.86  234.48
   1  -3   4 4495.85  232.38
   1  -3   4 4152.58  234.68
  -2   3  -4 2201.18  112.59
  -2   3  -4 2196.88  106.49
  -2   3  -4 2300.77  144.49
  -2   3  -4 2188.98  136.39
  -2   3  -4 2233.68  120.49
  -2   3  -4 2205.08  111.29
  -2   3  -4 2254.87  139.19
  -2   3  -4 2322.97  147.79
  -2   3  -4 2091.89  118.59
  -2   3  -4 2142.49  104.49
   2  -3   4 2075.69  118.19
   2  -3   4 2285.47  143.89
   2  -3   4 2113.99  103.69
   2  -3   4 2362.16  122.29
   2  -3   4 2176.78  110.89
   2  -3   4 2323.97  151.48
  -3   3  -4 9475.75  474.25
  -3   3  -4 9899.01  469.55
  -3   3  -4 9626.64  478.45
  -3   3  -4 9557.64  464.85
   3  -3   4 9402.46  473.85
   3  -3   4 9986.30  488.95
  -4   3  -4  757.52   82.29
  -4   3  -4  707.43   42.30
  -4   3  -4  691.43   40.20
  -4   3  -4  662.63   55.69
  -4   3  -4  707.13   59.19
  -4   3  -4  704.43   78.19
  -4   3  -4  692.33   72.09
  -4   3  -4  715.63   50.69
  -4   3  -4  817.02   76.49
  -4   3  -4  631.74   41.10
   4  -3   4  733.63   60.49
   4  -3   4  633.54   48.20
   4  -3   4  614.94   55.59
   4  -3   4  730.03   45.70
   4  -3   4  806.52   82.69
   4  -3   4  654.13   42.10
   4  -3   4  746.03   51.79
   4  -3   4  710.93   48.40
  -5   3  -4   38.20   16.30
  -5   3  -4   34.10    9.50
  -5   3  -4   37.40   13.10
  -5   3  -4   12.50   16.60
  -5   3  -4   32.30   23.50
  -5   3  -4   43.90   22.70
  -5   3  -4   40.50   21.00
   5  -3   4   30.00   10.00
   5  -3   4   19.20    9.90
   5  -3   4   80.29   35.40
   5  -3   4   32.00   12.10
   5  -3   4   36.80   18.50
   5  -3   4   42.70   14.60
   5  -3   4   36.20   16.50
   5  -3   4   10.60   16.00
  -6   3  -4  294.77   33.60
  -6   3  -4  313.97   24.10
  -6   3  -4  311.77   23.00
  -6   3  -4  262.37   27.90
   6  -3   4  254.17   65.69
   6  -3   4  279.57   35.00
   6  -3   4  283.67   33.60
   6  -3   4  307.07   29.90
   6  -3   4  372.26   45.40
   7   2  -4    7.60    6.10
   7   2  -4   10.30   11.00
   7   2  -4    7.00    5.50
   7   2  -4   10.80    8.40
   7   2  -4   15.50    5.50
   7   2  -4    3.50    4.10
  -7  -2   4    4.70    8.70
  -7  -2   4    5.10    7.60
  -7  -2   4   -1.10    7.30
   6   2  -4   58.19   12.60
   6   2  -4   60.59   11.10
   6   2  -4   52.49   10.10
   6   2  -4   82.29   18.30
   6   2  -4   57.59   15.30
   6   2  -4   60.69   10.80
   6   2  -4   48.60    9.20
   6   2  -4   65.19   16.20
   6   2  -4   69.09   16.30
  -6  -2   4   68.49   16.00
  -6  -2   4   66.09   13.00
  -6  -2   4   76.39   16.20
  -6  -2   4   42.60   13.10
  -6  -2   4   43.50   12.10
  -6  -2   4   64.19   18.00
   5   2  -4  352.86   24.20
   5   2  -4  344.17   30.60
   5   2  -4  354.16   28.80
   5   2  -4  361.96   28.20
   5   2  -4  328.17   33.50
   5   2  -4  352.56   29.60
   5   2  -4  339.67   23.00
   5   2  -4  327.37   34.70
   5   2  -4  305.27   21.10
   5   2  -4  291.47   31.30
  -5  -2   4  323.97   31.30
  -5  -2   4  323.87   31.00
  -5  -2   4  267.87   33.50
  -5  -2   4  345.67   26.70
  -5  -2   4  377.66   33.90
  -5  -2   4  292.57   26.60
  -5  -2   4  354.26   20.40
  -5  -2   4  324.57   19.90
   4   2  -4 1932.41  102.69
   4   2  -4 1858.41   84.59
   4   2  -4 1987.10   87.79
   4   2  -4 1816.92   92.79
   4   2  -4 1838.32   93.09
   4   2  -4 1802.52   87.19
   4   2  -4 1878.51   91.39
   4   2  -4 1813.32   85.89
   4   2  -4 1668.53   85.09
   4   2  -4 1831.52  104.99
   4   2  -4 1807.32  100.39
  -4  -2   4 1821.92   90.79
  -4  -2   4 1635.14  103.29
  -4  -2   4 1780.82   88.09
  -4  -2   4 1687.93   90.69
  -4  -2   4 1823.72   84.29
  -4  -2   4 1786.02   99.19
  -4  -2   4 1756.12   83.49
  -4  -2   4 1759.72  100.09
  -4  -2   4 1834.92   95.99
  -4  -2   4 1788.02   86.49
  -3  -2   4 4828.52  235.38
  -3  -2   4 4884.21  229.38
   0   2  -4    8.60    7.50
   0   2  -4    9.10    3.50
   0   2  -4   13.80    5.00
   0   2  -4   10.70    8.30
   0   2  -4   13.80    3.20
   0   2  -4   16.20    5.50
   0   2  -4    8.70    6.90
   0   2  -4    6.00    4.80
   0   2  -4   15.00    5.10
   0   2  -4    2.80    2.60
   0   2  -4    6.90    5.10
   0  -2   4   11.00    4.80
   0  -2   4    7.40    7.50
   0  -2   4   13.20    5.80
   0  -2   4   27.50    5.90
   0  -2   4   11.80    3.50
   0  -2   4    8.60    3.80
   0  -2   4    9.90    3.40
   0  -2   4   10.30    5.10
   0  -2   4    7.30    2.70
   0  -2   4    2.20    4.00
   0  -2   4   10.50    4.20
   0  -2   4    3.10    4.50
  -1   2  -4  848.32   42.20
  -1   2  -4  800.22   44.30
  -1   2  -4  953.10   76.49
  -1   2  -4  799.92   51.39
  -1   2  -4  810.92   42.50
  -1   2  -4  812.02   46.20
  -1   2  -4  814.82   38.40
  -1   2  -4  906.61   77.29
  -1   2  -4  763.02   46.50
  -1   2  -4  834.42   51.59
   1  -2   4  839.72   47.70
   1  -2   4  868.91   40.60
   1  -2   4  810.92   64.69
   1  -2   4  823.32   42.70
   1  -2   4  768.12   45.60
   1  -2   4  832.52   51.89
   1  -2   4  903.21   67.09
   1  -2   4  837.22   66.59
   1  -2   4  797.22   50.09
   1  -2   4  804.82   41.90
  -2   2  -4  242.18   21.20
  -2   2  -4  238.98   41.20
  -2   2  -4  263.17   26.10
  -2   2  -4  230.68   18.00
  -2   2  -4  244.48   15.40
  -2   2  -4  256.87   26.00
  -2   2  -4  241.48   40.00
  -2   2  -4  233.58   22.10
  -2   2  -4  282.87   33.70
  -2   2  -4  246.08   18.90
  -2   2  -4  268.87   41.50
  -2   2  -4  235.78   18.00
   2  -2   4  249.68   18.40
   2  -2   4  239.88   40.50
   2  -2   4  267.77   23.20
   2  -2   4  259.47   19.40
   2  -2   4  274.57   22.70
   2  -2   4  251.87   26.10
   2  -2   4  255.37   44.70
   2  -2   4  249.78   25.50
   2  -2   4  261.27   13.10
  -3   2  -4 2195.38  133.69
  -3   2  -4 2024.40   99.19
  -3   2  -4 2053.99  129.89
  -3   2  -4 2157.78  106.89
  -3   2  -4 2014.40  106.79
  -3   2  -4 2036.90  113.49
  -3   2  -4 2192.88  140.09
  -3   2  -4 2236.98  116.99
  -3   2  -4 2298.27  139.69
   3  -2   4 2106.19   97.09
   3  -2   4 2014.10   99.79
   3  -2   4 2026.70  135.59
   3  -2   4 2178.78  145.59
   3  -2   4 2165.48  107.29
   3  -2   4 2150.28  114.89
  -4   2  -4  864.11   82.59
  -4   2  -4 1005.30   52.39
  -4   2  -4  962.10   52.29
  -4   2  -4  970.10   83.19
  -4   2  -4  949.21   52.29
  -4   2  -4  964.60   81.69
  -4   2  -4  972.30   50.69
  -4   2  -4  990.30   61.89
  -4   2  -4  981.70   68.59
  -4   2  -4  989.60   88.59
   4  -2   4 1052.69   61.99
   4  -2   4 1038.00   61.99
   4  -2   4  971.00   54.09
   4  -2   4 1006.40   95.89
   4  -2   4 1072.79   71.19
   4  -2   4 1030.60   56.19
   4  -2   4  961.50   67.59
   4  -2   4  993.50   89.69
   4  -2   4 1042.70   61.69
  -5   2  -4 3298.47  153.38
  -5   2  -4 3738.33  156.48
  -5   2  -4 3354.36  202.08
  -5   2  -4 3580.74  161.38
  -5   2  -4 3349.96  157.28
  -5   2  -4 3612.14  183.28
  -5   2  -4 3572.94  157.78
  -5   2  -4 3510.25  164.28
  -5   2  -4 3539.95  171.28
  -5   2  -4 3516.05  206.38
   5  -2   4 3219.48  221.38
   5  -2   4 3035.90  168.18
   5  -2   4 3109.19  210.28
   5  -2   4 3537.85  181.88
   5  -2   4 3694.33  186.98
   5  -2   4 3712.73  174.48
   5  -2   4 3577.24  164.88
   5  -2   4 3066.39  178.48
  -6   2  -4 1082.79  104.19
  -6   2  -4 1121.09   57.79
  -6   2  -4  919.81   92.89
  -6   2  -4  915.11   91.19
  -6   2  -4 1063.39   55.69
  -6   2  -4 1120.49   66.69
  -6   2  -4 1088.19   69.79
  -6   2  -4 1147.79  105.39
  -6   2  -4 1142.89   55.79
  -6   2  -4 1088.39   78.89
   6  -2   4 1244.58   77.59
   6  -2   4 1196.28   86.39
   6  -2   4 1144.79  107.59
   6  -2   4  852.21  103.09
   6  -2   4 1162.08   66.99
   6  -2   4 1099.29   72.59
  -7   2  -4  110.99   24.50
   7  -2   4  104.39   29.20
   7  -2   4  115.49   20.90
   7  -2   4  107.99   47.80
   7  -2   4  124.29   37.40
   7   1  -4 1721.73   96.89
   7   1  -4 1411.46  109.69
   7   1  -4 1453.25  104.19
   7   1  -4 1679.03   93.79
   7   1  -4 1759.42   88.79
   7   1  -4 1736.73  103.29
  -7  -1   4 1776.32   94.59
  -7  -1   4 1603.64   90.19
   6   1  -4 2951.50  164.68
   6   1  -4 2492.75  166.38
   6   1  -4 3060.19  149.49
   6   1  -4 2907.01  140.89
   6   1  -4 2951.60  152.88
   6   1  -4 2935.31  138.19
   6   1  -4 3011.80  152.58
   6   1  -4 2897.51  165.08
  -6  -1   4 2873.61  160.28
  -6  -1   4 2729.63  135.89
  -6  -1   4 2909.31  143.79
  -6  -1   4 2869.41  158.08
  -6  -1   4 3007.80  141.49
  -6  -1   4 2980.20  136.59
  -6  -1   4 2994.00  148.09
  -6  -1   4 2794.52  138.19
   5   1  -4  348.17   42.30
   5   1  -4  306.77   29.80
   5   1  -4  325.77   30.60
   5   1  -4  312.27   23.20
   5   1  -4  336.57   25.30
   5   1  -4  370.76   30.70
   5   1  -4  269.47   20.80
   5   1  -4  267.17   24.10
  -5  -1   4  309.07   40.00
  -5  -1   4  311.77   34.00
  -5  -1   4  308.97   22.50
  -5  -1   4  314.17   25.10
  -5  -1   4  338.67   27.00
  -5  -1   4  288.87   34.30
  -5  -1   4  315.87   25.90
  -5  -1   4  309.37   24.50
  -5  -1   4  320.07   29.00
   4   1  -4  265.07   34.50
   4   1  -4  256.17   24.60
   4   1  -4  262.07   30.30
   4   1  -4  272.07   18.20
   4   1  -4  283.87   19.60
   4   1  -4  235.38   18.70
   4   1  -4  262.67   20.80
   4   1  -4  239.58   23.10
   4   1  -4  253.17   20.60
   4   1  -4  290.17   25.20
   4   1  -4  264.47   31.00
   4   1  -4  275.27   16.00
  -4  -1   4  241.88   19.70
  -4  -1   4  246.38   28.30
  -4  -1   4  287.67   24.50
  -4  -1   4  277.37   19.60
  -4  -1   4  272.27   21.70
  -4  -1   4  263.47   22.30
  -4  -1   4  276.37   34.60
  -4  -1   4  261.27   30.00
  -4  -1   4  252.67   22.50
  -4  -1   4  245.48   22.50
  -4  -1   4  254.77   19.60
   3   1  -4  528.35   35.30
   3   1  -4  548.05   29.20
   3   1  -4  540.65   36.70
   3   1  -4  546.75   29.80
   3   1  -4  508.95   31.80
   3   1  -4  543.35   43.90
   3   1  -4  624.64   34.40
   3   1  -4  565.24   43.80
   3   1  -4  574.44   32.70
   3   1  -4  521.75   28.90
   3   1  -4  525.15   29.00
   3   1  -4  548.85   48.50
   3   1  -4  523.25   34.20
  -3  -1   4  546.25   34.60
  -3  -1   4  532.75   35.10
  -3  -1   4  498.55   31.80
  -3  -1   4  526.15   24.50
  -3  -1   4  482.85   45.40
  -3  -1   4  525.45   30.60
  -3  -1   4  523.25   34.90
  -3  -1   4  515.25   42.60
  -3  -1   4  543.65   31.70
  -3  -1   4  515.95   33.50
  -3  -1   4  535.55   31.10
  -3  -1   4  561.04   43.00
   2   1  -4   21.00    8.70
   2   1  -4   15.70    4.10
   2   1  -4   19.60    4.60
   2   1  -4   21.90    5.00
   2   1  -4   15.20    4.70
   2   1  -4   17.00    6.30
   2   1  -4   17.80    5.10
   2   1  -4   21.90    9.00
   2   1  -4   17.10    5.80
   2   1  -4   13.60    4.90
   2   1  -4   25.70    4.00
   2   1  -4   18.70    9.30
   2   1  -4   19.80    4.40
  -2  -1   4   15.60    4.50
  -2  -1   4   18.30    5.10
  -2  -1   4   15.30    5.20
  -2  -1   4    6.40    5.70
  -2  -1   4   19.60    5.50
  -2  -1   4   16.90    7.80
  -2  -1   4   13.10    4.00
  -2  -1   4   13.70    3.30
  -2  -1   4    7.50    3.60
  -2  -1   4   17.80    3.60
  -2  -1   4   17.90    9.10
  -2   1  -4 2183.48  126.39
  -2   1  -4 2276.77  127.39
  -2   1  -4 2154.88  110.79
  -2   1  -4 2130.69  126.79
   2  -1   4 2318.37  131.79
   2  -1   4 2238.18  128.99
   2  -1   4 2231.68  128.09
  -3   1  -4 2297.17  147.09
  -3   1  -4 2715.53  133.19
  -3   1  -4 2548.34  146.69
  -3   1  -4 2688.53  153.88
  -3   1  -4 2568.24  148.59
   3  -1   4 3052.89  158.58
   3  -1   4 2705.63  160.78
  -4   1  -4  272.67   24.30
  -4   1  -4  231.18   16.20
  -4   1  -4  250.77   23.00
  -4   1  -4  281.57   27.80
  -4   1  -4  251.17   27.60
  -4   1  -4  214.88   38.90
  -4   1  -4  254.87   17.40
  -4   1  -4  275.37   45.50
  -4   1  -4  246.18   20.20
  -4   1  -4  244.98   17.30
   4  -1   4  258.97   21.00
   4  -1   4  245.08   24.40
   4  -1   4  256.77   23.80
   4  -1   4  240.18   27.40
   4  -1   4  304.07   53.49
   4  -1   4  267.87   29.40
   4  -1   4  263.77   19.80
   4  -1   4  264.57   23.80
  -5   1  -4  566.64   39.40
  -5   1  -4  521.95   58.49
  -5   1  -4  523.65   28.20
  -5   1  -4  568.24   31.10
  -5   1  -4  496.85   41.20
  -5   1  -4  585.84   62.09
  -5   1  -4  463.85   53.39
  -5   1  -4  546.15   29.40
  -5   1  -4  517.85   29.00
  -5   1  -4  515.65   36.10
  -5   1  -4  399.56   49.80
   5  -1   4  468.35   43.40
   5  -1   4  521.05   35.10
   5  -1   4  499.15   65.09
   5  -1   4  575.34   43.70
   5  -1   4  571.64   41.40
   5  -1   4  576.24   49.20
   5  -1   4  475.65   37.50
  -6   1  -4  389.76   62.49
  -6   1  -4  408.46   51.99
  -6   1  -4  383.36   38.30
  -6   1  -4  400.96   50.69
  -6   1  -4  403.66   31.50
  -6   1  -4  392.16   27.10
  -6   1  -4  386.96   32.60
  -6   1  -4  425.06   33.90
  -6   1  -4  377.36   62.59
   6  -1   4  478.15   42.10
   6  -1   4  329.97   58.59
   6  -1   4  331.57   37.80
   6  -1   4  487.75   47.30
   6  -1   4  399.96   31.50
   6  -1   4  319.67   32.00
   6  -1   4  463.45   37.50
   7  -1   4  661.53   64.79
   7  -1   4  965.20  102.69
   7  -1   4  923.01   70.49
   7   0  -4    9.70    7.50
   7   0  -4    6.50    6.90
   7   0  -4   -1.80    5.60
   7   0  -4   21.70   12.20
  -7   0   4   -0.40    6.30
  -7   0   4   12.90    9.40
  -7   0   4    6.10    8.30
  -7   0   4    0.20    5.70
  -7   0   4   -0.10    3.30
   6   0  -4 1531.05   92.39
   6   0  -4 1515.95   83.39
   6   0  -4 1270.77  111.59
   6   0  -4 1273.47   90.39
   6   0  -4 1620.44  111.39
   6   0  -4 1616.04   93.29
   6   0  -4 1516.35   79.89
  -6   0   4 1509.45   83.99
  -6   0   4 1288.97   98.39
  -6   0   4 1422.46   79.09
  -6   0   4 1574.24   80.79
  -6   0   4 1459.65   81.89
  -6   0   4 1524.55   86.79
   5   0  -4 1724.73   89.19
   5   0  -4 1471.85   81.19
   5   0  -4 1738.03   95.19
   5   0  -4 1792.92   97.79
   5   0  -4 1780.72   85.69
   5   0  -4 1801.02  100.19
   5   0  -4 1461.05   86.99
   5   0  -4 1645.44  122.89
  -5   0   4 1691.43   89.59
  -5   0   4 1493.15  104.29
  -5   0   4 1648.24   93.29
  -5   0   4 1729.13   87.19
  -5   0   4 1669.93  121.19
  -5   0   4 1533.35  107.09
  -5   0   4 1768.62   88.29
  -5   0   4 1787.32   85.79
  -5   0   4 1680.43   85.79
   4   0  -4 4287.87  216.38
   4   0  -4 4560.54  232.78
   4   0  -4 3682.23  186.18
   4   0  -4 4461.45  220.18
  -4   0   4 4182.88  212.78
  -4   0   4 3999.90  195.18
  -4   0   4 4284.27  228.08
  -4   0   4 4327.87  216.08
   3   0  -4 2334.27  130.89
   3   0  -4 2202.88  105.49
   3   0  -4 2511.35  131.69
   3   0  -4 2427.66  107.49
   3   0  -4 2391.96  140.49
   3   0  -4 2354.66  111.59
  -3   0   4 2205.18  126.29
  -3   0   4 2292.67  112.99
  -3   0   4 2320.77  109.49
  -3   0   4 2422.76  138.59
  -3   0   4 2326.07  129.29
   2   0  -4 2919.61  158.98
   2   0  -4 3185.88  152.98
  -2   0   4 2764.02  148.99
  -2   0   4 2830.92  148.19
   0   0  -4  247.28   23.90
   0   0  -4  231.68   25.80
   0   0  -4  235.18   19.50
   0   0  -4  231.58   16.60
   0   0  -4  232.18   15.20
   0   0  -4  215.78   23.30
   0   0  -4  226.38   14.00
   0   0  -4  240.68   18.20
   0   0  -4  226.88   16.00
   0   0  -4  219.78   14.00
   0   0  -4  208.08   15.20
   0   0   4  214.38   17.40
   0   0   4  220.88   16.30
   0   0   4  240.68   24.50
   0   0   4  208.58   15.00
   0   0   4  209.18   18.60
   0   0   4  226.08   26.60
   0   0   4  223.28   15.10
   0   0   4  213.78   22.80
   0   0   4  221.88   14.00
   0   0   4  225.98   11.50
   0   0   4  224.38   15.70
   0   0   4  219.88   14.00
   2   0   4 5598.34  266.77
  -4   0  -4 1610.34   79.99
  -4   0  -4 1785.82   85.09
  -4   0  -4 1804.42  115.89
  -4   0  -4 1636.74   84.19
  -4   0  -4 1676.43   85.79
  -4   0  -4 1707.83   91.09
  -4   0  -4 1697.63   92.09
  -4   0  -4 1774.62   86.49
  -4   0  -4 1662.83  107.49
  -4   0  -4 1677.83   79.19
  -4   0  -4 1805.32  117.59
  -4   0  -4 1705.13  107.19
   4   0   4 1797.42   93.49
   4   0   4 1780.02   89.69
   4   0   4 1732.43   82.09
   4   0   4 1713.33   79.89
   4   0   4 1729.53   87.09
   4   0   4 1589.84  114.09
   4   0   4 1805.92   81.89
   4   0   4 1900.31  113.29
  -5   0  -4 4309.67  223.18
  -5   0  -4 4058.49  216.38
  -5   0  -4 3985.40  190.88
  -5   0  -4 4362.86  200.08
  -5   0  -4 3980.90  216.78
  -5   0  -4 4366.26  205.98
  -5   0  -4 4238.98  220.88
   5   0   4 4012.10  232.78
   5   0   4 3811.52  186.58
   5   0   4 4330.77  202.38
   5   0   4 3896.01  192.48
   5   0   4 4633.24  203.98
  -6   0  -4 1757.52   95.79
  -6   0  -4 1646.04  114.79
  -6   0  -4 1708.83   91.59
  -6   0  -4 1687.93   84.59
  -6   0  -4 1718.03  118.59
  -6   0  -4 1765.02   92.39
   6   0   4 1863.21  104.39
   6   0   4 1851.01  106.19
   6   0   4 1788.62   89.39
   6   0   4 1609.34   99.29
  -7   0  -4   82.99   12.50
  -7   0  -4   54.79   14.90
  -7   0  -4   41.10   18.90
  -7   0  -4   80.99   25.60
  -7   0  -4   62.19   14.60
   7   0   4  111.79   24.50
   7   0   4   71.49   18.70
   7   0   4   64.29   24.90
   7   0   4  118.79   20.90
   7   0   4   75.49   16.50
   7   0   4   69.09   15.50
   7   0   4   83.79   20.60
   7  -1  -4  458.15   41.50
   7  -1  -4  511.95   39.50
  -7   1   4  479.65   37.40
  -7   1   4  431.06   37.60
  -7   1   4  502.95   40.30
   6  -1  -4 1387.56   87.39
   6  -1  -4 1255.57  106.89
   6  -1  -4 1503.25  116.29
   6  -1  -4 1402.56   91.99
   6  -1  -4 1287.47  137.39
   6  -1  -4 1356.56   81.89
  -6   1   4 1411.96   75.89
  -6   1   4 1238.88  103.49
  -6   1   4 1410.66   79.49
  -6   1   4 1312.87   86.59
  -6   1   4 1364.66   77.09
  -6   1   4 1369.16  120.99
  -6   1   4 1303.37  104.09
  -6   1   4 1397.66   78.19
   5  -1  -4   98.29   20.70
   5  -1  -4  103.59   31.70
   5  -1  -4  123.79   23.00
   5  -1  -4  141.39   33.90
   5  -1  -4  113.89   17.40
   5  -1  -4  116.19   13.10
   5  -1  -4   96.69   27.70
   5  -1  -4   77.69   19.60
   5  -1  -4  138.49   22.50
   5  -1  -4  106.39   19.00
  -5   1   4  108.29   18.00
  -5   1   4  112.89   34.30
  -5   1   4  101.89   15.10
  -5   1   4  110.69   10.70
  -5   1   4   99.09   26.80
  -5   1   4   91.59   25.70
  -5   1   4  106.69   17.00
  -5   1   4   91.69   15.60
   4  -1  -4 1874.81   94.49
   4  -1  -4 1760.82   86.19
   4  -1  -4 1731.03   88.29
   4  -1  -4 1658.63  113.89
   4  -1  -4 1788.52  101.19
   4  -1  -4 1860.61  119.39
   4  -1  -4 1763.22   92.99
   4  -1  -4 1835.72   95.89
   4  -1  -4 1817.12  128.69
   4  -1  -4 1715.33  101.19
  -4   1   4 1740.33   90.79
  -4   1   4 1910.21  130.39
  -4   1   4 1810.32  100.09
  -4   1   4 1801.72  114.69
  -4   1   4 1762.72   85.99
  -4   1   4 1844.72   92.69
  -4   1   4 1734.43   93.79
  -4   1   4 1644.74  113.29
  -4   1   4 1736.03   83.99
  -4   1   4 1728.13   98.69
   3  -1  -4 1916.21   88.99
   3  -1  -4 2096.39  130.79
   3  -1  -4 1932.91  103.59
   3  -1  -4 1999.20  117.59
   3  -1  -4 1883.01   95.99
   3  -1  -4 2043.20  120.29
  -3   1   4 2034.90  117.09
  -3   1   4 1913.91  102.89
  -3   1   4 1960.30   95.49
  -3   1   4 1903.11  116.59
  -3   1   4 1815.82  100.79
  -3   1   4 1785.62   95.09
  -3   1   4 1798.32   95.89
  -3   1   4 2092.69  129.99
   2  -1  -4 4981.70  254.67
   1  -1  -4 3512.55  184.38
  -2  -1  -4 1111.19   65.79
  -2  -1  -4 1159.78   67.29
  -2  -1  -4 1109.69   68.09
  -2  -1  -4 1088.59   54.49
  -2  -1  -4 1152.18   55.69
  -2  -1  -4 1090.99   58.39
   2   1   4 1094.09   50.99
   2   1   4 1156.58   55.89
   2   1   4 1096.99   68.69
   2   1   4 1148.79   68.79
   2   1   4 1155.68   71.19
  -3  -1  -4  509.15   32.20
  -3  -1  -4  543.55   29.80
  -3  -1  -4  533.45   41.20
  -3  -1  -4  507.55   26.60
  -3  -1  -4  500.35   32.30
  -3  -1  -4  468.85   28.90
  -3  -1  -4  525.45   40.00
  -3  -1  -4  496.15   40.60
  -3  -1  -4  474.05   30.30
  -3  -1  -4  472.25   28.80
  -3  -1  -4  508.55   29.20
   3   1   4  563.64   33.70
   3   1   4  505.25   26.60
   3   1   4  533.25   30.40
   3   1   4  540.65   43.60
   3   1   4  526.25   34.50
   3   1   4  498.75   31.50
   3   1   4  535.45   29.90
   3   1   4  498.75   30.20
   3   1   4  555.54   34.40
   3   1   4  507.35   27.10
   3   1   4  512.15   43.60
   3   1   4  521.95   31.60
   3   1   4  594.74   45.20
   3   1   4  525.55   27.80
  -4  -1  -4   41.80   13.50
  -4  -1  -4   45.60    9.20
  -4  -1  -4   41.80    7.10
  -4  -1  -4   60.19   15.80
  -4  -1  -4   41.60   12.80
  -4  -1  -4   51.39   15.20
  -4  -1  -4   45.50    9.90
  -4  -1  -4   42.00    8.00
  -4  -1  -4   44.80    9.50
  -4  -1  -4   52.69    8.40
  -4  -1  -4   35.50    8.30
  -4  -1  -4   34.00    6.70
   4   1   4   44.00    8.00
   4   1   4   55.59   15.20
   4   1   4   48.80    9.10
   4   1   4   41.50    7.70
   4   1   4   44.60   10.90
   4   1   4   45.50    7.10
   4   1   4   54.79   17.30
   4   1   4   37.70    8.90
   4   1   4   47.50    8.90
  -5  -1  -4 1545.55   78.79
  -5  -1  -4 1522.35   80.19
  -5  -1  -4 1442.36   77.49
  -5  -1  -4 1563.14   74.29
  -5  -1  -4 1512.05   92.49
  -5  -1  -4 1433.96   93.19
  -5  -1  -4 1432.06   91.99
  -5  -1  -4 1440.86   91.99
  -5  -1  -4 1379.96   81.79
   5   1   4 1602.54   75.09
   5   1   4 1511.85   77.39
   5   1   4 1580.04  104.59
   5   1   4 1607.44   83.99
   5   1   4 1377.46   75.39
   5   1   4 1734.33   90.29
   5   1   4 1657.73   79.59
   5   1   4 1615.14   73.89
   5   1   4 1618.84   86.59
   5   1   4 1448.26   73.39
   5   1   4 1504.85   97.39
  -6  -1  -4 1903.01  117.39
  -6  -1  -4 1833.12  115.99
  -6  -1  -4 2014.00  103.59
  -6  -1  -4 2025.00   96.59
  -6  -1  -4 1930.41   96.29
  -6  -1  -4 1906.51   93.89
  -6  -1  -4 1979.60  116.59
  -6  -1  -4 1994.00  102.19
   6   1   4 2131.49  101.89
   6   1   4 2105.19  125.99
   6   1   4 1613.84  121.49
   6   1   4 2056.29  110.59
   6   1   4 2048.90   97.89
   6   1   4 2110.79  107.89
   6   1   4 2233.28  115.99
  -7  -1  -4 1163.28   68.79
  -7  -1  -4 1098.69   60.19
  -7  -1  -4  958.00   74.59
  -7  -1  -4 1044.50   65.89
  -7  -1  -4 1023.30   74.39
   7   1   4 1266.67   80.69
   7   1   4 1148.19   64.09
   7   1   4 1230.68   74.79
   7   1   4 1193.38   63.39
   7   1   4  936.41   60.79
   7  -2  -4  324.17   31.60
   7  -2  -4  288.67   33.90
   7  -2  -4  299.57   36.30
   7  -2  -4  298.37   42.30
  -7   2   4  306.17   26.90
  -7   2   4  286.57   28.40
   6  -2  -4 1093.99   68.49
   6  -2  -4 1112.29   83.89
   6  -2  -4 1147.39   75.09
   6  -2  -4  978.30  110.39
   6  -2  -4 1096.39   76.19
  -6   2   4 1092.49   56.79
  -6   2   4 1184.88   65.49
  -6   2   4 1099.89   64.49
  -6   2   4 1164.08   72.09
  -6   2   4 1140.29   67.69
   5  -2  -4  723.23   63.69
   5  -2  -4  960.40   86.29
   5  -2  -4  879.41   53.69
   5  -2  -4  814.62   76.39
   5  -2  -4  887.51   59.79
   5  -2  -4  891.71   60.09
   5  -2  -4  725.13   54.99
   5  -2  -4  867.91   84.49
   5  -2  -4  787.72   90.29
  -5   2   4  887.41   57.69
  -5   2   4  773.82   77.39
  -5   2   4  828.82   49.30
  -5   2   4  920.31   66.49
  -5   2   4  809.92   80.19
  -5   2   4  898.31   47.70
   4  -2  -4 5619.44  278.97
   4  -2  -4 5395.16  278.67
   4  -2  -4 4867.01  288.17
   4  -2  -4 5253.87  242.48
   4  -2  -4 5313.67  242.28
  -4   2   4 5028.30  273.57
  -4   2   4 5012.50  271.57
  -4   2   4 4949.60  248.78
  -4   2   4 5096.69  239.28
  -4   2   4 5365.46  293.37
   3  -2  -4 1562.64   81.59
   3  -2  -4 1475.55   75.49
   3  -2  -4 1594.14  106.19
   3  -2  -4 1446.96   79.39
   3  -2  -4 1535.35   88.99
   3  -2  -4 1537.75   80.09
   3  -2  -4 1656.63  105.39
   3  -2  -4 1421.76   87.29
   3  -2  -4 1449.95   72.99
   3  -2  -4 1440.76  112.19
  -3   2   4 1449.06   87.49
  -3   2   4 1480.25   70.69
  -3   2   4 1521.05  114.29
  -3   2   4 1499.75   68.89
  -3   2   4 1504.55   72.89
  -3   2   4 1416.56   78.09
  -3   2   4 1407.36  101.09
  -3   2   4 1468.75  101.49
  -3   2   4 1470.35   80.79
  -3   2   4 1414.96   78.49
  -3   2   4 1412.06   72.89
  -3   2   4 1451.35   86.19
   2  -2  -4  760.92   51.49
   2  -2  -4  821.92   71.99
   2  -2  -4  781.82   45.30
   2  -2  -4  831.12   65.09
   2  -2  -4  759.22   45.90
   2  -2  -4  824.12   63.29
   2  -2  -4  759.22   39.70
   2  -2  -4  783.02   52.19
   2  -2  -4  810.52   47.20
   2  -2  -4  768.82   42.60
   2  -2  -4  756.02   40.90
  -2   2   4  771.12   41.20
  -2   2   4  782.42   46.70
  -2   2   4  802.02   63.89
  -2   2   4  781.72   45.80
  -2   2   4  744.33   44.50
  -2   2   4  718.53   60.69
  -2   2   4  753.32   39.60
  -2   2   4  750.02   41.70
  -2   2   4  757.52   37.70
  -2   2   4  703.93   67.59
  -2   2   4  774.72   52.39
   1  -2  -4   89.49   11.10
   1  -2  -4  103.99   14.50
   1  -2  -4   80.19   15.10
   1  -2  -4   69.79    8.20
   1  -2  -4   80.79   19.00
   1  -2  -4   68.69    8.10
   1  -2  -4   78.29   10.50
   1  -2  -4   91.89   24.40
   1  -2  -4   81.79    9.90
   1  -2  -4   93.69    9.80
   1  -2  -4  103.09   22.20
  -1   2   4   82.49   10.70
  -1   2   4   97.39   14.10
  -1   2   4   72.59    8.50
  -1   2   4   74.59    8.80
  -1   2   4   87.39   12.30
  -1   2   4   77.69    5.50
  -1   2   4   78.69   10.50
  -1   2   4   86.59   12.80
  -1   2   4   68.89    8.30
  -4  -2  -4  823.22   45.40
  -4  -2  -4  850.51   48.20
  -4  -2  -4  867.61   43.80
  -4  -2  -4  836.62   40.40
  -4  -2  -4  840.22   52.99
  -4  -2  -4  776.72   50.29
  -4  -2  -4  753.82   49.30
  -4  -2  -4  810.12   40.50
  -4  -2  -4  789.62   40.60
  -4  -2  -4  818.92   51.99
   4   2   4  869.51   58.49
   4   2   4  849.41   41.00
   4   2   4  850.31   46.10
   4   2   4  782.62   48.60
   4   2   4  846.62   46.40
   4   2   4  872.31   43.40
   4   2   4  851.71   41.60
   4   2   4  869.31   44.90
   4   2   4  874.81   48.60
   4   2   4  870.91   56.59
  -5  -2  -4  200.98   21.00
  -5  -2  -4  228.18   11.70
  -5  -2  -4  229.68   21.80
  -5  -2  -4  227.68   21.60
  -5  -2  -4  242.68   18.50
  -5  -2  -4  208.38   21.60
  -5  -2  -4  226.78   20.50
  -5  -2  -4  216.88   21.90
   5   2   4  208.08   20.70
   5   2   4  239.48   16.90
   5   2   4  254.97   26.50
   5   2   4  241.28   17.40
   5   2   4  237.58   18.00
   5   2   4  243.88   22.20
   5   2   4  257.97   26.30
   5   2   4  246.18   27.10
   5   2   4  236.08   20.20
  -6  -2  -4  468.75   36.00
  -6  -2  -4  393.76   29.40
  -6  -2  -4  375.36   29.40
  -6  -2  -4  444.76   29.50
  -6  -2  -4  407.76   31.60
  -6  -2  -4  391.66   29.60
  -6  -2  -4  364.66   29.50
   6   2   4  459.05   35.60
   6   2   4  445.06   27.80
   6   2   4  432.36   37.10
   6   2   4  450.95   28.10
   6   2   4  419.76   33.60
   6   2   4  409.66   34.00
   6   2   4  411.06   26.60
   6   2   4  457.45   27.20
   6   2   4  496.25   41.70
  -7  -2  -4  137.89   22.60
  -7  -2  -4  115.39   15.90
  -7  -2  -4  126.39   20.40
   7   2   4   92.79   12.30
   7   2   4  139.59   15.00
   7   2   4  130.99   25.50
   7   2   4  142.99   16.70
   7   2   4  115.69   12.10
   7   2   4  136.19   13.60
   7   2   4  136.89   17.20
   6  -3  -4  144.59   27.40
   6  -3  -4  107.39   24.00
   6  -3  -4  122.89   21.90
   6  -3  -4  126.59   29.90
   6  -3  -4   80.19   24.40
   6  -3  -4   78.89   36.60
  -6   3   4  109.29   17.60
  -6   3   4  146.49   16.50
  -6   3   4  148.89   16.40
  -6   3   4  171.28   28.30
   5  -3  -4   24.20   22.60
   5  -3  -4    3.50    8.50
   5  -3  -4   16.90   14.30
   5  -3  -4    3.30    7.50
   5  -3  -4   28.00   25.10
   5  -3  -4    1.40    9.00
   5  -3  -4   13.40   11.60
  -5   3   4   17.00    6.80
  -5   3   4   -0.70    8.80
  -5   3   4    5.10    6.40
  -5   3   4    3.50    5.90
  -5   3   4   -5.60    8.00
  -5   3   4   -2.40    5.80
  -5   3   4   -4.60    7.20
  -5   3   4    3.80   11.90
   4  -3  -4 2454.45  138.49
   4  -3  -4 2482.25  161.88
   4  -3  -4 2454.25  119.29
   4  -3  -4 2500.85  159.88
   4  -3  -4 2403.66  126.59
   4  -3  -4 2060.19  121.79
   4  -3  -4 2422.56  123.69
  -4   3   4 2223.48  132.29
  -4   3   4 2452.95  106.99
  -4   3   4 2458.85  114.99
  -4   3   4 2297.87  157.18
  -4   3   4 2325.17  111.69
  -4   3   4 2289.87  114.19
  -4   3   4 2242.38  128.39
  -4   3   4 2311.47  172.08
  -4   3   4 2268.67  154.68
  -4   3   4 2530.35  126.99
  -4   3   4 2437.26  137.09
   3  -3  -4 4139.79  221.58
   3  -3  -4 3891.61  200.08
   3  -3  -4 3895.91  178.78
   3  -3  -4 3974.40  236.98
   3  -3  -4 4063.19  223.18
   3  -3  -4 3806.32  187.08
  -3   3   4 3892.21  184.78
  -3   3   4 3769.32  219.78
  -3   3   4 4242.58  241.08
  -3   3   4 4092.29  220.78
  -3   3   4 3769.62  179.18
  -3   3   4 3963.40  199.48
  -3   3   4 3765.52  185.68
  -3   3   4 4069.29  189.48
  -3   3   4 3803.92  196.18
   2  -3  -4 5916.31  318.67
   2  -3  -4 5948.70  304.67
   2  -3  -4 6055.09  302.57
  -2   3   4 5909.41  305.77
  -2   3   4 6062.59  304.17
  -2   3   4 6551.04  324.87
   1  -3  -4 3926.01  213.68
   1  -3  -4 3870.51  198.98
   1  -3  -4 3661.43  199.88
  -1   3   4 3759.62  212.18
   0  -3  -4  234.58   16.30
   0  -3  -4  270.87   21.00
   0  -3  -4  263.27   30.10
   0  -3  -4  242.78   18.70
   0  -3  -4  259.87   30.50
   0  -3  -4  271.37   24.20
   0  -3  -4  266.87   20.50
   0  -3  -4  244.98   17.30
   0  -3  -4  260.17   41.70
   0   3   4  247.68   18.30
   0   3   4  245.18   23.50
   0   3   4  238.38   29.80
   0   3   4  253.57   31.10
   0   3   4  250.27   20.40
   0   3   4  264.27   17.80
   0   3   4  260.67   20.00
   0   3   4  252.17   24.80
   0   3   4  279.67   43.30
  -1  -3  -4 2814.02  145.59
  -1  -3  -4 2618.14  145.09
  -1  -3  -4 2977.70  156.88
   1   3   4 3021.70  156.68
  -2  -3  -4   25.90    6.30
  -2  -3  -4   32.20    9.70
  -2  -3  -4   32.30   10.10
  -2  -3  -4   33.20    6.10
  -2  -3  -4   38.90    7.70
  -2  -3  -4   35.50   11.70
  -2  -3  -4   39.70    5.60
  -2  -3  -4   53.79    8.20
  -2  -3  -4   41.80    9.00
  -2  -3  -4   40.40    6.70
   2   3   4   37.90    6.90
   2   3   4   37.50    7.40
   2   3   4   44.70    6.50
   2   3   4   38.30    8.00
   2   3   4   49.99   14.60
   2   3   4   25.40    7.90
   2   3   4   39.90    9.80
   2   3   4   39.60    6.30
   2   3   4   44.30    6.20
   2   3   4   32.10    9.90
   2   3   4   31.00    7.90
   2   3   4   40.50   11.80
   2   3   4   35.10    8.40
  -3  -3  -4 2084.29  104.49
  -3  -3  -4 2065.69  107.99
  -3  -3  -4 2217.08  106.59
  -3  -3  -4 2192.88  107.09
   3   3   4 2224.98  110.39
   3   3   4 2050.39  103.49
   3   3   4 2125.39  100.69
   3   3   4 2179.48  108.59
   3   3   4 2092.09  108.59
   3   3   4 2345.57  113.59
  -4  -3  -4 2490.35  118.99
  -4  -3  -4 2528.15  110.79
  -4  -3  -4 2565.14  112.89
   4   3   4 2426.26  115.89
   4   3   4 2357.86  113.29
   4   3   4 2313.87  106.89
   4   3   4 2245.68  120.89
  -5  -3  -4 3145.59  145.59
  -5  -3  -4 3144.69  144.09
  -5  -3  -4 3220.58  150.08
   5   3   4 3205.78  136.09
   5   3   4 3253.07  145.99
   5   3   4 2746.03  136.79
  -6  -3  -4  563.14   39.20
  -6  -3  -4  538.65   41.40
  -6  -3  -4  583.74   37.40
   6   3   4  571.44   31.50
   6   3   4  610.84   47.80
   6   3   4  628.04   37.10
   6   3   4  603.74   32.90
   6   3   4  576.94   30.90
  -7  -3  -4  367.36   33.50
  -7  -3  -4  361.26   30.50
  -7  -3  -4  347.17   28.40
   7   3   4  353.56   24.50
   7   3   4  320.87   36.70
   6  -4  -4  566.64   61.89
   6  -4  -4  551.84   61.19
  -6   4   4  528.75   39.60
  -6   4   4  578.94   39.70
  -6   4   4  580.14   59.69
  -6   4   4  563.94   36.70
   5  -4  -4  326.87   33.90
   5  -4  -4  397.26   39.90
   5  -4  -4  334.47   43.90
   5  -4  -4  284.87   63.89
   5  -4  -4  300.37   72.49
   5  -4  -4  357.36   32.20
  -5   4   4  252.77   63.79
  -5   4   4  328.37   17.30
  -5   4   4  368.36   45.30
  -5   4   4  344.67   28.60
  -5   4   4  363.06   38.10
   4  -4  -4  172.58   43.60
   4  -4  -4  222.28   32.20
   4  -4  -4  221.58   27.70
   4  -4  -4  172.98   23.70
   4  -4  -4  247.38   52.69
   4  -4  -4  179.88   51.89
   4  -4  -4  239.38   26.90
   4  -4  -4  200.28   22.60
  -4   4   4  208.58   27.00
  -4   4   4  205.18   16.30
  -4   4   4  191.58   44.40
  -4   4   4  189.28   17.50
  -4   4   4  208.68   21.10
  -4   4   4  123.39   43.30
  -4   4   4  158.68   42.30
  -4   4   4  182.78   35.80
   3  -4  -4  435.56   44.60
   3  -4  -4  530.95   42.40
   3  -4  -4  498.55   37.60
   3  -4  -4  516.05   60.29
   3  -4  -4  440.76   34.50
   3  -4  -4  375.56   39.70
   3  -4  -4  447.16   76.99
   3  -4  -4  481.65   48.00
   3  -4  -4  513.25   62.09
  -3   4   4  455.25   38.20
  -3   4   4  466.95   33.60
  -3   4   4  520.65   42.60
  -3   4   4  500.95   61.99
  -3   4   4  462.85   69.09
  -3   4   4  465.35   40.60
  -3   4   4  494.85   34.30
  -3   4   4  502.65   29.10
  -3   4   4  460.25   30.60
  -3   4   4  557.24   86.69
  -3   4   4  482.75   48.40
   2  -4  -4  676.63   53.29
   2  -4  -4  652.33   65.39
   2  -4  -4  614.44   40.20
   2  -4  -4  624.94   41.50
   2  -4  -4  615.54   51.39
   2  -4  -4  721.73   67.29
   2  -4  -4  622.84   44.50
   2  -4  -4  662.93   74.39
   2  -4  -4  655.03   45.90
   2  -4  -4  593.14   37.80
  -2   4   4  632.84   46.60
  -2   4   4  598.84   62.99
  -2   4   4  713.33   40.90
  -2   4   4  566.14   50.19
  -2   4   4  615.94   32.90
  -2   4   4  644.14   41.60
  -2   4   4  706.83   55.89
  -2   4   4  666.73   45.10
  -2   4   4  684.63   39.90
  -2   4   4  590.04   39.40
  -2   4   4  685.73   68.09
  -2   4   4  680.93   75.89
   1  -4  -4 2897.71  143.09
   1  -4  -4 2887.91  174.68
   1  -4  -4 2611.14  132.09
   1  -4  -4 2617.34  124.59
   1  -4  -4 2626.14  140.79
   1  -4  -4 2794.52  170.48
   1  -4  -4 2687.93  172.18
  -1   4   4 2811.82  135.19
  -1   4   4 2491.45  131.19
  -1   4   4 2768.12  127.99
  -1   4   4 2698.33  141.69
  -1   4   4 2977.10  178.18
  -1   4   4 2693.03  127.49
  -1   4   4 2628.14  174.98
  -1   4   4 2616.24  178.28
   0  -4  -4 4875.71  238.08
   0  -4  -4 4424.66  248.28
   0  -4  -4 4729.83  238.98
   0   4   4 4452.65  237.68
   0   4   4 4875.71  254.47
   0   4   4 4698.63  240.98
  -1  -4  -4 3067.99  167.68
  -1  -4  -4 3209.28  166.98
  -1  -4  -4 3102.79  177.48
   1   4   4 3597.14  184.38
   1   4   4 3167.28  170.38
   1   4   4 3151.38  168.78
  -2  -4  -4 1342.87   69.89
  -2  -4  -4 1547.35   84.79
  -2  -4  -4 1377.96   71.09
  -2  -4  -4 1417.66   84.39
  -2  -4  -4 1454.05   68.89
  -2  -4  -4 1373.96   68.89
  -2  -4  -4 1346.27   73.59
  -2  -4  -4 1230.68   71.29
  -2  -4  -4 1402.46   90.29
   2   4   4 1441.26   70.49
   2   4   4 1494.55   70.99
   2   4   4 1605.14   95.19
   2   4   4 1344.27   65.29
   2   4   4 1463.35   67.69
   2   4   4 1460.05   75.59
   2   4   4 1538.75   84.49
   2   4   4 1447.86   76.09
  -3  -4  -4 3105.89  153.18
  -3  -4  -4 3332.07  154.98
   3   4   4 3359.26  157.48
   3   4   4 3101.99  157.88
   3   4   4 3347.47  158.48
  -4  -4  -4   10.80    5.80
  -4  -4  -4   23.20    8.50
   4   4   4   13.80    3.70
   4   4   4   16.40    4.10
   4   4   4   17.50    5.50
   4   4   4   14.70    3.50
   4   4   4   23.40    8.50
   4   4   4   15.00    3.90
  -5  -4  -4  749.82   49.40
  -5  -4  -4  810.72   46.20
  -5  -4  -4  820.42   52.19
   5   4   4  682.03   37.60
   5   4   4  871.21   49.90
   5   4   4  823.22   38.80
  -6  -4  -4  427.46   33.10
  -6  -4  -4  477.45   37.60
   6   4   4  480.95   33.70
   6   4   4  473.45   26.20
   6   4   4  480.55   41.50
  -7  -4  -4  491.55   35.60
   7   4   4  356.96   24.70
   7   4   4  453.55   31.20
   7   4   4  462.55   42.30
   5  -5  -4  292.67   65.09
   5  -5  -4  409.36   52.59
   5  -5  -4  339.97   71.99
   5  -5  -4  276.57   73.59
   5  -5  -4  431.96   44.60
   5  -5  -4  383.26   35.70
   5  -5  -4  420.76   39.80
  -5   5   4  290.17   64.79
  -5   5   4  400.96   29.60
  -5   5   4  310.67   66.19
  -5   5   4  407.06   43.40
  -5   5   4  389.46   34.30
  -5   5   4  378.06   49.10
   4  -5  -4 1326.97   87.89
   4  -5  -4 1154.08  129.99
   4  -5  -4 1344.17   81.49
   4  -5  -4 1204.58  108.19
   4  -5  -4 1368.06   79.29
  -4   5   4 1286.67  121.19
  -4   5   4 1507.45   71.99
  -4   5   4 1451.15  103.49
  -4   5   4 1358.76   69.79
  -4   5   4 1191.08  130.29
  -4   5   4 1150.78  113.59
  -4   5   4 1333.97   99.89
  -4   5   4 1438.36   77.29
   3  -5  -4  898.31   71.59
   3  -5  -4  905.61   63.19
   3  -5  -4  800.32   96.19
   3  -5  -4  916.21   92.29
   3  -5  -4  891.11   56.49
   3  -5  -4  872.21   88.59
  -3   5   4  866.61   51.59
  -3   5   4  929.91  103.39
  -3   5   4  803.82   85.19
  -3   5   4  718.83   65.29
  -3   5   4  808.72   61.09
  -3   5   4  786.32   53.99
  -3   5   4  904.01   73.29
  -3   5   4  916.31   91.89
  -3   5   4  907.21   46.10
   2  -5  -4  741.83   52.29
   2  -5  -4  705.83   45.30
   2  -5  -4  716.23   84.79
   2  -5  -4  744.33   59.69
   2  -5  -4  715.13   72.69
   2  -5  -4  719.93   50.29
   2  -5  -4  686.63   72.99
   2  -5  -4  567.84   53.69
   2  -5  -4  693.23   44.60
   2  -5  -4  684.93   41.80
  -2   5   4  724.93   36.30
  -2   5   4  640.14   72.89
  -2   5   4  688.43   44.20
  -2   5   4  590.94   54.39
  -2   5   4  744.93   53.59
  -2   5   4  617.64   43.40
  -2   5   4  766.92   87.19
  -2   5   4  730.83   45.10
  -2   5   4  680.93   73.19
  -2   5   4  677.63   60.09
   1  -5  -4 1904.71   93.09
   1  -5  -4 1870.21  100.09
   1  -5  -4 1702.03  106.19
   1  -5  -4 1899.11   92.59
   1  -5  -4 1831.22  140.19
   1  -5  -4 1943.41  109.89
   1  -5  -4 1727.43   89.29
  -1   5   4 1884.21   96.09
  -1   5   4 1906.31  131.79
  -1   5   4 1776.22   92.49
  -1   5   4 1804.82   92.09
  -1   5   4 1823.72  142.09
  -1   5   4 1824.82   98.79
  -1   5   4 1891.81  101.99
  -1   5   4 1850.61  109.09
  -1   5   4 1897.51  129.19
  -1   5   4 1904.71  111.99
   0  -5  -4 1156.18   98.89
   0  -5  -4 1191.28   66.99
   0  -5  -4 1109.89   87.59
   0  -5  -4 1116.69   57.69
   0  -5  -4 1166.98   59.79
   0  -5  -4 1033.50   64.09
   0  -5  -4 1178.48   73.19
   0  -5  -4 1134.29   72.69
   0  -5  -4 1137.09   86.69
   0   5   4 1200.88   66.99
   0   5   4 1124.49   73.79
   0   5   4 1172.38   62.09
   0   5   4 1075.39   86.99
   0   5   4 1151.38   61.39
   0   5   4 1182.58   76.59
   0   5   4 1421.26  108.29
   0   5   4 1103.69   52.19
   0   5   4 1169.28   66.19
   0   5   4 1166.18   90.79
   0   5   4 1149.48   60.19
   0   5   4 1244.78   69.69
  -1  -5  -4  958.10   48.20
  -1  -5  -4  864.81   51.59
  -1  -5  -4  913.11   79.19
  -1  -5  -4  890.71   70.39
  -1  -5  -4  893.71   52.09
  -1  -5  -4  904.01   57.99
  -1  -5  -4  941.31   45.40
  -1  -5  -4  848.02   44.10
  -1  -5  -4  923.01   70.29
  -1  -5  -4  873.31   54.09
   1   5   4  914.01   48.40
   1   5   4  988.30   85.09
   1   5   4  889.31   56.39
   1   5   4  817.42   42.40
   1   5   4  987.00   74.19
   1   5   4  888.11   48.80
   1   5   4  994.20   55.89
   1   5   4  924.71   53.19
   1   5   4  927.01   49.70
   1   5   4  917.51   55.99
   1   5   4  889.31   72.39
   1   5   4  981.00   62.99
   1   5   4  911.11   60.19
  -2  -5  -4  529.65   36.40
  -2  -5  -4  563.44   48.00
  -2  -5  -4  537.25   46.20
  -2  -5  -4  514.85   37.50
  -2  -5  -4  556.54   33.20
  -2  -5  -4  533.85   32.60
  -2  -5  -4  496.75   50.49
  -2  -5  -4  526.15   35.00
  -2  -5  -4  499.05   32.00
   2   5   4  564.04   41.50
   2   5   4  504.05   31.10
   2   5   4  519.25   31.90
   2   5   4  504.85   52.29
   2   5   4  539.45   31.60
   2   5   4  579.14   48.30
   2   5   4  544.55   35.60
   2   5   4  519.95   47.30
   2   5   4  549.74   39.90
   2   5   4  548.75   34.40
   2   5   4  508.95   38.00
  -3  -5  -4 2695.83  137.19
  -3  -5  -4 2689.63  124.09
  -3  -5  -4 2697.33  144.99
  -3  -5  -4 2886.81  124.39
  -3  -5  -4 2658.23  123.79
  -3  -5  -4 2762.82  141.39
  -3  -5  -4 2761.92  140.19
  -3  -5  -4 2771.72  132.29
  -3  -5  -4 2645.94  123.39
   3   5   4 2835.52  131.59
   3   5   4 2952.80  144.39
   3   5   4 2972.60  143.29
   3   5   4 2983.20  139.99
   3   5   4 2794.52  129.79
   3   5   4 3135.39  153.38
  -4  -5  -4 2253.77  107.69
  -4  -5  -4 2166.28  112.89
  -4  -5  -4 2214.28  117.29
   4   5   4 2450.25  103.59
   4   5   4 2349.26  118.29
   4   5   4 2239.98  107.29
   4   5   4 2389.46  108.69
  -5  -5  -4 3249.67  150.08
  -5  -5  -4 3278.07  159.98
  -5  -5  -4 3104.89  155.48
   5   5   4 3343.07  158.48
   5   5   4 3151.58  157.78
  -6  -5  -4  403.46   35.30
  -6  -5  -4  340.47   32.10
  -6  -5  -4  356.96   28.10
   6   5   4  321.77   19.00
   6   5   4  393.56   40.70
   6   5   4  300.57   19.00
   6   5   4  367.36   30.40
   4  -6  -4  694.63   69.49
   4  -6  -4  717.23   53.09
   4  -6  -4  616.64   99.09
   4  -6  -4  737.73   61.79
   4  -6  -4  515.65  103.59
   4  -6  -4  693.93   51.59
   4  -6  -4  611.94   94.09
  -4   6   4  666.43   49.40
  -4   6   4  738.23  120.19
  -4   6   4  700.33   42.00
  -4   6   4  553.54   89.69
  -4   6   4  761.22   62.99
  -4   6   4  747.63   45.70
  -4   6   4  839.52   75.59
  -4   6   4  521.55   91.59
   3  -6  -4  138.29   50.09
   3  -6  -4  136.09   21.80
   3  -6  -4  140.39   27.10
   3  -6  -4  151.68   19.00
   3  -6  -4   97.19   25.90
  -3   6   4  111.99   19.40
  -3   6   4  126.09   49.30
  -3   6   4   97.19   22.30
  -3   6   4  112.19   12.60
  -3   6   4  112.19   28.40
  -3   6   4   94.69   16.80
   2  -6  -4  610.04   44.40
   2  -6  -4  623.04   83.69
   2  -6  -4  682.63   76.99
   2  -6  -4  616.94   51.49
   2  -6  -4  670.53   78.59
   2  -6  -4  657.53   60.49
  -2   6   4  751.02   56.59
  -2   6   4  623.84   76.09
  -2   6   4  669.63   76.69
  -2   6   4  710.23   92.59
  -2   6   4  708.63   64.29
  -2   6   4  679.53   46.00
  -2   6   4  737.63   47.80
  -2   6   4  668.33   35.90
   1  -6  -4 2882.01  142.99
   1  -6  -4 2883.41  161.48
   1  -6  -4 3032.60  152.38
   1  -6  -4 3444.46  218.68
   1  -6  -4 3079.49  142.49
   1  -6  -4 2846.62  200.68
   1  -6  -4 2955.60  142.39
   1  -6  -4 3107.19  219.18
  -1   6   4 3254.47  212.98
  -1   6   4 3076.09  148.69
  -1   6   4 3070.79  168.18
  -1   6   4 2575.74  139.99
  -1   6   4 3189.58  156.58
  -1   6   4 2579.64  159.88
  -1   6   4 3101.99  190.78
  -1   6   4 3125.19  144.99
  -1   6   4 3003.30  192.18
   0  -6  -4 1523.35  110.99
   0  -6  -4 1571.94  114.49
   0  -6  -4 1541.65   85.29
   0  -6  -4 1433.86   99.29
   0  -6  -4 1533.35   76.19
   0  -6  -4 1526.15   92.59
   0  -6  -4 1451.45   83.69
   0  -6  -4 1424.76   73.49
   0  -6  -4 1544.95  125.09
   0  -6  -4 1456.55   76.09
   0   6   4 1628.14   89.09
   0   6   4 1633.64   99.79
   0   6   4 1457.25  111.79
   0   6   4 1391.96   83.39
   0   6   4 1401.86   75.09
   0   6   4 1619.64  130.49
   0   6   4 1440.46  112.99
   0   6   4 1533.35   79.19
   0   6   4 1460.75   78.99
   0   6   4 1610.74   86.39
  -1  -6  -4 2785.12  158.88
  -1  -6  -4 2477.55  128.29
  -1  -6  -4 2655.53  119.09
  -1  -6  -4 2572.34  132.89
  -1  -6  -4 2687.13  129.99
  -1  -6  -4 2583.84  157.98
  -1  -6  -4 2650.63  122.19
  -1  -6  -4 2595.14  169.68
  -1  -6  -4 2479.75  117.69
   1   6   4 2875.71  165.28
   1   6   4 2731.53  127.69
   1   6   4 2324.97  128.99
   1   6   4 2457.85  139.39
   1   6   4 2731.73  144.69
   1   6   4 2877.61  135.29
   1   6   4 2748.23  135.59
   1   6   4 2880.21  163.88
  -2  -6  -4    4.40    8.10
  -2  -6  -4    0.70   10.00
  -2  -6  -4   14.10    6.40
  -2  -6  -4    9.40   11.60
  -2  -6  -4   15.40    9.50
  -2  -6  -4   19.00    7.80
  -2  -6  -4   12.20    6.70
  -2  -6  -4   17.70    7.20
   2   6   4   15.00    8.40
   2   6   4   15.90    6.40
   2   6   4   34.40    8.00
   2   6   4   13.10   11.00
   2   6   4   24.50   12.40
   2   6   4   11.50    8.50
   2   6   4    6.20    8.60
   2   6   4   19.00    8.40
   2   6   4   11.20    4.40
   2   6   4    8.20    7.10
  -3  -6  -4   69.09   17.70
  -3  -6  -4   63.49    7.50
  -3  -6  -4   52.89   16.50
  -3  -6  -4   64.29    7.40
  -3  -6  -4   58.09   14.50
  -3  -6  -4   48.30   13.80
  -3  -6  -4   52.69    6.70
  -3  -6  -4   56.89   11.40
  -3  -6  -4   52.29    6.80
   3   6   4   52.49   15.00
   3   6   4   44.00   14.90
   3   6   4   40.60    8.50
   3   6   4   65.29   19.60
   3   6   4   67.19   14.70
   3   6   4   54.79   12.50
   3   6   4   59.89   10.40
   3   6   4   66.89   10.30
   3   6   4   66.59   11.70
   3   6   4   67.29   14.80
  -4  -6  -4   32.90    9.50
  -4  -6  -4   28.40   11.00
   4   6   4   35.60    6.40
   4   6   4   24.00    7.80
   4   6   4   22.00    5.40
   4   6   4   28.70    9.10
   4   6   4   34.30   11.80
   4   6   4   22.50    5.80
  -5  -6  -4  974.10   59.99
  -5  -6  -4 1010.40   64.99
   5   6   4  989.30   59.29
   5   6   4  967.60   48.60
  -6  -6  -4 1128.09   68.39
  -6  -6  -4 1182.18   80.69
   6   6   4  976.40   51.29
   6   6   4 1205.58   70.59
   4  -7  -4  462.25  101.89
  -4   7   4  607.94  116.49
   3  -7  -4  161.68   50.89
   3  -7  -4  135.59   33.70
   3  -7  -4   84.49   43.30
   3  -7  -4   91.39   36.30
   3  -7  -4  167.78   20.80
   3  -7  -4  122.89   22.00
   3  -7  -4  133.19   26.70
  -3   7   4   86.09   34.50
  -3   7   4  122.49   27.90
  -3   7   4   98.79   38.10
  -3   7   4  157.58   38.00
  -3   7   4  164.98   14.90
  -3   7   4  136.59   22.00
  -3   7   4  140.49   53.09
  -3   7   4  124.19   22.50
   2  -7  -4   18.60   11.50
   2  -7  -4    5.70    6.40
   2  -7  -4    0.20    8.90
   2  -7  -4   15.80   22.80
   2  -7  -4    6.30    7.30
   2  -7  -4   18.00   14.80
   2  -7  -4    2.90   10.90
  -2   7   4   15.00   19.30
  -2   7   4   -2.70    3.10
  -2   7   4   16.10   10.70
  -2   7   4    7.00    7.70
  -2   7   4   22.50    9.30
  -2   7   4    1.60   11.50
  -2   7   4    2.20    4.80
  -2   7   4   26.60   24.70
  -2   7   4   15.50   19.60
   1  -7  -4    1.90    6.10
   1  -7  -4   -2.60    4.10
   1  -7  -4    4.10   11.40
   1  -7  -4    4.30    6.90
   1  -7  -4   10.80   12.00
   1  -7  -4    6.70   10.90
   1  -7  -4    6.60    7.50
  -1   7   4    5.00    7.50
  -1   7   4    4.90   11.00
  -1   7   4    1.50    6.30
  -1   7   4    0.30   15.80
  -1   7   4   -6.50    9.80
  -1   7   4    8.00   12.40
  -1   7   4    7.40    8.80
  -1   7   4    5.80    9.90
  -1   7   4   -1.00    8.10
  -1   7   4    4.00    4.70
   0  -7  -4  484.95   80.79
   0  -7  -4  534.05   31.00
   0  -7  -4  429.46   65.29
   0  -7  -4  514.25   33.40
   0  -7  -4  552.94   49.00
   0  -7  -4  547.55   64.89
   0  -7  -4  503.75   42.50
   0  -7  -4  560.14   43.90
   0  -7  -4  513.55   32.20
   0   7   4  588.74   43.70
   0   7   4  502.05   44.80
   0   7   4  443.16   31.60
   0   7   4  550.64   88.99
   0   7   4  566.14   44.90
   0   7   4  469.45   48.20
   0   7   4  449.26   39.90
   0   7   4  558.14   67.19
   0   7   4  553.04   54.69
   0   7   4  490.55   62.49
  -1  -7  -4 1758.02  140.29
  -1  -7  -4 1830.72  128.69
  -1  -7  -4 1908.61  100.49
  -1  -7  -4 1765.32   85.19
  -1  -7  -4 1952.70   90.49
  -1  -7  -4 2041.40  135.29
  -1  -7  -4 1797.92  103.29
   1   7   4 1559.04  125.49
   1   7   4 1922.01  149.99
   1   7   4 1973.80  106.59
   1   7   4 1829.72   95.69
   1   7   4 1697.53  130.29
   1   7   4 1979.60  105.79
   1   7   4 2102.89  119.29
  -2  -7  -4 1225.48   93.39
  -2  -7  -4 1270.17   65.29
  -2  -7  -4 1271.97   93.09
  -2  -7  -4 1256.97   76.89
  -2  -7  -4 1328.57   69.19
   2   7   4 1377.16   68.29
   2   7   4 1263.17   82.79
   2   7   4 1406.86  131.39
   2   7   4 1068.79   60.39
   2   7   4 1394.46   80.79
   2   7   4 1074.19   89.99
   2   7   4 1039.00   90.19
   2   7   4 1224.08   80.29
  -3  -7  -4 1274.57   67.09
  -3  -7  -4 1199.58   60.79
  -3  -7  -4 1152.08   60.39
  -3  -7  -4 1170.58   75.39
  -3  -7  -4 1069.39   85.69
   3   7   4 1375.86   80.99
   3   7   4 1289.77   65.79
   3   7   4 1165.28   74.29
   3   7   4 1264.17   90.59
   3   7   4 1357.96   79.79
   3   7   4 1181.78   89.89
   3   7   4 1323.67   70.49
  -4  -7  -4   62.99   16.70
  -4  -7  -4   82.19   15.20
   4   7   4   63.99   11.00
   4   7   4   87.19   10.80
   4   7   4   88.69   18.00
   4   7   4   93.79   13.90
   4   7   4   60.19   10.60
   4   7   4   56.99    9.50
   4   7   4   89.69   13.30
   4   7   4  105.29   11.70
  -5  -7  -4  430.76   39.20
  -5  -7  -4  416.86   34.00
   5   7   4  415.86   25.90
   5   7   4  395.16   38.60
   5   7   4  376.66   29.90
   2  -8  -4  749.53   59.29
   2  -8  -4  766.42   47.40
   2  -8  -4  635.34   65.29
   2  -8  -4  663.53   48.30
  -2   8   4  447.16   84.69
  -2   8   4  739.03   52.99
  -2   8   4  446.06   86.69
  -2   8   4  727.93   72.69
  -2   8   4  589.34   35.40
   1  -8  -4  387.96   32.10
   1  -8  -4  409.26   39.70
   1  -8  -4  353.36   28.40
  -1   8   4  447.46   39.30
  -1   8   4  256.97   60.59
  -1   8   4  430.26   44.50
  -1   8   4  354.26   69.19
  -1   8   4  288.37   42.40
  -1   8   4  404.36   35.50
  -1   8   4  416.86   50.79
   0  -8  -4  162.68   16.20
   0  -8  -4  138.79   12.30
   0  -8  -4  125.49   15.30
   0  -8  -4  119.89   23.10
   0  -8  -4  135.09   24.40
   0   8   4  170.18   29.10
   0   8   4  104.29   36.40
   0   8   4  147.19   22.60
   0   8   4  142.89   24.80
   0   8   4  133.99   30.40
   0   8   4   83.19   32.60
   0   8   4   97.99   12.30
   0   8   4   96.99   25.60
  -1  -8  -4  539.75   29.50
  -1  -8  -4  675.83   35.40
  -1  -8  -4  703.43   48.30
  -1  -8  -4  600.74   49.00
   1   8   4  511.05   30.90
   1   8   4  722.03   53.59
   1   8   4  480.35   45.30
   1   8   4  459.35   79.49
   1   8   4  489.55   51.59
   1   8   4  565.34   71.29
  -2  -8  -4   46.70    9.00
  -2  -8  -4   50.89   16.00
  -2  -8  -4   34.60   10.60
   2   8   4   36.50   13.20
   2   8   4   29.30   19.40
   2   8   4   45.40   15.30
   2   8   4   62.29   20.00
   2   8   4   61.09   12.30
   2   8   4   41.00    4.90
   2   8   4   23.10   16.30
   2   8   4   68.99   17.00
  -3  -8  -4 1306.67   82.59
  -3  -8  -4 1132.09   89.19
  -3  -8  -4 1326.07   68.89
   3   8   4 1016.10   76.89
   3   8   4 1349.27   85.49
   3   8   4 1390.76   75.59
   3   8   4 1384.86   70.69
  -4  -8  -4  193.98   29.60
  -4  -8  -4  168.58   19.60
   4   8   4  206.58   22.80
   4   8   4  169.68   17.20
   4   8   4  172.98   21.00
   4   8   4  191.38   29.30
   0   9   4  168.28   28.50
   0   9   4  118.09   26.00
  -1  -9  -4  583.14   52.99
   1   9   4  675.33   65.69
   1   9   4  688.33   56.79
   1   9   4  680.13   55.49
   1   9   4  675.63   48.00
  -2  -9  -4  483.15   46.00
   2   9   4  505.15   48.00
   2   9   4  554.34   40.90
   3   8  -5   33.20   17.80
   3   8  -5   76.89   13.70
   3   8  -5   35.50   15.00
   3   8  -5   59.89   22.30
  -3  -8   5   40.90   19.40
  -3  -8   5   66.99   15.60
   2   8  -5  483.55   34.50
   2   8  -5  475.15   40.00
   2   8  -5  398.46   65.29
   2   8  -5  351.16   44.40
   2   8  -5  320.47   56.89
   2   8  -5  498.15   49.60
  -2  -8   5  408.46   36.40
   1   8  -5 1141.69   95.09
   1   8  -5 1493.35   89.49
   1   8  -5 1267.87  139.29
   1   8  -5 1188.48  128.99
   1   8  -5 1514.45   79.39
   1   8  -5 1405.76  100.49
  -1  -8   5 1415.66   81.79
  -1  -8   5 1343.27   81.99
   0   8  -5 1573.64  112.49
   0   8  -5 1208.98  122.99
   0   8  -5 1561.44   97.59
   0   8  -5 1624.14   87.49
   0  -8   5 1537.85   91.79
  -1   8  -5  314.87   29.20
  -1   8  -5  164.68   48.20
  -1   8  -5  263.47   43.00
  -1   8  -5  214.08   58.79
   1  -8   5  271.97   25.10
   1  -8   5  313.07   40.20
  -2   8  -5   93.99   18.20
  -2   8  -5  107.09   26.50
  -2   8  -5  130.49   35.50
   2  -8   5   82.79   15.90
   2  -8   5  104.19   23.50
   2  -8   5   79.39   25.50
   4   7  -5  874.21   49.00
   4   7  -5  818.72   58.89
   4   7  -5  913.91   58.99
   4   7  -5  820.42   49.70
  -4  -7   5  785.42   66.39
  -4  -7   5  854.91   54.79
  -4  -7   5  845.12   64.69
   3   7  -5   65.29   12.00
   3   7  -5   57.59   15.90
   3   7  -5   57.89   13.70
   3   7  -5   45.60   14.70
   3   7  -5   36.30   10.90
  -3  -7   5   68.39   14.30
  -3  -7   5   38.70    9.10
  -3  -7   5   81.99   19.80
   2   7  -5  191.78   40.70
   2   7  -5  277.57   23.80
   2   7  -5  302.07   30.10
   2   7  -5  268.67   52.99
   2   7  -5  272.37   51.39
   2   7  -5  241.38   33.20
   2   7  -5  221.08   26.20
   2   7  -5  213.48   44.90
  -2  -7   5  241.48   47.90
  -2  -7   5  253.37   24.50
  -2  -7   5  268.07   26.60
  -2  -7   5  268.47   30.90
  -2  -7   5  207.88   45.30
   1   7  -5   29.20   12.20
   1   7  -5   44.90   18.00
   1   7  -5   19.70   12.50
   1   7  -5   36.90   13.70
   1   7  -5   35.20   19.80
   1   7  -5   36.10   22.00
   1   7  -5   30.50   21.40
   1   7  -5   52.39   23.20
  -1  -7   5   34.30    8.20
  -1  -7   5   26.70   21.60
  -1  -7   5   37.50   19.70
  -1  -7   5   31.50   12.10
   0   7  -5  195.38   21.40
   0   7  -5  157.88   33.00
   0   7  -5  174.78   35.20
   0   7  -5  197.68   45.80
   0   7  -5  230.08   52.99
   0   7  -5  152.18   28.10
   0   7  -5  218.98   27.80
   0  -7   5  168.88   22.40
   0  -7   5  179.98   17.80
   0  -7   5  196.48   17.90
   0  -7   5  205.88   29.20
   0  -7   5  220.38   53.99
  -1   7  -5 1469.75   81.29
  -1   7  -5 1531.15  107.09
  -1   7  -5 1505.45   92.69
  -1   7  -5 1295.17  122.79
  -1   7  -5 1331.67  121.49
  -1   7  -5 1378.66  154.28
  -1   7  -5 1410.86  153.48
   1  -7   5 1456.05   88.39
   1  -7   5 1476.45  133.19
   1  -7   5 1467.25   85.89
   1  -7   5 1073.39  140.49
   1  -7   5 1409.56  100.99
  -2   7  -5 1948.80  167.38
  -2   7  -5 1790.72  108.69
  -2   7  -5 1811.62  159.58
  -2   7  -5 1695.73  146.39
  -2   7  -5 1772.22  123.79
  -2   7  -5 1702.13   94.79
  -2   7  -5 1689.63  143.49
   2  -7   5 1787.52   95.09
   2  -7   5 1711.63   88.29
   2  -7   5 1472.85  154.98
   2  -7   5 1739.53  153.98
   2  -7   5 1662.53  116.59
   2  -7   5 1706.93  103.89
  -3   7  -5  511.55   98.39
  -3   7  -5  412.86   91.49
  -3   7  -5  491.75   48.20
  -3   7  -5  312.87   71.29
  -3   7  -5  449.26   37.70
  -3   7  -5  478.85   57.49
   3  -7   5  508.95   46.90
   3  -7   5  419.56   85.09
   3  -7   5  422.56   33.10
   3  -7   5  387.46   50.89
   3  -7   5  484.35   39.00
   5   6  -5  548.15   26.30
   5   6  -5  588.44   35.30
   5   6  -5  609.84   35.70
   5   6  -5  481.35   30.10
   5   6  -5  595.74   34.20
  -5  -6   5  602.54   39.80
  -5  -6   5  580.84   51.49
  -5  -6   5  524.75   42.50
   4   6  -5  906.61   57.69
   4   6  -5  780.22   55.69
   4   6  -5  878.61   56.09
   4   6  -5  822.92   55.49
   4   6  -5  936.71   49.20
   4   6  -5  911.61   47.20
   4   6  -5  881.81   57.39
   4   6  -5  720.43   53.89
  -4  -6   5  864.31   54.19
  -4  -6   5  729.93   57.89
  -4  -6   5  814.32   62.19
  -4  -6   5  852.41   51.49
  -4  -6   5  775.12   58.29
   3   6  -5 2260.87  139.09
   3   6  -5 2521.95  114.29
   3   6  -5 2438.26  130.89
   3   6  -5 2579.44  130.49
   3   6  -5 2053.89  134.59
   3   6  -5 2482.75  119.19
  -3  -6   5 2427.36  146.99
  -3  -6   5 2403.36  130.49
  -3  -6   5 2286.37  115.49
   2   6  -5 2363.86  163.28
   2   6  -5 3086.59  178.08
   2   6  -5 3290.77  183.88
   2   6  -5 3164.98  138.79
   2   6  -5 3221.58  146.59
   2   6  -5 2407.46  166.58
  -2  -6   5 2959.30  177.68
  -2  -6   5 3084.89  141.29
  -2  -6   5 2873.11  149.88
  -2  -6   5 2885.41  147.19
  -2  -6   5 2922.11  142.29
  -2  -6   5 2826.82  180.38
   1   6  -5  474.05   59.49
   1   6  -5  488.75   58.39
   1   6  -5  410.26   38.40
   1   6  -5  540.05   49.30
   1   6  -5  503.15   57.19
   1   6  -5  438.56   68.79
   1   6  -5  483.65   34.80
   1   6  -5  553.74   35.20
   1   6  -5  567.64   41.70
  -1  -6   5  523.65   30.10
  -1  -6   5  472.55   62.59
  -1  -6   5  517.05   40.40
  -1  -6   5  498.65   37.40
  -1  -6   5  550.04   33.40
  -1  -6   5  519.15   37.80
  -1  -6   5  579.34   64.89
   0   6  -5 3236.58  198.28
   0   6  -5 3196.28  162.28
   0   6  -5 3375.96  197.58
   0   6  -5 3260.47  175.68
   0   6  -5 3234.78  151.08
   0  -6   5 3090.79  157.18
   0  -6   5 3185.78  168.68
   0  -6   5 3240.98  148.39
   0  -6   5 3036.70  146.29
   0  -6   5 3221.48  154.58
   0  -6   5 2753.62  201.98
   0  -6   5 3335.87  205.28
  -1   6  -5  500.35   75.19
  -1   6  -5  513.25   43.10
  -1   6  -5  480.35   51.79
  -1   6  -5  494.45   63.49
   1  -6   5  513.45   81.19
   1  -6   5  388.86   74.59
   1  -6   5  496.25   35.10
   1  -6   5  431.46   47.10
   1  -6   5  462.05   40.30
   1  -6   5  444.06   32.50
   1  -6   5  455.35   26.10
  -2   6  -5  277.77   26.50
  -2   6  -5  299.57   68.09
  -2   6  -5  215.68   50.69
  -2   6  -5  311.87   40.50
  -2   6  -5  206.88   49.40
  -2   6  -5  269.47   31.70
  -2   6  -5  199.98   33.10
  -2   6  -5  296.57   65.79
   2  -6   5  274.97   30.50
   2  -6   5  291.47   39.50
   2  -6   5  290.47   26.90
   2  -6   5  286.17   21.70
   2  -6   5  256.37   65.49
   2  -6   5  391.86   74.39
  -3   6  -5  217.58   42.60
  -3   6  -5  240.48   25.60
  -3   6  -5  240.38   55.89
  -3   6  -5  363.06   79.09
  -3   6  -5  229.88   54.99
  -3   6  -5  247.18   65.99
  -3   6  -5  236.68   31.90
   3  -6   5  246.78   24.00
   3  -6   5  231.48   31.10
   3  -6   5  220.88   25.50
   3  -6   5  276.07   38.50
   3  -6   5  200.98   61.49
   3  -6   5  179.18   58.39
  -4   6  -5  538.55   50.09
  -4   6  -5  527.45  103.79
  -4   6  -5  363.86   73.79
  -4   6  -5  393.76   75.89
  -4   6  -5  594.44   41.70
  -4   6  -5  518.75   59.09
  -4   6  -5  552.94  100.19
   4  -6   5  500.35   40.20
   4  -6   5  387.86   88.59
   4  -6   5  514.55   49.80
   4  -6   5  594.64  103.79
   4  -6   5  537.85   43.70
   4  -6   5  504.55   59.79
   6   5  -5  548.45   39.90
   6   5  -5  575.34   41.30
   6   5  -5  570.44   33.30
  -6  -5   5  555.84   50.19
   5   5  -5 1515.65   69.89
   5   5  -5 1552.64   77.09
   5   5  -5 1499.15   72.79
   5   5  -5 1521.85   77.19
   5   5  -5 1334.27   69.29
   5   5  -5 1506.15   77.19
  -5  -5   5 1507.85   83.59
  -5  -5   5 1455.85   92.29
  -5  -5   5 1549.05   78.69
   4   5  -5 2578.34  125.39
   4   5  -5 2476.55  112.09
   4   5  -5 2521.15  126.49
   4   5  -5 2224.78  114.49
   4   5  -5 2493.25  131.59
   4   5  -5 2437.56  124.89
   4   5  -5 2492.05  112.59
   4   5  -5 2182.08  134.29
   4   5  -5 2511.85  114.79
  -4  -5   5 2396.06  116.89
  -4  -5   5 2259.97  129.39
  -4  -5   5 2425.86  121.19
  -4  -5   5 2442.36  131.59
   3   5  -5  168.78   30.90
   3   5  -5  127.59   27.20
   3   5  -5  151.58   27.50
   3   5  -5  129.59   13.00
   3   5  -5  144.69   19.30
   3   5  -5  158.68   19.50
   3   5  -5  100.69   13.90
   3   5  -5  126.89   14.80
   3   5  -5  101.09   12.30
   3   5  -5  122.89   25.90
  -3  -5   5  134.49   14.40
  -3  -5   5  111.79   21.10
  -3  -5   5  129.69   14.40
  -3  -5   5  118.99   11.90
  -3  -5   5  120.89   18.00
  -3  -5   5  109.99   25.80
  -3  -5   5  126.59   28.00
   2   5  -5  757.32   80.29
   2   5  -5  998.50   64.09
   2   5  -5  889.91   56.29
   2   5  -5  916.51   51.69
   2   5  -5 1033.90   56.99
   2   5  -5 1048.90   66.29
   2   5  -5 1017.20   51.49
  -2  -5   5  917.51   53.29
  -2  -5   5  965.90   78.39
  -2  -5   5  972.70   81.49
  -2  -5   5  911.81   56.39
  -2  -5   5 1024.00   62.09
  -2  -5   5  971.90   53.59
  -2  -5   5  932.11   52.89
  -2  -5   5  951.90   58.69
   1   5  -5  787.32   52.89
   1   5  -5  844.42   75.99
   1   5  -5  790.02   72.69
   1   5  -5  760.62   46.60
   1   5  -5  875.51   53.19
   1   5  -5  903.71   61.59
   1   5  -5  889.01   78.39
   1   5  -5  877.91   73.89
   1   5  -5  805.82   46.10
   1   5  -5  778.52   59.29
  -1  -5   5  810.62   42.60
  -1  -5   5  833.92   55.39
  -1  -5   5  813.62   62.29
  -1  -5   5  815.82   52.59
  -1  -5   5  836.32   79.49
  -1  -5   5  935.11   78.69
   0   5  -5 2691.53  126.29
   0   5  -5 2381.76  129.19
   0   5  -5 2760.72  146.09
   0   5  -5 2874.51  174.88
   0   5  -5 2791.52  166.18
   0   5  -5 2572.24  164.18
   0   5  -5 2655.03  136.39
   0   5  -5 2754.42  134.99
   0   5  -5 2787.32  175.38
   0  -5   5 2665.63  132.69
   0  -5   5 2691.43  176.78
   0  -5   5 2493.25  129.19
   0  -5   5 2597.04  123.29
   0  -5   5 2758.72  171.68
   0  -5   5 2692.33  141.79
   0  -5   5 2679.53  131.99
   0  -5   5 2618.74  150.38
  -1   5  -5 1997.70  145.99
  -1   5  -5 1745.73  125.89
  -1   5  -5 1694.13  126.79
  -1   5  -5 1810.62   88.89
  -1   5  -5 1777.72  137.19
  -1   5  -5 1799.02   97.69
  -1   5  -5 1578.34   96.89
  -1   5  -5 1805.42  109.19
  -1   5  -5 1629.34   88.69
   1  -5   5 1782.02   95.79
   1  -5   5 1724.03   82.19
   1  -5   5 1806.72   88.79
   1  -5   5 1684.53  131.19
   1  -5   5 1839.52  106.99
   1  -5   5 1634.24   86.19
  -2   5  -5 3142.19  155.38
  -2   5  -5 3214.48  200.78
  -2   5  -5 2885.91  160.68
  -2   5  -5 3371.26  212.08
  -2   5  -5 3184.58  211.08
  -2   5  -5 3252.57  150.78
  -2   5  -5 3164.48  161.08
  -2   5  -5 3135.59  197.08
  -2   5  -5 3329.37  177.08
   2  -5   5 3001.50  150.28
   2  -5   5 3054.19  213.28
   2  -5   5 3357.66  210.08
   2  -5   5 3190.98  172.38
   2  -5   5 3106.69  146.69
   2  -5   5 3102.79  158.98
  -3   5  -5  985.40   96.89
  -3   5  -5 1068.99  109.69
  -3   5  -5 1058.79  100.99
  -3   5  -5 1067.99   63.79
  -3   5  -5 1102.69   82.89
  -3   5  -5  974.50  105.79
  -3   5  -5 1088.29   71.19
  -3   5  -5  934.61   59.39
   3  -5   5  983.50   78.69
   3  -5   5 1008.50   60.29
   3  -5   5  979.70   68.19
   3  -5   5 1072.89   62.99
   3  -5   5 1018.60  105.09
   3  -5   5 1002.20  110.89
  -4   5  -5   40.40   13.40
  -4   5  -5   16.90   13.00
  -4   5  -5    7.90   20.50
  -4   5  -5   24.80   19.30
  -4   5  -5   18.50    8.90
  -4   5  -5   15.00   16.60
  -4   5  -5   21.90   23.70
  -4   5  -5    4.10    7.20
   4  -5   5    7.90   11.20
   4  -5   5   16.20    8.30
   4  -5   5   24.10   24.20
   4  -5   5    9.30   10.10
   4  -5   5    9.00   10.50
  -5   5  -5   -1.20    8.50
  -5   5  -5   15.70   11.90
  -5   5  -5    5.80    6.90
  -5   5  -5   -4.10    9.50
  -5   5  -5   -3.20    9.00
  -5   5  -5   -6.20   12.30
  -5   5  -5   -0.20   13.00
  -5   5  -5    2.30    5.80
   5  -5   5    9.10   20.60
   5  -5   5   12.60   10.10
   5  -5   5    9.90   12.60
   5  -5   5  -16.40    9.20
   5  -5   5   35.40   11.90
   6   4  -5  444.16   27.40
   6   4  -5  430.26   35.40
   6   4  -5  433.36   28.40
   6   4  -5  400.16   30.20
   6   4  -5  429.06   27.70
  -6  -4   5  400.76   36.20
  -6  -4   5  402.06   41.20
   5   4  -5 1174.18   58.59
   5   4  -5 1164.18   65.49
   5   4  -5 1210.38   64.99
   5   4  -5 1095.89   57.79
   5   4  -5 1231.98   58.29
   5   4  -5 1191.18   63.59
  -5  -4   5 1049.20   66.19
  -5  -4   5 1078.79   74.59
   4   4  -5 1684.33   92.59
   4   4  -5 1444.46   78.09
   4   4  -5 1680.53   82.79
   4   4  -5 1693.33   96.19
   4   4  -5 1729.23   81.39
   4   4  -5 1549.34   80.69
   4   4  -5 1675.83   92.99
   4   4  -5 1797.02   89.89
   4   4  -5 1746.13   87.19
  -4  -4   5 1647.94   94.79
  -4  -4   5 1616.44   73.99
  -4  -4   5 1600.14   95.29
  -4  -4   5 1532.25   94.99
  -4  -4   5 1697.63   87.09
  -4  -4   5 1725.73   81.99
  -4  -4   5 1585.74   94.09
   3   4  -5 4718.23  225.98
   3   4  -5 4827.92  223.88
   3   4  -5 4608.44  220.28
  -3  -4   5 4211.78  221.28
  -3  -4   5 4329.67  223.78
  -3  -4   5 4284.27  211.18
  -3  -4   5 4222.98  225.58
   2   4  -5 4913.11  242.28
   2   4  -5 5118.19  246.48
   2   4  -5 4873.61  243.68
  -2  -4   5 4477.95  242.58
  -2  -4   5 4735.33  244.68
  -2  -4   5 4637.74  242.08
   1   4  -5  175.78   36.50
   1   4  -5  135.59   13.10
   1   4  -5  132.59   19.40
   1   4  -5  151.58   10.10
   1   4  -5  152.88   31.70
   1   4  -5  149.39   16.80
   1   4  -5  159.98   20.40
   1   4  -5  134.29   30.40
   1   4  -5  124.09   16.10
   1   4  -5  144.89   13.90
  -1  -4   5  177.58   34.30
  -1  -4   5  134.99   13.50
  -1  -4   5  190.08   36.50
  -1  -4   5  140.59   11.60
  -1  -4   5  147.09   18.70
  -1  -4   5  165.28   24.30
  -1  -4   5  137.79   12.00
  -1  -4   5  117.59   16.00
  -1  -4   5  142.29   30.90
  -1  -4   5  162.58   16.10
  -1  -4   5  147.19    9.10
  -1  -4   5  155.58   16.80
   0   4  -5  174.98   23.50
   0   4  -5  172.88   36.80
   0   4  -5  249.97   46.20
   0   4  -5  185.48   19.90
   0   4  -5  177.88   16.40
   0   4  -5  176.98   16.00
   0   4  -5  189.98   15.20
   0   4  -5  220.88   25.70
   0  -4   5  175.98   22.50
   0  -4   5  174.98   12.20
   0  -4   5  181.58   18.90
   0  -4   5  176.38   15.00
   0  -4   5  197.08   22.20
   0  -4   5  179.78   15.90
   0  -4   5  150.38   34.50
   0  -4   5  189.38   18.20
   0  -4   5  195.48   20.30
  -1   4  -5  113.99   30.50
  -1   4  -5  123.19   31.60
  -1   4  -5  129.09   13.00
  -1   4  -5  158.08   39.20
  -1   4  -5  126.09   14.10
  -1   4  -5  139.69   26.00
  -1   4  -5  127.49   19.70
  -1   4  -5  130.69   35.30
  -1   4  -5  146.59   26.30
  -1   4  -5  135.49   18.00
  -1   4  -5  128.79   16.10
   1  -4   5  129.39   35.10
   1  -4   5  118.59   13.00
   1  -4   5  124.89   19.50
   1  -4   5  129.09   23.80
   1  -4   5  106.59   13.00
   1  -4   5  141.79   38.60
   1  -4   5  109.59   14.40
   1  -4   5  102.89   22.50
   1  -4   5  135.79   21.20
  -2   4  -5 1890.11  107.29
  -2   4  -5 2106.79  102.59
  -2   4  -5 1863.01  115.29
  -2   4  -5 2005.40  137.79
  -2   4  -5 1773.02  100.89
  -2   4  -5 1958.30   97.69
  -2   4  -5 2171.68  108.19
  -2   4  -5 2067.79  145.29
  -2   4  -5 2048.50  118.29
  -2   4  -5 2085.39  147.79
  -2   4  -5 2033.60  136.49
   2  -4   5 1918.41  105.49
   2  -4   5 1859.41  112.79
   2  -4   5 1910.71   97.09
   2  -4   5 2110.59  145.59
   2  -4   5 2027.60  116.49
   2  -4   5 2069.59   99.69
   2  -4   5 2033.00  105.99
   2  -4   5 2093.99  152.48
   2  -4   5 1996.90   97.49
  -3   4  -5 1552.44  126.79
  -3   4  -5 1429.06   87.99
  -3   4  -5 1556.44  120.29
  -3   4  -5 1524.85   78.59
  -3   4  -5 1650.63  102.29
  -3   4  -5 1421.46  114.29
  -3   4  -5 1494.75  126.69
  -3   4  -5 1429.96   78.69
  -3   4  -5 1449.46   79.49
  -3   4  -5 1486.55   87.59
   3  -4   5 1344.37   85.09
   3  -4   5 1606.74   88.69
   3  -4   5 1547.75   80.79
   3  -4   5 1503.65  124.59
   3  -4   5 1427.86  129.49
   3  -4   5 1527.65   98.49
   3  -4   5 1334.17   93.49
   3  -4   5 1592.54   81.29
  -4   4  -5 3758.62  236.18
  -4   4  -5 3836.92  195.18
  -4   4  -5 3902.91  236.18
  -4   4  -5 4262.07  258.07
  -4   4  -5 4107.39  184.98
  -4   4  -5 3790.82  246.28
  -4   4  -5 3879.81  210.38
  -4   4  -5 3817.82  182.28
   4  -4   5 4013.90  189.68
   4  -4   5 4011.20  196.68
   4  -4   5 4224.08  214.48
   4  -4   5 3384.06  193.58
   4  -4   5 3970.20  187.28
   4  -4   5 4049.79  251.07
   4  -4   5 3908.51  260.27
  -5   4  -5  528.35   36.00
  -5   4  -5  571.04   57.99
  -5   4  -5  531.05   89.49
  -5   4  -5  587.84   39.80
  -5   4  -5  473.75   87.19
  -5   4  -5  559.14   49.10
  -5   4  -5  473.05   88.19
  -5   4  -5  473.85   86.09
   5  -4   5  583.74   46.20
   5  -4   5  604.54  108.99
   5  -4   5  550.54   42.60
   5  -4   5  448.46   92.49
   5  -4   5  578.04   50.59
   5  -4   5  594.44   59.89
  -6   4  -5   55.59    9.60
  -6   4  -5   44.10   16.30
  -6   4  -5   42.70    9.70
   6  -4   5   50.89   21.10
   6  -4   5   85.99   19.60
   6  -4   5    4.50   16.20
   7   3  -5 1599.34   96.89
   7   3  -5 1672.53   82.39
   7   3  -5 1515.35   81.39
  -7  -3   5 1679.33   94.19
  -7  -3   5 1598.44   99.99
  -7  -3   5 1598.24   89.59
   6   3  -5  446.36   30.90
   6   3  -5  412.46   25.90
   6   3  -5  408.06   27.10
   6   3  -5  396.86   35.80
   6   3  -5  413.36   33.00
   6   3  -5  328.17   24.90
   6   3  -5  355.06   24.80
   6   3  -5  352.26   25.80
  -6  -3   5  393.66   43.40
  -6  -3   5  447.06   33.00
  -6  -3   5  439.86   35.50
   5   3  -5    6.20    5.00
   5   3  -5    4.80    3.90
   5   3  -5    8.90    4.20
   5   3  -5    8.20    4.00
   5   3  -5    5.70    5.80
   5   3  -5    9.50    4.30
   5   3  -5    1.10    4.60
   5   3  -5    2.70    3.50
   5   3  -5    5.60    5.10
   5   3  -5    0.40    3.70
  -5  -3   5   18.00    8.00
  -5  -3   5   12.60    6.80
  -5  -3   5   -2.50    5.80
  -5  -3   5    6.20    6.20
   4   3  -5   77.79   12.10
   4   3  -5  107.29   13.10
   4   3  -5   81.89   13.20
   4   3  -5   98.49   19.10
   4   3  -5   97.69   10.80
   4   3  -5   77.99   16.70
   4   3  -5   72.09   11.50
   4   3  -5   86.89   14.10
   4   3  -5   96.29   10.00
   4   3  -5   88.39    9.40
   4   3  -5  106.09   22.10
  -4  -3   5   87.09    9.10
  -4  -3   5   94.69   16.30
  -4  -3   5   79.09   18.50
  -4  -3   5   84.99    9.10
  -4  -3   5   92.89   14.40
  -4  -3   5  131.39   22.20
  -4  -3   5   91.09    8.90
  -4  -3   5   72.79   18.20
  -4  -3   5  101.09   20.70
   3   3  -5  818.12   44.40
   3   3  -5  819.52   59.09
   3   3  -5  827.02   57.79
   3   3  -5  863.21   61.99
   3   3  -5  806.82   47.00
   3   3  -5  783.72   50.29
   3   3  -5  792.12   40.90
   3   3  -5  802.72   44.80
   3   3  -5  815.62   48.30
   3   3  -5  766.72   43.30
  -3  -3   5  806.22   59.29
  -3  -3   5  784.42   42.70
  -3  -3   5  789.62   40.80
  -3  -3   5  807.02   62.29
  -3  -3   5  771.92   44.30
  -3  -3   5  753.42   44.90
  -3  -3   5  737.43   42.60
  -3  -3   5  757.52   50.19
  -3  -3   5  735.33   44.90
  -3  -3   5  714.83   40.90
  -3  -3   5  733.03   56.59
   2   3  -5 4486.45  204.88
   2   3  -5 4643.94  224.68
   2   3  -5 4653.53  223.08
   2   3  -5 4605.54  226.48
  -2  -3   5 4253.17  223.68
  -2  -3   5 4330.67  227.28
  -2  -3   5 4396.86  223.38
   1   3  -5 5888.61  286.87
   0  -3   5 7170.98  354.76
   0  -3   5 7352.06  353.36
  -1   3  -5  636.24   61.19
  -1   3  -5  644.34   60.79
  -1   3  -5  569.64   39.80
  -1   3  -5  596.64   45.90
  -1   3  -5  531.05   57.89
  -1   3  -5  587.14   39.30
  -1   3  -5  565.84   27.50
  -1   3  -5  528.95   33.90
  -1   3  -5  637.64   35.00
  -1   3  -5  546.45   37.00
  -1   3  -5  601.84   30.80
   1  -3   5  625.24   61.79
   1  -3   5  570.24   38.50
   1  -3   5  542.25   42.50
   1  -3   5  665.53   46.80
   1  -3   5  609.34   35.10
   1  -3   5  596.34   41.20
   1  -3   5  560.94   33.70
   1  -3   5  631.34   33.50
   1  -3   5  621.74   70.99
   1  -3   5  511.35   57.69
  -2   3  -5  825.02   51.49
  -2   3  -5  810.02   72.59
  -2   3  -5  840.02   59.09
  -2   3  -5  829.92   71.69
  -2   3  -5  832.82   40.00
  -2   3  -5  850.71   48.20
  -2   3  -5  787.12   57.89
  -2   3  -5  761.62   45.20
  -2   3  -5  775.32   51.99
  -2   3  -5  800.62   45.20
  -2   3  -5  880.41   79.59
  -2   3  -5  865.81   77.59
   2  -3   5  822.52   51.59
   2  -3   5  798.52   52.99
   2  -3   5  783.02   56.49
   2  -3   5  820.02   46.40
   2  -3   5  798.42   75.39
   2  -3   5  897.81   83.79
   2  -3   5  786.42   39.00
   2  -3   5  826.02   45.50
  -3   3  -5 1081.09   66.99
  -3   3  -5 1105.09   59.69
  -3   3  -5 1020.50   95.19
  -3   3  -5 1142.49   77.49
  -3   3  -5 1078.19   91.99
  -3   3  -5 1183.58   99.09
  -3   3  -5 1144.29   92.49
  -3   3  -5 1036.50   59.39
  -3   3  -5 1100.59   75.29
  -3   3  -5 1024.00   66.89
  -3   3  -5 1176.18   61.09
  -3   3  -5 1116.99   54.09
   3  -3   5 1095.89   63.49
   3  -3   5 1192.38   64.39
   3  -3   5 1102.59   61.49
   3  -3   5 1153.58   98.49
   3  -3   5 1046.30   74.49
   3  -3   5 1195.68  107.29
   3  -3   5 1222.68   78.29
   3  -3   5 1028.10   65.89
  -4   3  -5  957.00   48.50
  -4   3  -5  874.71   84.69
  -4   3  -5  884.81   50.39
  -4   3  -5  826.62   66.19
  -4   3  -5  933.41   56.09
  -4   3  -5  986.80   62.29
  -4   3  -5  943.91   70.79
  -4   3  -5  939.01   52.59
  -4   3  -5  824.32   81.29
   4  -3   5  886.71   54.69
   4  -3   5  775.12   57.99
   4  -3   5  957.00   62.19
   4  -3   5  750.62   90.69
   4  -3   5  934.41   92.19
   4  -3   5  852.61   75.29
   4  -3   5  957.00   59.09
   4  -3   5  960.80   72.29
  -5   3  -5  680.93   76.29
  -5   3  -5  719.03   87.09
  -5   3  -5  746.83   45.40
  -5   3  -5  731.23   85.79
  -5   3  -5  786.62   40.60
  -5   3  -5  640.74   75.59
  -5   3  -5  705.83   63.89
  -5   3  -5  742.83   42.30
  -5   3  -5  772.22   45.80
  -5   3  -5  788.52   56.39
   5  -3   5  752.12   66.39
   5  -3   5  655.03   62.19
   5  -3   5  724.83   49.70
   5  -3   5  794.42   55.59
   5  -3   5  824.62   98.19
   5  -3   5  771.82   87.79
   5  -3   5  788.92   56.89
  -6   3  -5 1265.07   67.39
  -6   3  -5 1315.87   64.29
  -6   3  -5 1124.29   73.29
  -6   3  -5 1245.28   81.89
   6  -3   5 1345.07   99.09
   6  -3   5 1347.87   78.09
   6  -3   5 1310.27   85.39
   6  -3   5  959.70  119.79
   6  -3   5 1338.87   84.79
   7   2  -5  853.81   64.09
   7   2  -5  926.21   52.29
   7   2  -5  793.02   59.89
   7   2  -5  860.31   56.39
  -7  -2   5  868.91   63.79
   6   2  -5 1395.56   69.89
   6   2  -5 1413.86   82.79
   6   2  -5 1392.36   77.19
   6   2  -5 1416.36   87.99
   6   2  -5 1295.87   86.59
   6   2  -5 1376.46   81.59
  -6  -2   5 1371.26   82.59
  -6  -2   5 1297.07   73.39
  -6  -2   5 1226.08   82.79
  -6  -2   5 1369.96   62.19
  -6  -2   5 1197.28   61.99
  -6  -2   5 1302.57   76.59
  -6  -2   5 1195.28   81.09
   5   2  -5 3896.21  194.68
   5   2  -5 3938.31  185.48
   5   2  -5 3986.30  176.08
   5   2  -5 3946.11  196.88
   5   2  -5 3816.72  183.88
   5   2  -5 4117.29  182.98
   5   2  -5 3243.68  174.08
  -5  -2   5 3741.43  173.18
  -5  -2   5 3821.42  192.58
  -5  -2   5 3852.41  171.28
  -5  -2   5 3877.31  180.78
  -5  -2   5 3918.31  187.18
  -5  -2   5 3685.83  193.18
  -5  -2   5 3616.74  200.78
   4   2  -5 1535.85   77.79
   4   2  -5 1568.94   81.99
   4   2  -5 1622.64   77.89
   4   2  -5 1651.83   83.19
   4   2  -5 1596.94   84.89
   4   2  -5 1579.64   73.89
   4   2  -5 1530.65   75.19
   4   2  -5 1645.04   99.79
   4   2  -5 1647.24   94.49
   4   2  -5 1624.44   95.49
  -4  -2   5 1412.26   77.39
  -4  -2   5 1506.25   78.49
  -4  -2   5 1517.95   91.89
  -4  -2   5 1367.06   79.19
  -4  -2   5 1544.15   74.59
  -4  -2   5 1480.25   92.79
  -4  -2   5 1565.14   85.49
  -4  -2   5 1371.76   80.09
  -4  -2   5 1496.35   97.89
   3   2  -5  218.38   15.20
   3   2  -5  206.58   18.50
   3   2  -5  226.38   17.70
   3   2  -5  229.28   16.10
   3   2  -5  208.98   25.60
   3   2  -5  237.38   22.90
   3   2  -5  246.98   30.70
   3   2  -5  231.48   18.40
   3   2  -5  215.78   18.10
   3   2  -5  249.48   28.20
   3   2  -5  249.48   19.20
   3   2  -5  228.48   21.00
  -3  -2   5  235.58   20.70
  -3  -2   5  219.78   19.10
  -3  -2   5  217.28   27.10
  -3  -2   5  216.38   16.70
  -3  -2   5  228.48   22.10
  -3  -2   5  194.68   24.90
  -3  -2   5  219.48   17.40
  -3  -2   5  231.08   18.90
  -3  -2   5  199.98   17.90
   2   2  -5 1375.26   65.89
   2   2  -5 1427.36   70.39
   2   2  -5 1292.87   67.09
   2   2  -5 1476.65   70.09
   2   2  -5 1434.06   84.79
   2   2  -5 1375.36   67.09
   2   2  -5 1416.96   70.39
   2   2  -5 1443.46   89.19
   2   2  -5 1419.06   76.49
   2   2  -5 1439.36   86.39
  -2  -2   5 1478.15   86.89
  -2  -2   5 1367.36   69.09
  -2  -2   5 1322.77   67.69
  -2  -2   5 1392.46   68.09
  -2  -2   5 1421.56   74.39
  -2  -2   5 1333.47   85.39
  -2  -2   5 1299.37   70.89
  -2  -2   5 1320.87   89.59
  -2  -2   5 1273.47   71.49
   1   2  -5    1.70    3.00
   1   2  -5    1.40    2.50
   1   2  -5    5.50    6.30
   1   2  -5    3.70    4.40
   1   2  -5    3.80    2.80
   1   2  -5    2.60    2.30
   1   2  -5    1.50    2.30
   1   2  -5    9.60    4.10
   1   2  -5    2.80    3.30
   1   2  -5    5.50    6.80
   1   2  -5    3.30    2.70
   1   2  -5    3.70    6.30
  -1  -2   5   -0.40    2.90
  -1  -2   5   -3.00    2.60
  -1  -2   5    2.30    2.70
  -1  -2   5    5.30    2.80
  -1  -2   5    2.50    3.70
  -1  -2   5    7.50    4.20
  -1  -2   5   10.70    3.80
  -1  -2   5    4.90    2.00
  -1  -2   5   -0.40    2.50
  -1  -2   5    2.30    2.30
  -1  -2   5    8.00    4.10
  -1   2  -5 4093.39  220.48
  -1   2  -5 4246.88  220.38
   1  -2   5 4207.68  236.98
   1  -2   5 4321.57  222.58
   1  -2   5 4354.76  224.88
  -2   2  -5 4584.14  238.48
  -2   2  -5 4614.54  238.18
  -2   2  -5 4380.26  238.68
   2  -2   5 4386.96  237.78
  -3   2  -5 4076.59  203.58
  -3   2  -5 4363.46  240.78
  -3   2  -5 4386.06  238.78
  -3   2  -5 4330.47  232.48
  -3   2  -5 4503.35  236.28
   3  -2   5 4355.46  204.08
   3  -2   5 4598.34  243.28
   3  -2   5 4462.75  250.27
  -4   2  -5 3228.08  188.68
  -4   2  -5 2819.22  134.39
  -4   2  -5 3088.59  184.48
  -4   2  -5 2946.01  175.78
  -4   2  -5 2881.71  155.58
  -4   2  -5 2677.63  144.29
  -4   2  -5 2680.73  151.88
  -4   2  -5 2720.43  174.18
  -4   2  -5 3001.90  135.19
  -4   2  -5 3015.80  145.89
  -4   2  -5 3030.70  129.59
  -4   2  -5 2943.11  135.69
  -4   2  -5 2896.11  135.39
   4  -2   5 3060.09  146.29
   4  -2   5 2818.42  145.09
   4  -2   5 3044.10  186.48
   4  -2   5 3043.60  146.39
   4  -2   5 2999.60  157.88
   4  -2   5 2813.72  191.38
  -5   2  -5 1279.17   64.49
  -5   2  -5 1257.27   60.59
  -5   2  -5 1365.26   86.89
  -5   2  -5 1252.47   70.19
  -5   2  -5 1226.98  110.79
  -5   2  -5 1075.09  103.19
  -5   2  -5 1198.88  102.49
  -5   2  -5 1109.19   97.69
  -5   2  -5 1270.77   64.39
  -5   2  -5 1333.87   76.49
   5  -2   5 1301.37  120.19
   5  -2   5 1330.57   79.59
   5  -2   5 1236.48  109.19
   5  -2   5 1139.99   82.49
   5  -2   5 1101.69   73.99
   5  -2   5 1295.27   70.79
  -6   2  -5    2.00    7.90
  -6   2  -5    2.40    4.20
  -6   2  -5   12.60   16.40
  -6   2  -5   -0.30    6.20
  -6   2  -5   10.80    4.70
  -6   2  -5   14.30    8.60
  -6   2  -5    2.10    9.30
  -6   2  -5   12.30   11.60
  -6   2  -5   17.80   15.20
  -6   2  -5    7.30    3.20
   6  -2   5    8.00   17.90
   6  -2   5   11.00   10.90
   6  -2   5    8.30    8.50
   6  -2   5    8.20   11.80
   6  -2   5   -3.80   11.20
   6  -2   5    8.70   10.80
   6  -2   5    5.50    7.70
   6  -2   5    6.10    7.90
  -7   2  -5  128.29   23.10
   7  -2   5  153.68   33.50
   7  -2   5  114.89   21.40
   7  -2   5  169.88   34.50
   7  -2   5  146.19   28.50
   7   1  -5  578.64   40.70
   7   1  -5  431.86   54.99
   7   1  -5  618.84   52.19
   7   1  -5  547.85   39.20
   7   1  -5  530.95   46.00
  -7  -1   5  587.54   43.30
  -7  -1   5  534.55   43.00
  -7  -1   5  586.04   53.49
   6   1  -5  141.69   18.20
   6   1  -5  227.78   20.10
   6   1  -5  212.18   25.70
   6   1  -5  177.58   25.50
   6   1  -5  209.78   38.60
   6   1  -5  173.48   38.00
   6   1  -5  221.18   21.60
   6   1  -5  172.28   33.30
   6   1  -5  238.68   25.90
   6   1  -5  141.69   18.50
  -6  -1   5  244.08   26.30
  -6  -1   5  200.78   20.70
  -6  -1   5  152.28   30.70
  -6  -1   5  200.68   21.30
  -6  -1   5  205.18   22.50
  -6  -1   5  148.89   29.70
  -6  -1   5  173.48   39.20
   5   1  -5 2076.29  108.49
   5   1  -5 2099.59  101.89
   5   1  -5 2018.50   97.99
   5   1  -5 2080.59  111.19
   5   1  -5 2070.19  108.69
   5   1  -5 1767.32  100.09
   5   1  -5 1950.10  130.89
  -5  -1   5 1959.90  120.69
  -5  -1   5 2010.70   98.49
  -5  -1   5 1861.91  117.79
  -5  -1   5 2024.30  132.09
  -5  -1   5 2051.99  107.39
  -5  -1   5 1985.60   99.29
  -5  -1   5 2005.00  103.99
  -5  -1   5 2054.39  102.99
   4   1  -5 1272.97   87.09
   4   1  -5 1195.88   69.89
   4   1  -5 1284.17   63.59
   4   1  -5 1286.87   93.39
   4   1  -5 1240.28   66.69
   4   1  -5 1309.27   67.19
   4   1  -5 1235.68   61.99
   4   1  -5 1336.57   74.59
   4   1  -5 1222.08   59.49
   4   1  -5 1315.67   72.69
  -4  -1   5 1256.07   90.89
  -4  -1   5 1223.98   69.29
  -4  -1   5 1206.78   69.89
  -4  -1   5 1181.38   66.29
  -4  -1   5 1200.58   69.19
  -4  -1   5 1190.18   81.39
  -4  -1   5 1272.77   64.69
  -4  -1   5 1231.88   65.19
  -4  -1   5 1198.78   63.79
  -4  -1   5 1335.07   71.79
  -4  -1   5 1245.88   83.59
  -3  -1   5 5352.66  257.77
  -1   1  -5  407.16   40.00
  -1   1  -5  409.16   32.00
  -1   1  -5  416.26   24.70
  -1   1  -5  432.56   28.10
  -1   1  -5  404.56   30.90
  -1   1  -5  424.36   28.50
  -1   1  -5  411.06   41.10
  -1   1  -5  401.06   25.80
  -1   1  -5  453.75   42.90
  -1   1  -5  428.36   24.40
   1  -1   5  461.15   33.50
   1  -1   5  447.86   42.50
   1  -1   5  492.25   45.20
   1  -1   5  439.36   31.10
   1  -1   5  452.45   29.50
   1  -1   5  405.36   26.60
   1  -1   5  399.46   41.50
   1  -1   5  431.76   28.00
   1  -1   5  406.96   24.80
   1  -1   5  405.06   24.30
  -2   1  -5 1553.24   83.99
  -2   1  -5 1576.44   99.69
  -2   1  -5 1531.95   99.59
  -2   1  -5 1533.65   79.09
  -2   1  -5 1505.95   99.79
  -2   1  -5 1463.95   74.49
   2  -1   5 1528.75  101.39
   2  -1   5 1579.04   80.29
   2  -1   5 1552.24  101.69
   2  -1   5 1533.15   78.49
   2  -1   5 1600.44   85.99
   2  -1   5 1647.14  105.39
  -3   1  -5  285.77   20.00
  -3   1  -5  360.76   24.10
  -3   1  -5  304.07   28.90
  -3   1  -5  272.57   21.50
  -3   1  -5  290.97   24.20
  -3   1  -5  290.97   28.60
  -3   1  -5  327.47   15.40
  -3   1  -5  310.97   46.10
  -3   1  -5  296.47   20.80
  -3   1  -5  292.37   24.60
  -3   1  -5  297.87   47.00
   3  -1   5  311.37   25.00
   3  -1   5  327.57   22.40
   3  -1   5  323.57   27.00
   3  -1   5  262.17   27.30
   3  -1   5  329.37   49.50
   3  -1   5  309.97   30.10
   3  -1   5  300.37   21.00
   3  -1   5  302.17   22.30
   3  -1   5  276.97   15.40
  -4   1  -5 1156.48   87.99
  -4   1  -5 1170.48   60.29
  -4   1  -5 1195.48   54.19
  -4   1  -5 1149.69   57.39
  -4   1  -5 1101.89   65.09
  -4   1  -5 1117.79   65.09
  -4   1  -5 1128.69   71.69
  -4   1  -5 1087.79   57.59
  -4   1  -5 1060.49   84.39
  -4   1  -5 1167.68   73.59
   4  -1   5 1214.48   62.19
   4  -1   5 1160.28   99.79
   4  -1   5 1241.98   69.89
   4  -1   5 1214.68   94.09
   4  -1   5 1182.88   66.79
   4  -1   5 1224.38   73.99
   4  -1   5 1073.69   59.59
  -5   1  -5 1340.77  107.79
  -5   1  -5 1442.36   68.39
  -5   1  -5 1443.56   76.19
  -5   1  -5 1527.95  107.49
  -5   1  -5 1485.45   81.19
  -5   1  -5 1357.96   69.29
  -5   1  -5 1481.95  107.99
  -5   1  -5 1382.56  107.79
  -5   1  -5 1429.46   68.89
  -5   1  -5 1410.46   76.99
   5  -1   5 1324.07   85.79
   5  -1   5 1346.27   73.89
   5  -1   5 1593.94   84.29
   5  -1   5 1403.36  119.89
   5  -1   5 1593.54   87.59
   5  -1   5 1525.25   77.09
   5  -1   5 1508.45   93.49
  -6   1  -5 1973.20  104.59
  -6   1  -5 2116.29  103.39
  -6   1  -5 1710.53  132.19
  -6   1  -5 1765.12  154.88
  -6   1  -5 2008.20   94.29
  -6   1  -5 1901.21  105.79
  -6   1  -5 1821.02  132.79
  -6   1  -5 1971.70  115.19
  -6   1  -5 1932.21   90.19
  -6   1  -5 1822.32  153.28
   6  -1   5 2090.79  148.99
   6  -1   5 2054.89  115.59
   6  -1   5 2247.18  112.29
   6  -1   5 2237.98  125.89
   6  -1   5 2055.89  110.69
  -7   1  -5 1263.07   65.59
   7  -1   5 1243.58  102.89
   7  -1   5 1374.46   83.69
   7  -1   5 1273.87   97.49
   7  -1   5 1078.89  117.29
   7  -1   5 1386.36   76.99
   7   0  -5 1182.78   73.19
   7   0  -5 1251.07   71.69
   7   0  -5 1102.99   90.09
  -7   0   5 1297.27   76.59
  -7   0   5 1122.49   73.49
  -7   0   5 1198.58   70.79
   6   0  -5 1145.19   75.49
   6   0  -5 1040.10   89.39
   6   0  -5 1174.78   74.99
   6   0  -5 1111.59   63.19
   6   0  -5 1073.09   91.99
   6   0  -5 1195.18   68.79
   6   0  -5  897.71   93.69
   6   0  -5  925.61   64.49
  -6   0   5 1055.19   69.49
  -6   0   5 1200.78   67.39
  -6   0   5 1002.00   95.99
  -6   0   5 1118.39   62.79
  -6   0   5 1033.70   86.89
  -6   0   5 1052.49   62.99
  -6   0   5 1028.60   84.69
  -6   0   5 1132.59   68.79
   5   0  -5 3129.39  154.28
   5   0  -5 2758.22  170.58
   5   0  -5 2983.70  171.98
   5   0  -5 2768.62  153.28
   5   0  -5 3031.60  144.79
   5   0  -5 3006.20  149.79
   5   0  -5 2959.90  139.49
  -5   0   5 2987.60  142.29
  -5   0   5 2978.80  145.09
  -5   0   5 2923.71  141.59
  -5   0   5 2998.40  138.79
  -5   0   5 2910.31  186.98
  -5   0   5 2727.63  164.48
  -5   0   5 2803.02  148.79
  -5   0   5 2794.12  167.38
   4   0  -5 1695.63   76.89
   4   0  -5 1802.12  123.29
   4   0  -5 1743.13   97.29
   4   0  -5 1745.23   89.59
   4   0  -5 1720.93   84.89
   4   0  -5 1720.33   83.09
   4   0  -5 1934.61  116.19
   4   0  -5 1711.53   88.99
   4   0  -5 1759.52   96.39
   4   0  -5 1780.62  111.29
   4   0  -5 1744.23   92.29
  -4   0   5 1845.02   90.69
  -4   0   5 1649.73   78.29
  -4   0   5 1682.33   86.79
  -4   0   5 1639.94   87.39
  -4   0   5 1580.24   85.69
  -4   0   5 1601.34   90.29
  -4   0   5 1711.13   78.39
  -4   0   5 1786.82  121.39
  -4   0   5 1677.73   83.59
  -4   0   5 1708.33  107.79
  -4   0   5 1703.53  109.49
   3   0  -5  976.70   51.19
   3   0  -5  995.50   49.10
   3   0  -5 1016.20   49.10
   3   0  -5 1016.90   51.29
   3   0  -5 1042.90   62.89
   3   0  -5 1017.00   57.89
   3   0  -5 1054.59   82.89
   3   0  -5  977.90   52.69
   3   0  -5 1022.80   61.69
   3   0  -5 1098.89   74.69
   3   0  -5 1010.30   56.39
   3   0  -5 1108.59   76.09
   3   0  -5 1024.20   56.79
  -3   0   5 1012.10   49.70
  -3   0   5 1061.39   51.59
  -3   0   5  996.60   57.09
  -3   0   5 1023.40   73.19
  -3   0   5 1085.89   81.19
  -3   0   5  960.00   54.69
  -3   0   5  983.20   53.79
  -3   0   5 1014.00   60.39
  -3   0   5  980.80   55.69
  -3   0   5 1067.59   72.99
  -3   0   5 1016.00   50.09
  -3   0   5  987.30   61.39
   2   0  -5  181.18   10.50
   2   0  -5  163.68   13.00
   2   0  -5  203.08   37.00
   2   0  -5  194.28   30.50
   2   0  -5  190.98   19.30
   2   0  -5  187.18   16.70
   2   0  -5  164.18   13.60
   2   0  -5  175.08   15.90
   2   0  -5  181.68   28.70
   2   0  -5  176.38   12.40
   2   0  -5  163.18   12.80
   2   0  -5  180.28   19.50
  -2   0   5  180.68   12.60
  -2   0   5  162.98   12.90
  -2   0   5  158.28   12.70
  -2   0   5  147.49   14.60
  -2   0   5  154.08   15.30
  -2   0   5  169.88   19.00
  -2   0   5  153.38   26.10
  -2   0   5  164.38   17.60
  -2   0   5  174.18   13.50
  -2   0   5  219.68   36.60
   1   0  -5 2247.98  118.99
   1   0  -5 2175.48  119.79
  -1   0   5 2080.79  118.69
  -1   0   5 2278.87  128.59
  -1   0   5 2116.99  118.09
  -3   0  -5 1778.22   94.99
  -3   0  -5 1738.43  109.49
  -3   0  -5 1741.63   85.59
  -3   0  -5 1851.01  111.89
  -3   0  -5 1823.52  109.99
  -3   0  -5 1812.42   89.79
   3   0   5 1849.02   85.29
   3   0   5 1848.52  114.29
   3   0   5 1871.71   90.19
   3   0   5 1987.30  115.89
   3   0   5 1770.72  114.49
   3   0   5 1826.92   84.49
   3   0   5 1803.12   94.69
  -4   0  -5  155.88   30.80
  -4   0  -5  143.39   15.20
  -4   0  -5  171.28   11.50
  -4   0  -5  166.98   32.50
  -4   0  -5  142.79   18.10
  -4   0  -5  215.38   37.00
  -4   0  -5  161.78   16.30
  -4   0  -5  167.58   11.40
  -4   0  -5  165.28   30.90
  -4   0  -5  171.88   16.40
  -4   0  -5  156.48   16.50
  -4   0  -5  155.18   13.80
  -4   0  -5  168.08   20.20
   4   0   5  220.18   42.30
   4   0   5  152.88   38.20
   4   0   5  137.39   14.30
   4   0   5  166.48   15.00
   4   0   5  188.18   18.10
   4   0   5  154.58   14.20
   4   0   5  196.28   22.80
   4   0   5  170.98   18.90
   4   0   5  146.19   12.30
  -5   0  -5  213.68   21.40
  -5   0  -5  253.07   17.50
  -5   0  -5  219.88   38.90
  -5   0  -5  240.78   26.00
  -5   0  -5  209.48   16.10
  -5   0  -5  253.07   22.20
  -5   0  -5  268.07   41.90
  -5   0  -5  196.58   35.50
  -5   0  -5  218.98   21.10
  -5   0  -5  241.98   43.00
  -5   0  -5  246.88   22.60
   5   0   5  286.97   29.10
   5   0   5  244.08   20.60
   5   0   5  201.28   18.00
   5   0   5  235.88   28.70
   5   0   5  219.78   17.90
   5   0   5  252.17   27.50
   5   0   5  175.88   19.80
   5   0   5  220.98   23.00
  -6   0  -5  201.38   22.60
  -6   0  -5  160.48   35.50
  -6   0  -5  209.48   21.70
  -6   0  -5  229.18   41.70
  -6   0  -5  167.98   33.70
  -6   0  -5  191.58   36.40
  -6   0  -5  206.58   22.50
  -6   0  -5  236.18   25.30
  -6   0  -5  201.28   16.90
   6   0   5  170.78   21.40
   6   0   5  203.68   47.10
   6   0   5  273.57   31.60
   6   0   5  228.98   21.00
   6   0   5  233.18   24.50
   6   0   5  204.18   42.00
   6   0   5  199.28   26.60
   6   0   5  229.98   29.40
  -7   0  -5 1535.65   86.19
  -7   0  -5 1563.84   85.79
  -7   0  -5 1350.96  107.19
  -7   0  -5 1383.66  109.49
  -7   0  -5 1381.86   84.39
   7   0   5 1635.24   89.09
   7   0   5 1546.45   83.39
   7   0   5 1632.04  101.39
   7   0   5 1698.43  101.19
   7   0   5 1199.58  115.59
   7  -1  -5  119.79   27.70
   7  -1  -5  107.59   24.60
   7  -1  -5   89.79   23.50
   7  -1  -5   94.89   19.40
  -7   1   5  111.69   18.90
  -7   1   5   97.69   19.50
   6  -1  -5   98.49   24.80
   6  -1  -5  163.88   21.60
   6  -1  -5  126.09   23.80
   6  -1  -5  145.89   43.00
   6  -1  -5  149.09   19.30
   6  -1  -5  180.98   29.80
   6  -1  -5  138.89   28.10
  -6   1   5  123.19   25.20
  -6   1   5  134.69   39.30
  -6   1   5  165.78   21.30
  -6   1   5  104.09   43.90
  -6   1   5  131.39   22.30
  -6   1   5  142.79   19.80
  -6   1   5  101.99   32.90
  -6   1   5  124.09   21.50
   5  -1  -5 1991.20  101.29
   5  -1  -5 1879.01  146.29
   5  -1  -5 2149.98  104.39
   5  -1  -5 1917.81  114.19
   5  -1  -5 1936.71  133.99
   5  -1  -5 2071.59  138.99
  -5   1   5 1830.92  129.09
  -5   1   5 1918.01   97.79
  -5   1   5 2145.89  151.78
  -5   1   5 1976.40   92.59
  -5   1   5 2068.89  105.79
  -5   1   5 1723.53  128.09
  -5   1   5 2034.50  103.29
  -5   1   5 1979.70  101.89
   4  -1  -5 1653.73   92.49
   4  -1  -5 1683.73  127.39
   4  -1  -5 1834.52  119.99
   4  -1  -5 1828.92  100.09
   4  -1  -5 1731.63   86.69
   4  -1  -5 1724.33  100.19
   4  -1  -5 1730.23   91.69
   4  -1  -5 1629.44  113.19
   4  -1  -5 1868.01  101.39
   4  -1  -5 1564.34   83.09
  -4   1   5 1675.93   82.99
  -4   1   5 1774.32   81.89
  -4   1   5 1581.64  111.29
  -4   1   5 1647.14  113.99
  -4   1   5 1551.54   95.39
  -4   1   5 1621.24   91.29
  -4   1   5 1668.33   81.69
  -4   1   5 1792.22   99.79
  -4   1   5 1790.82   91.29
   3  -1  -5 6750.62  315.97
   3  -1  -5 6469.25  315.97
   3  -1  -5 6253.17  327.87
  -3   1   5 6338.37  325.57
  -3   1   5 6245.18  311.27
  -3   1   5 6233.48  312.77
   2  -1  -5 5423.16  265.87
  -2   1   5 5435.56  276.97
   1  -1  -5   14.00    4.70
   1  -1  -5   16.60    3.00
   1  -1  -5   10.10    4.90
   1  -1  -5   18.60    7.00
   1  -1  -5    9.80    9.00
   1  -1  -5   19.20    8.70
   1  -1  -5   13.40    3.90
   1  -1  -5   17.60    4.60
   1  -1  -5   14.30    5.00
   1  -1  -5    6.20    4.40
   1  -1  -5   18.50    9.30
   1  -1  -5   11.30    6.20
  -1   1   5    8.10    4.40
  -1   1   5   12.00    6.10
  -1   1   5   25.00   11.20
  -1   1   5   11.30    4.10
  -1   1   5   18.40    5.40
  -1   1   5    8.10    8.30
  -1   1   5   25.00    8.70
  -1   1   5   18.90    4.80
  -1   1   5   13.80    8.30
  -1   1   5   18.90    6.40
   0  -1  -5 2145.69  119.79
   0  -1  -5 2249.57  128.29
   0  -1  -5 2141.39  118.39
   0   1   5 2250.67  120.29
   0   1   5 2328.37  122.49
  -1  -1  -5  194.38   15.40
  -1  -1  -5  202.38   16.30
  -1  -1  -5  213.88   13.60
  -1  -1  -5  203.18   23.50
  -1  -1  -5  207.48   24.20
  -1  -1  -5  211.48   13.60
  -1  -1  -5  184.28   25.20
  -1  -1  -5  209.28   19.20
  -1  -1  -5  210.88   16.30
  -1  -1  -5  194.88   17.90
  -1  -1  -5  202.48   14.00
   1   1   5  201.18   16.80
   1   1   5  205.98   20.10
   1   1   5  210.28   16.30
   1   1   5  202.58   14.00
   1   1   5  198.48   26.80
   1   1   5  207.98   18.60
   1   1   5  201.18   15.60
   1   1   5  192.88   16.00
   1   1   5  217.48   26.00
   1   1   5  194.28   23.90
   1   1   5  212.28   14.40
   1   1   5  221.58   14.50
   3   1   5 5731.83  277.87
  -4  -1  -5 3759.52  188.88
  -4  -1  -5 3698.43  186.58
  -4  -1  -5 3683.73  188.08
  -4  -1  -5 3683.43  186.88
   4   1   5 3416.16  205.68
   4   1   5 3780.32  168.28
  -5  -1  -5 1128.69   59.79
  -5  -1  -5 1106.59   63.29
  -5  -1  -5 1184.68   64.79
  -5  -1  -5 1166.48   62.49
  -5  -1  -5 1088.29   77.79
  -5  -1  -5 1106.49   59.29
  -5  -1  -5 1043.20   75.69
  -5  -1  -5 1137.59   77.99
  -5  -1  -5 1112.69   78.79
  -5  -1  -5 1125.99   56.19
   5   1   5 1149.39   89.79
   5   1   5 1165.98   59.49
   5   1   5 1036.80   60.89
   5   1   5 1050.49   57.19
   5   1   5 1246.18   71.59
   5   1   5 1268.37   60.29
   5   1   5 1195.68   68.19
  -6  -1  -5  306.87   25.30
  -6  -1  -5  324.97   22.80
  -6  -1  -5  350.06   29.00
  -6  -1  -5  288.07   35.50
  -6  -1  -5  352.56   24.70
  -6  -1  -5  245.98   39.70
  -6  -1  -5  343.37   30.20
   6   1   5  340.47   31.20
   6   1   5  327.87   52.19
   6   1   5  339.77   26.00
   6   1   5  368.76   23.10
   6   1   5  379.76   36.80
   6   1   5  332.57   33.80
   6   1   5  276.37   25.10
   6   1   5  361.46   28.40
  -7  -1  -5  557.54   41.70
  -7  -1  -5  520.75   49.90
  -7  -1  -5  567.44   41.40
  -7  -1  -5  491.05   48.50
  -7  -1  -5  546.75   37.80
   7   1   5  624.44   52.59
   7   1   5  609.04   39.00
   7   1   5  568.64   39.80
   7   1   5  465.35   41.40
   7   1   5  468.05   36.40
   7   1   5  580.54   47.40
   7   1   5  468.75   54.69
   6  -2  -5  206.78   34.60
   6  -2  -5  216.88   56.69
   6  -2  -5  269.57   32.70
   6  -2  -5  307.37   28.50
   6  -2  -5  205.28   27.90
   6  -2  -5  247.68   29.20
  -6   2   5  279.67   25.00
  -6   2   5  282.37   27.50
  -6   2   5  235.68   28.70
  -6   2   5  256.37   19.30
  -6   2   5  276.67   27.90
   5  -2  -5    0.20    6.20
   5  -2  -5   -5.90    5.50
   5  -2  -5    5.30   10.20
   5  -2  -5   12.10   16.80
   5  -2  -5    0.80    4.80
   5  -2  -5    1.40    5.80
   5  -2  -5    7.80    8.00
   5  -2  -5    5.20    6.20
   5  -2  -5   14.60   10.90
  -5   2   5    0.30    5.90
  -5   2   5   12.90    6.30
  -5   2   5   11.40   11.40
  -5   2   5    2.20    5.00
  -5   2   5    1.00    8.50
  -5   2   5    9.50    5.70
  -5   2   5    1.40    7.30
  -5   2   5   -1.90    3.80
   4  -2  -5  565.44   61.59
   4  -2  -5  467.15   46.50
   4  -2  -5  517.75   41.40
   4  -2  -5  600.84   51.09
   4  -2  -5  594.44   44.10
   4  -2  -5  548.95   62.09
   4  -2  -5  585.94   38.80
   4  -2  -5  544.95   35.60
   4  -2  -5  611.84   72.69
   4  -2  -5  571.94   42.80
  -4   2   5  521.15   66.89
  -4   2   5  578.84   42.70
  -4   2   5  523.55   47.20
  -4   2   5  581.24   34.80
  -4   2   5  568.84   34.00
  -4   2   5  576.64   61.79
  -4   2   5  572.64   35.40
  -4   2   5  537.65   58.69
  -4   2   5  504.95   45.80
  -4   2   5  591.14   29.10
   3  -2  -5 2788.92  132.79
   3  -2  -5 2611.14  172.68
   3  -2  -5 2628.04  132.09
   3  -2  -5 2675.83  141.59
   3  -2  -5 2816.02  163.18
   3  -2  -5 2715.63  142.19
   3  -2  -5 2679.33  124.89
   3  -2  -5 2685.63  133.29
   3  -2  -5 2684.13  158.48
  -3   2   5 2629.94  159.98
  -3   2   5 2519.35  138.69
  -3   2   5 2571.34  130.39
  -3   2   5 2749.23  142.79
  -3   2   5 2752.02  159.28
  -3   2   5 2807.52  174.98
  -3   2   5 2637.74  131.19
  -3   2   5 2611.84  124.79
   2  -2  -5 5912.61  293.87
  -2   2   5 6179.98  309.37
  -2   2   5 5741.83  292.47
   1  -2  -5 3257.07  168.88
   1  -2  -5 3143.89  180.28
   1  -2  -5 3266.77  170.68
  -1   2   5 3286.07  169.98
  -1   2   5 3044.80  168.78
  -1   2   5 2936.71  176.08
   0   2   5 6048.29  297.67
  -1  -2  -5  965.50   52.59
  -1  -2  -5 1015.00   51.59
  -1  -2  -5 1063.29   73.39
  -1  -2  -5 1034.90   57.59
  -1  -2  -5  979.50   52.89
   1   2   5 1061.39   51.89
   1   2   5 1037.30   50.19
   1   2   5  985.10   53.09
   1   2   5 1025.10   53.39
   1   2   5 1013.90   54.09
   1   2   5 1071.39   57.89
   1   2   5 1133.19   69.09
   1   2   5 1006.90   67.59
   1   2   5 1062.49   74.49
  -3  -2  -5  594.24   35.60
  -3  -2  -5  562.44   34.40
  -3  -2  -5  547.85   33.70
  -3  -2  -5  552.54   42.10
  -3  -2  -5  541.95   31.30
  -3  -2  -5  550.34   34.30
  -3  -2  -5  539.65   33.70
  -3  -2  -5  580.14   31.50
  -3  -2  -5  582.74   44.90
  -3  -2  -5  531.65   40.80
  -3  -2  -5  536.35   31.10
   3   2   5  590.04   34.70
   3   2   5  611.34   38.60
   3   2   5  569.44   29.80
   3   2   5  621.94   49.40
   3   2   5  578.74   32.60
   3   2   5  585.34   35.80
   3   2   5  617.44   34.60
   3   2   5  555.14   30.10
   3   2   5  491.65   29.60
   3   2   5  529.15   35.90
  -4  -2  -5 1626.94   91.19
  -4  -2  -5 1673.23   81.29
  -4  -2  -5 1539.05   81.59
  -4  -2  -5 1579.54   80.09
  -4  -2  -5 1598.04   77.89
  -4  -2  -5 1700.63   81.49
  -4  -2  -5 1618.14   84.19
   4   2   5 1475.95   84.59
   4   2   5 1738.23   80.89
   4   2   5 1682.13   82.79
   4   2   5 1803.92   83.29
   4   2   5 1710.03   77.69
   4   2   5 1772.62   85.49
   4   2   5 1858.71  102.39
  -5  -2  -5 1609.74   76.69
  -5  -2  -5 1748.23   85.09
  -5  -2  -5 1515.35   91.79
  -5  -2  -5 1717.53   92.79
  -5  -2  -5 1751.02   88.29
  -5  -2  -5 1683.73   76.79
  -5  -2  -5 1561.44   92.89
  -5  -2  -5 1687.23   93.39
  -5  -2  -5 1703.53   80.59
  -5  -2  -5 1543.05   76.09
  -5  -2  -5 1575.24   76.49
   5   2   5 1664.13   99.79
   5   2   5 1799.12   82.89
   5   2   5 1815.52   84.09
   5   2   5 1743.03  104.29
   5   2   5 1806.32   87.59
   5   2   5 1553.44   78.59
  -6  -2  -5 1501.95   80.29
  -6  -2  -5 1479.55   82.99
  -6  -2  -5 1508.05   74.89
  -6  -2  -5 1360.26   81.09
  -6  -2  -5 1402.76   84.19
  -6  -2  -5 1460.55   83.29
   6   2   5 1601.14   75.79
   6   2   5 1355.36   89.39
   6   2   5 1555.24   76.19
   6   2   5 1673.63   93.89
   6   2   5 1444.96   90.69
   6   2   5 1603.04   75.19
   6   2   5 1357.76   73.79
   6   2   5 1520.95   84.09
  -7  -2  -5  762.62   52.09
  -7  -2  -5  673.63   47.90
  -7  -2  -5  759.42   42.90
   7   2   5  724.83   46.10
   7   2   5  639.84   37.30
   7   2   5  722.03   43.30
   7   2   5  779.72   59.89
   7   2   5  614.64   43.50
   7   2   5  728.63   49.00
   6  -3  -5  715.93   68.89
   6  -3  -5  759.12   52.79
   6  -3  -5  700.63   59.29
   6  -3  -5  709.23   57.99
  -6   3   5  721.13   56.59
  -6   3   5  726.83   44.10
  -6   3   5  702.53   46.60
  -6   3   5  663.43   45.90
   5  -3  -5  998.10   97.39
   5  -3  -5  942.51   67.99
   5  -3  -5 1014.70   79.89
   5  -3  -5 1067.49   71.89
   5  -3  -5 1182.08  106.49
   5  -3  -5  847.92  104.29
   5  -3  -5 1072.49   64.29
  -5   3   5  892.81   92.39
  -5   3   5 1039.60   69.29
  -5   3   5  878.71  103.79
  -5   3   5 1050.99   79.69
  -5   3   5  951.00   95.89
  -5   3   5 1095.79   59.89
  -5   3   5  991.40   56.89
  -5   3   5 1026.50   57.39
   4  -3  -5 1378.66  110.29
   4  -3  -5 1197.48  118.79
   4  -3  -5 1376.36   75.89
   4  -3  -5 1444.46   93.69
   4  -3  -5 1472.15   84.79
   4  -3  -5 1399.66  112.59
   4  -3  -5 1359.96   80.59
   4  -3  -5 1159.38   87.79
  -4   3   5 1313.37   71.39
  -4   3   5 1248.68  106.49
  -4   3   5 1465.45   94.29
  -4   3   5 1193.48  106.09
  -4   3   5 1404.56   65.19
  -4   3   5 1345.07   68.69
  -4   3   5 1388.56   82.59
   3  -3  -5  399.26   40.20
   3  -3  -5  459.85   53.59
   3  -3  -5  462.25   55.09
   3  -3  -5  382.56   68.39
   3  -3  -5  379.76   39.90
   3  -3  -5  403.86   34.10
   3  -3  -5  398.16   30.40
   3  -3  -5  424.96   36.00
   3  -3  -5  397.16   32.80
  -3   3   5  417.46   40.10
  -3   3   5  407.06   34.90
  -3   3   5  424.66   29.40
  -3   3   5  384.66   50.19
  -3   3   5  350.16   55.69
  -3   3   5  392.46   24.70
  -3   3   5  414.96   26.10
  -3   3   5  415.16   42.10
  -3   3   5  394.96   32.00
  -3   3   5  393.46   28.60
  -3   3   5  503.25   64.39
   2  -3  -5 1514.45   93.39
   2  -3  -5 1653.53   81.59
   2  -3  -5 1605.04   83.89
   2  -3  -5 1554.64   85.39
   2  -3  -5 1705.13   95.69
   2  -3  -5 1683.13  113.69
   2  -3  -5 1474.55  119.49
   2  -3  -5 1691.13   87.79
   2  -3  -5 1841.82  113.99
   2  -3  -5 1506.45   78.19
  -2   3   5 1710.83  114.39
  -2   3   5 1530.95   79.19
  -2   3   5 1603.24   95.89
  -2   3   5 1584.84   83.19
  -2   3   5 1513.05  108.89
  -2   3   5 1559.34   79.99
  -2   3   5 1569.54   93.69
  -2   3   5 1560.24   78.79
  -2   3   5 1534.45   84.89
  -2   3   5 1684.03   88.09
  -2   3   5 1727.93  125.29
   1  -3  -5  737.63   63.49
   1  -3  -5  712.13   41.90
   1  -3  -5  740.53   45.90
   1  -3  -5  712.23   46.60
   1  -3  -5  762.22   44.70
   1  -3  -5  737.73   64.99
   1  -3  -5  750.92   42.30
   1  -3  -5  793.82   52.79
   1  -3  -5  715.53   40.40
   1  -3  -5  748.33   51.99
   1  -3  -5  799.52   74.09
  -1   3   5  755.22   54.59
  -1   3   5  754.52   42.40
  -1   3   5  803.32   66.69
  -1   3   5  787.52   64.99
  -1   3   5  718.13   46.00
  -1   3   5  740.93   43.70
  -1   3   5  759.02   33.60
  -1   3   5  730.73   47.20
  -1   3   5  868.71   75.99
  -1   3   5  727.03   45.70
  -1   3   5  760.22   52.59
  -1   3   5  787.12   42.10
   0  -3  -5 4611.54  251.87
   0   3   5 4664.73  240.88
   0   3   5 5270.27  256.37
  -1  -3  -5 1715.73   89.49
  -1  -3  -5 1733.23  113.39
  -1  -3  -5 1847.42  106.09
  -1  -3  -5 1907.61  108.09
   1   3   5 2013.80  109.29
   1   3   5 1924.41  116.59
  -2  -3  -5 4789.92  229.38
   3   3   5 4064.29  193.38
   3   3   5 4295.07  201.68
   3   3   5 3909.11  184.18
   3   3   5 4347.67  206.58
  -4  -3  -5 4030.40  193.98
  -4  -3  -5 3956.60  195.58
  -4  -3  -5 4250.37  194.38
   4   3   5 4426.16  201.88
   4   3   5 4328.87  200.28
   4   3   5 3916.11  196.38
   4   3   5 4406.36  202.08
  -5  -3  -5  985.40   50.39
  -5  -3  -5  958.20   49.60
  -5  -3  -5 1001.00   55.09
  -5  -3  -5  965.80   58.79
   5   3   5  993.00   49.30
   5   3   5 1037.80   50.09
   5   3   5  973.30   51.29
   5   3   5  834.62   54.39
   5   3   5 1048.00   52.99
   5   3   5 1053.99   55.79
   5   3   5 1014.30   56.29
  -6  -3  -5  185.38   19.00
  -6  -3  -5  147.49   22.90
   6   3   5  148.39   11.20
   6   3   5  165.08   27.10
   6   3   5  172.68   14.50
   6   3   5  170.68   17.10
   6   3   5  136.59   14.90
   6   3   5  145.09   13.90
   6   3   5  156.08   11.60
  -7  -3  -5  144.29   26.80
  -7  -3  -5  118.59   19.20
   7   3   5  155.58   15.00
   7   3   5  175.68   31.20
   7   3   5  121.79   10.60
   6  -4  -5   17.80   11.60
   6  -4  -5   19.70   12.90
   6  -4  -5   28.00   12.60
  -6   4   5   28.30    9.30
  -6   4   5    7.60    6.60
  -6   4   5   37.00   17.50
   5  -4  -5  557.44  100.59
   5  -4  -5  676.43  118.39
   5  -4  -5  657.23   52.19
   5  -4  -5  475.15   56.69
   5  -4  -5  638.84   54.99
   5  -4  -5  600.64  119.49
   5  -4  -5  634.74   63.79
   5  -4  -5  636.44   47.20
  -5   4   5  561.54   99.39
  -5   4   5  380.66   82.99
  -5   4   5  638.34   39.90
  -5   4   5  675.33   43.30
  -5   4   5  400.86   86.79
  -5   4   5  669.63   53.89
  -5   4   5  666.83   64.39
   4  -4  -5  255.07   62.99
   4  -4  -5  314.87   28.90
   4  -4  -5  363.16   72.09
   4  -4  -5  283.47   29.60
   4  -4  -5  305.97   62.99
   4  -4  -5  275.27   32.90
   4  -4  -5  347.07   41.90
   4  -4  -5  220.78   33.60
  -4   4   5  311.17   41.00
  -4   4   5  218.98   48.80
  -4   4   5  332.37   70.09
  -4   4   5  258.87   54.69
  -4   4   5  265.57   21.40
  -4   4   5  312.57   34.00
   3  -4  -5 2757.42  149.39
   3  -4  -5 2687.33  131.79
   3  -4  -5 2645.84  171.58
   3  -4  -5 2550.14  127.49
   3  -4  -5 2439.56  133.29
   3  -4  -5 2300.77  143.09
   3  -4  -5 2671.73  189.68
   3  -4  -5 2737.23  137.89
   3  -4  -5 2601.04  169.28
  -3   4   5 2636.44  136.79
  -3   4   5 2420.86  132.09
  -3   4   5 2655.33  125.99
  -3   4   5 2553.84  130.59
  -3   4   5 2537.95  117.49
  -3   4   5 2430.06  129.29
  -3   4   5 2700.73  122.79
  -3   4   5 2816.32  192.68
  -3   4   5 2644.74  149.19
  -3   4   5 2516.75  170.18
  -3   4   5 2456.65  167.38
   2  -4  -5 4249.17  250.47
   2  -4  -5 4150.48  229.28
   2  -4  -5 4295.07  233.68
   2  -4  -5 4112.09  196.68
   2  -4  -5 4045.00  207.68
  -2   4   5 3879.01  228.68
  -2   4   5 3972.00  206.38
  -2   4   5 4053.09  232.68
  -2   4   5 4476.85  253.97
  -2   4   5 4054.39  195.68
  -2   4   5 4212.78  194.78
  -2   4   5 4017.20  191.48
   1  -4  -5 2300.87  124.99
   1  -4  -5 2363.06  125.59
   1  -4  -5 2160.68  114.89
   1  -4  -5 2514.45  147.49
   1  -4  -5 2149.39  107.49
   1  -4  -5 2331.07  112.49
   1  -4  -5 2459.45  144.09
   1  -4  -5 2293.37  156.48
  -1   4   5 2308.17  118.19
  -1   4   5 2253.97  143.69
  -1   4   5 2197.28  143.79
  -1   4   5 2178.88  110.09
  -1   4   5 2576.94  162.58
  -1   4   5 2286.77  127.49
  -1   4   5 2271.47  125.09
  -1   4   5 2295.37  115.99
  -1   4   5 2390.06  112.19
   0  -4  -5 5036.80  266.17
   0  -4  -5 5396.36  283.07
   0  -4  -5 5175.58  264.37
   0   4   5 5542.85  270.07
   0   4   5 5566.14  272.67
   0   4   5 4976.20  279.27
  -1  -4  -5  228.58   20.00
  -1  -4  -5  184.58   21.40
  -1  -4  -5  221.98   20.40
  -1  -4  -5  233.48   23.20
  -1  -4  -5  192.38   18.60
  -1  -4  -5  208.98   15.00
  -1  -4  -5  222.68   15.60
  -1  -4  -5  305.97   48.20
  -1  -4  -5  266.87   32.90
  -1  -4  -5  234.78   35.50
   1   4   5  211.68   23.70
   1   4   5  227.08   36.90
   1   4   5  240.08   20.80
   1   4   5  263.07   22.40
   1   4   5  218.18   41.00
   1   4   5  226.48   17.60
   1   4   5  202.08   33.20
   1   4   5  246.58   26.20
   1   4   5  252.57   18.80
   1   4   5  240.08   22.00
   1   4   5  262.97   22.50
  -2  -4  -5  680.43   41.60
  -2  -4  -5  631.54   39.60
  -2  -4  -5  574.94   39.90
  -2  -4  -5  664.23   57.09
  -2  -4  -5  651.33   37.20
  -2  -4  -5  633.44   59.39
  -2  -4  -5  654.63   57.79
  -2  -4  -5  579.54   36.30
  -2  -4  -5  628.24   37.80
   2   4   5  692.63   40.40
   2   4   5  684.33   53.39
   2   4   5  738.03   60.59
   2   4   5  673.23   44.00
   2   4   5  660.53   42.20
   2   4   5  658.73   38.90
   2   4   5  643.54   35.20
   2   4   5  663.83   39.00
   2   4   5  618.34   43.30
   2   4   5  681.13   36.20
   2   4   5  708.93   46.30
   2   4   5  664.93   51.69
  -3  -4  -5  147.79   13.10
  -3  -4  -5  152.98   12.20
  -3  -4  -5  136.39   13.10
  -3  -4  -5  167.28   22.20
  -3  -4  -5  150.98   19.80
  -3  -4  -5  162.68   16.30
  -3  -4  -5  166.18   18.40
  -3  -4  -5  148.89   12.70
  -3  -4  -5  167.88   23.90
   3   4   5  166.18   25.40
   3   4   5  195.68   17.50
   3   4   5  175.68   18.80
   3   4   5  166.28   15.40
   3   4   5  176.38   20.20
   3   4   5  191.88   19.60
   3   4   5  178.48   13.20
   3   4   5  148.69   12.50
   3   4   5  176.48   26.60
   3   4   5  169.28   27.40
   3   4   5  159.28   17.20
  -4  -4  -5 1438.06   69.89
  -4  -4  -5 1273.57   74.19
  -4  -4  -5 1366.46   77.19
  -4  -4  -5 1500.25   72.09
  -4  -4  -5 1447.76   70.99
  -4  -4  -5 1322.47   71.49
   4   4   5 1399.26   74.59
   4   4   5 1382.86   73.69
   4   4   5 1427.76   67.29
   4   4   5 1443.86   72.19
   4   4   5 1376.96   76.19
   4   4   5 1498.25   68.99
   4   4   5 1314.27   65.99
   4   4   5 1495.05   73.99
  -5  -4  -5 2105.09  111.79
  -5  -4  -5 2098.79  113.39
  -5  -4  -5 2240.58  106.89
   5   4   5 2276.57  101.49
   5   4   5 2289.37  100.89
   5   4   5 2153.68   95.59
   5   4   5 2225.78  111.29
  -6  -4  -5 1860.11   97.19
  -6  -4  -5 1850.31  102.79
   6   4   5 1959.60   89.49
   6   4   5 1923.61  108.69
   6   4   5 1954.20   99.09
  -7  -4  -5  561.94   40.80
  -7  -4  -5  541.55   45.40
   7   4   5  497.55   32.10
   7   4   5  631.14   51.39
   7   4   5  614.34   39.30
   5  -5  -5  564.54  109.09
   5  -5  -5  875.81   63.79
   5  -5  -5  915.31  105.59
   5  -5  -5  809.32   97.59
   5  -5  -5  863.21   69.39
   5  -5  -5  935.11   81.39
   5  -5  -5  850.21   59.89
  -5   5   5  895.61   57.59
  -5   5   5  854.21   68.69
  -5   5   5  859.41   79.39
  -5   5   5  661.03  104.39
   4  -5  -5  228.38   27.30
   4  -5  -5  272.87   51.79
   4  -5  -5  219.18   25.80
   4  -5  -5  255.27   32.40
   4  -5  -5  259.47   67.09
  -4   5   5  195.98   56.99
  -4   5   5  226.98   19.20
  -4   5   5  178.18   32.00
  -4   5   5  216.58   49.90
  -4   5   5  237.98   20.60
  -4   5   5  199.78   50.19
  -4   5   5  255.27   26.50
  -4   5   5  244.28   38.40
   3  -5  -5  431.16   41.20
   3  -5  -5  406.36   34.10
   3  -5  -5  452.55   37.10
   3  -5  -5  503.55   65.39
   3  -5  -5  390.26   76.89
   3  -5  -5  309.37   42.00
   3  -5  -5  425.36   48.20
   3  -5  -5  399.06   66.69
  -3   5   5  437.76   31.60
  -3   5   5  360.16   66.89
  -3   5   5  440.76   49.50
  -3   5   5  400.06   32.90
  -3   5   5  402.96   25.30
  -3   5   5  459.65   84.39
  -3   5   5  361.96   64.49
  -3   5   5  438.16   42.30
   2  -5  -5   46.00   20.80
   2  -5  -5   73.49   18.00
   2  -5  -5   54.59   15.50
   2  -5  -5   67.99   30.80
   2  -5  -5   78.09   14.90
   2  -5  -5   69.29   14.50
   2  -5  -5   49.10   18.50
   2  -5  -5   82.19   21.80
   2  -5  -5   89.09   29.90
  -2   5   5   52.19   22.20
  -2   5   5   80.89   18.60
  -2   5   5   48.10   23.20
  -2   5   5   57.49   12.90
  -2   5   5   62.49   12.80
  -2   5   5   60.79    6.80
  -2   5   5   81.69   17.30
  -2   5   5   95.69   24.10
  -2   5   5   80.29   15.00
  -2   5   5   54.39   17.80
  -2   5   5   74.79   32.30
   1  -5  -5  335.17   54.39
   1  -5  -5  286.37   24.70
   1  -5  -5  266.57   31.70
   1  -5  -5  313.47   25.00
   1  -5  -5  245.08   45.40
   1  -5  -5  277.27   56.99
   1  -5  -5  279.07   32.40
   1  -5  -5  288.77   29.30
   1  -5  -5  292.37   22.30
  -1   5   5  289.77   25.80
  -1   5   5  352.06   58.59
  -1   5   5  314.07   36.20
  -1   5   5  316.77   25.30
  -1   5   5  280.17   24.10
  -1   5   5  285.47   15.20
  -1   5   5  270.97   27.30
  -1   5   5  295.47   30.40
  -1   5   5  355.16   65.39
  -1   5   5  274.27   24.00
  -1   5   5  248.98   47.30
   0  -5  -5 6088.99  313.47
   0  -5  -5 6161.68  354.66
   0  -5  -5 6380.06  313.37
   0   5   5 6136.89  317.57
   0   5   5 6130.39  315.57
  -1  -5  -5 1865.21  118.09
  -1  -5  -5 1927.81   88.99
  -1  -5  -5 1992.70  111.99
  -1  -5  -5 1714.13  127.79
  -1  -5  -5 1992.00  121.89
  -1  -5  -5 1873.41   96.59
  -1  -5  -5 1841.32   98.39
  -1  -5  -5 1965.50   97.69
   1   5   5 1913.21   93.39
   1   5   5 2012.60  100.99
   1   5   5 1968.20  134.29
   1   5   5 1916.91   97.89
   1   5   5 1794.52   92.89
   1   5   5 1995.10  123.59
   1   5   5 1961.90  100.59
   1   5   5 1931.81  106.69
   1   5   5 1797.62  121.39
   1   5   5 2041.90  110.39
  -2  -5  -5 3166.78  169.58
  -2  -5  -5 3020.60  146.19
  -2  -5  -5 2951.20  177.08
  -2  -5  -5 3267.67  168.98
   2   5   5 3252.97  154.88
   2   5   5 2975.20  172.18
   2   5   5 3289.07  173.38
   2   5   5 3270.87  147.19
   2   5   5 3268.37  145.29
  -3  -5  -5  306.77   19.80
  -3  -5  -5  299.67   30.80
  -3  -5  -5  315.57   34.20
  -3  -5  -5  298.47   24.60
  -3  -5  -5  323.07   31.00
  -3  -5  -5  294.87   19.60
  -3  -5  -5  279.17   26.40
   3   5   5  343.07   29.60
   3   5   5  314.77   24.00
   3   5   5  308.47   22.70
   3   5   5  332.67   29.50
   3   5   5  302.47   20.90
   3   5   5  324.27   24.60
   3   5   5  254.77   19.10
   3   5   5  313.87   32.90
   3   5   5  364.36   39.00
   3   5   5  289.07   30.90
   3   5   5  318.17   27.30
  -4  -5  -5   35.80   10.70
  -4  -5  -5   33.20    6.70
  -4  -5  -5   44.10   12.10
  -4  -5  -5   34.90    7.90
   4   5   5   44.90    8.30
   4   5   5   41.30    7.50
   4   5   5   41.40   10.90
   4   5   5   49.70    8.00
   4   5   5   39.90    9.60
   4   5   5   44.00    7.10
   4   5   5   39.00    7.10
   4   5   5   47.90   11.90
  -5  -5  -5  395.16   33.40
  -5  -5  -5  388.66   28.30
  -5  -5  -5  440.06   36.50
   5   5   5  415.16   24.40
   5   5   5  419.06   34.30
  -6  -5  -5  448.86   38.30
  -6  -5  -5  496.95   33.90
  -6  -5  -5  516.25   41.50
   6   5   5  382.76   24.70
   6   5   5  442.86   26.00
   6   5   5  540.75   42.20
   4  -6  -5  737.73   96.39
   4  -6  -5  612.44   95.19
   4  -6  -5  790.62   65.79
   4  -6  -5  748.33   54.99
   4  -6  -5  751.32   56.49
   4  -6  -5  802.02   75.69
  -4   6   5  546.15   94.89
  -4   6   5  790.82   53.79
  -4   6   5  824.42   77.59
  -4   6   5  542.35   91.89
  -4   6   5  836.02   49.10
  -4   6   5  676.63  121.59
  -4   6   5  839.72   66.89
   3  -6  -5  779.82  103.79
   3  -6  -5 1000.40  121.19
   3  -6  -5  866.51   59.09
   3  -6  -5  784.62   95.69
   3  -6  -5  921.21   58.99
   3  -6  -5  904.71   67.59
   3  -6  -5  956.10   78.49
  -3   6   5  910.71   58.19
  -3   6   5  981.60   82.59
  -3   6   5  752.32   92.29
  -3   6   5  957.00   57.39
  -3   6   5  928.21  114.79
  -3   6   5  795.12   92.89
  -3   6   5  874.11   46.60
  -3   6   5  893.71   68.79
   2  -6  -5  632.64   75.29
   2  -6  -5  633.24   44.10
   2  -6  -5  516.95   91.59
   2  -6  -5  653.93   43.90
   2  -6  -5  513.15   67.29
   2  -6  -5  650.13   58.79
   2  -6  -5  582.34   49.50
  -2   6   5  630.44   76.59
  -2   6   5  562.94   31.30
  -2   6   5  634.94   44.70
  -2   6   5  602.44   43.30
  -2   6   5  630.14   52.89
  -2   6   5  688.33   89.89
  -2   6   5  619.14   61.29
  -2   6   5  580.64   72.59
   1  -6  -5  157.28   25.10
   1  -6  -5  114.19   38.20
   1  -6  -5  164.78   18.00
   1  -6  -5  204.38   44.90
   1  -6  -5  194.38   24.80
   1  -6  -5  194.38   17.30
   1  -6  -5  166.08   18.20
   1  -6  -5  249.78   49.99
  -1   6   5  170.08   43.20
  -1   6   5  211.18   54.79
  -1   6   5  127.59   10.20
  -1   6   5  112.19   17.50
  -1   6   5  163.38   33.30
  -1   6   5  134.49   37.80
  -1   6   5  178.38   20.20
  -1   6   5  162.88   20.50
  -1   6   5  122.69   27.10
  -1   6   5  166.18   28.70
   0  -6  -5  228.58   25.40
   0  -6  -5  273.67   47.60
   0  -6  -5  276.57   27.70
   0  -6  -5  266.67   19.70
   0  -6  -5  271.07   31.00
   0  -6  -5  235.78   54.29
   0  -6  -5  253.57   49.10
   0  -6  -5  272.07   21.30
   0   6   5  220.48   22.20
   0   6   5  246.68   25.60
   0   6   5  264.77   48.90
   0   6   5  245.18   27.10
   0   6   5  273.37   27.30
   0   6   5  241.98   21.30
   0   6   5  258.77   34.30
   0   6   5  211.88   29.60
   0   6   5  250.77   49.50
  -1  -6  -5  109.59   10.60
  -1  -6  -5  103.09   19.50
  -1  -6  -5  112.29   13.20
  -1  -6  -5  117.09   34.00
  -1  -6  -5  148.09   33.10
  -1  -6  -5  107.39   17.90
  -1  -6  -5  128.99   28.80
   1   6   5  126.49   13.10
   1   6   5   99.89   20.90
   1   6   5  104.39   19.70
   1   6   5  127.99   15.40
   1   6   5  105.99   29.70
   1   6   5  104.89   22.90
   1   6   5   96.39    7.70
   1   6   5  105.39   30.00
   1   6   5  118.19   20.70
   1   6   5  129.89   14.60
  -2  -6  -5 2989.80  146.79
  -2  -6  -5 3251.67  176.58
  -2  -6  -5 3132.09  155.08
  -2  -6  -5 3132.79  152.28
  -2  -6  -5 3257.27  174.38
  -2  -6  -5 3099.89  147.39
   2   6   5 3053.59  176.58
   2   6   5 3042.80  174.28
   2   6   5 3175.78  145.69
   2   6   5 3183.98  160.38
  -3  -6  -5 1329.47   92.19
  -3  -6  -5 1474.05   73.69
  -3  -6  -5 1427.16   88.59
  -3  -6  -5 1377.66   79.69
  -3  -6  -5 1436.76   67.09
  -3  -6  -5 1379.76   68.09
  -3  -6  -5 1390.66   66.99
  -3  -6  -5 1243.28   83.89
   3   6   5 1406.86   69.09
   3   6   5 1165.38   69.19
   3   6   5 1106.49   83.29
   3   6   5 1562.54  101.39
   3   6   5 1400.46   79.19
  -4  -6  -5 1025.70   59.69
  -4  -6  -5 1092.79   66.49
  -4  -6  -5  947.31   49.80
  -4  -6  -5  925.31   49.30
   4   6   5  988.20   51.19
   4   6   5  930.21   51.19
   4   6   5  923.01   51.29
   4   6   5 1150.28   61.59
   4   6   5 1095.19   59.39
   4   6   5 1130.39   67.99
   4   6   5 1120.09   53.49
  -5  -6  -5  394.56   33.10
  -5  -6  -5  442.36   37.30
   5   6   5  370.06   30.80
   5   6   5  313.37   22.60
   5   6   5  402.06   32.50
  -6  -6  -5  365.56   34.50
  -6  -6  -5  441.56   31.00
   6   6   5  392.76   36.10
   6   6   5  474.05   38.40
   6   6   5  389.06   24.20
   3  -7  -5  890.41   68.39
   3  -7  -5  940.81   60.59
   3  -7  -5  937.21  106.19
   3  -7  -5  808.82   76.19
   3  -7  -5  630.04  114.29
   3  -7  -5  788.02   57.59
   3  -7  -5  961.30  105.99
  -3   7   5  946.41   71.99
  -3   7   5  958.30   84.99
  -3   7   5  931.31   58.89
  -3   7   5  994.60  125.59
  -3   7   5  907.01   59.99
  -3   7   5  670.93  104.29
  -3   7   5  767.32   44.10
   2  -7  -5  613.54   79.29
   2  -7  -5  622.64   52.29
   2  -7  -5  686.03   44.90
   2  -7  -5  457.65   90.69
   2  -7  -5  634.24   61.29
   2  -7  -5  599.44   43.90
   2  -7  -5  485.25   79.29
  -2   7   5  606.94   46.60
  -2   7   5  630.14  109.49
  -2   7   5  626.54   64.39
  -2   7   5  562.64   90.49
  -2   7   5  420.56   76.59
  -2   7   5  668.83   46.60
  -2   7   5  505.85   30.10
  -2   7   5  615.74   54.19
   1  -7  -5  438.36   68.59
   1  -7  -5  507.45   51.69
   1  -7  -5  486.65   35.00
   1  -7  -5  421.96   70.89
   1  -7  -5  478.45   42.80
   1  -7  -5  410.36   79.89
  -1   7   5  498.95   46.80
  -1   7   5  405.16   72.09
  -1   7   5  436.36   36.40
  -1   7   5  506.15   40.70
  -1   7   5  340.77   44.40
  -1   7   5  445.56   72.89
  -1   7   5  513.75   54.89
  -1   7   5  540.85   94.29
   0  -7  -5  894.41   86.89
   0  -7  -5  886.81   48.50
   0  -7  -5  871.11   86.79
   0  -7  -5  898.31   68.19
   0  -7  -5  851.71   48.40
   0  -7  -5  838.72   95.69
   0  -7  -5  861.91   60.29
   0  -7  -5  906.31   50.89
   0  -7  -5  890.31   60.99
   0   7   5  748.53   85.09
   0   7   5  892.51  100.49
   0   7   5  955.60   65.49
   0   7   5  960.10   62.69
   0   7   5  896.01   55.69
   0   7   5  954.80   76.09
   0   7   5  794.72   85.59
  -1  -7  -5  500.05   38.10
  -1  -7  -5  489.15   57.59
  -1  -7  -5  512.45   31.70
  -1  -7  -5  497.75   26.80
  -1  -7  -5  470.85   40.60
  -1  -7  -5  520.65   60.59
   1   7   5  533.85   43.40
   1   7   5  500.75   35.40
   1   7   5  377.66   35.90
   1   7   5  387.46   29.80
   1   7   5  438.16   57.39
   1   7   5  542.45   51.09
   1   7   5  476.35   58.89
   1   7   5  400.36   43.60
   1   7   5  531.55   42.80
  -2  -7  -5 1296.97   96.19
  -2  -7  -5 1298.77   75.59
  -2  -7  -5 1118.29   76.19
  -2  -7  -5 1365.96   99.19
  -2  -7  -5 1228.68  105.29
  -2  -7  -5 1360.06   71.69
   2   7   5 1104.19   94.89
   2   7   5 1039.60   91.29
   2   7   5 1478.25   90.29
   2   7   5 1380.06   71.09
   2   7   5 1459.35   83.69
   2   7   5 1416.06  113.59
   2   7   5 1143.69   80.89
  -3  -7  -5   64.89   13.00
  -3  -7  -5   35.60   18.20
  -3  -7  -5   44.60   14.60
  -3  -7  -5   59.89   18.10
  -3  -7  -5   48.60   18.00
   3   7   5   36.90    9.60
   3   7   5   43.60   10.20
   3   7   5   43.90   14.70
   3   7   5   54.99   18.20
   3   7   5   67.99   16.90
   3   7   5   65.19   11.70
   3   7   5   65.89   15.70
   3   7   5   49.60   16.80
   3   7   5   37.00   20.10
   3   7   5   64.59   13.40
   3   7   5   33.30    8.30
  -4  -7  -5 1463.45   78.69
  -4  -7  -5 1457.15   86.99
   4   7   5 1541.95   73.79
   4   7   5 1457.55   72.79
   4   7   5 1554.54   90.19
   4   7   5 1181.38   67.19
  -5  -7  -5  179.18   21.20
   5   7   5  155.58   14.80
   5   7   5  172.18   19.00
   5   7   5  204.08   29.80
   2  -8  -5  192.78   24.70
   2  -8  -5  222.28   37.00
   2  -8  -5  198.18   39.80
   2  -8  -5  220.28   25.20
  -2   8   5  280.67   29.70
  -2   8   5  196.98   35.30
  -2   8   5  241.88   27.40
  -2   8   5  200.98   41.70
  -2   8   5  157.48   51.39
  -2   8   5  188.88   55.89
   1  -8  -5  459.35   35.80
   1  -8  -5  516.75   30.20
   1  -8  -5  482.95   44.90
  -1   8   5  518.95   49.90
  -1   8   5  527.25   58.79
  -1   8   5  305.27   65.49
  -1   8   5  342.97   72.09
  -1   8   5  480.15   40.00
  -1   8   5  478.35   43.40
   0  -8  -5  514.65   34.60
   0  -8  -5  556.84   46.80
   0  -8  -5  553.04   45.90
   0   8   5  435.06   74.99
   0   8   5  560.64   41.50
   0   8   5  543.15   58.79
   0   8   5  542.55   46.90
   0   8   5  413.26   74.19
   0   8   5  599.14   51.39
   0   8   5  486.85   62.49
  -1  -8  -5   42.30    9.20
  -1  -8  -5   38.80   13.30
  -1  -8  -5   23.30   10.10
   1   8   5   26.10    6.90
   1   8   5   21.70   12.70
   1   8   5   21.20   18.20
   1   8   5   48.50   17.70
   1   8   5   56.29   14.20
   1   8   5    9.00    8.30
   1   8   5    5.70   11.60
   1   8   5   35.00   15.90
   1   8   5   42.30   14.50
  -2  -8  -5 1412.16   70.39
  -2  -8  -5 1205.18   81.99
  -2  -8  -5 1278.37  101.29
  -2  -8  -5 1261.47  102.89
   2   8   5 1482.25   83.59
   2   8   5 1083.29  101.19
   2   8   5 1101.79   98.99
   2   8   5 1415.76   87.19
   2   8   5 1505.05   96.19
   2   8   5 1455.95   75.39
   2   8   5 1078.69   73.79
  -3  -8  -5 1396.56   89.99
  -3  -8  -5 1246.98   99.49
   3   8   5 1511.45   93.39
   3   8   5 1527.15   95.59
   3   8   5 1576.74   85.39
  -4  -8  -5  397.86   39.30
  -4  -8  -5  353.46   30.70
   4   8   5  366.76   33.20
   4   8   5  404.06   35.80
   4   8   5  404.06   29.70
   3   8  -6  936.71   87.99
   3   8  -6 1337.37   86.39
   3   8  -6  926.51   85.69
   3   8  -6 1279.77   67.99
  -3  -8   6 1049.00   97.69
  -3  -8   6 1113.39   78.69
  -3  -8   6 1151.28   70.19
   2   8  -6  158.68   42.30
   2   8  -6  225.48   48.20
   1   8  -6  847.62   73.69
   1   8  -6  554.24   90.59
   1   8  -6  807.22   51.69
   1   8  -6  595.64   76.19
   1   8  -6  803.32   59.59
  -1  -8   6  723.03   52.89
  -1  -8   6  733.73   52.99
   0   8  -6   95.09   34.80
   0   8  -6  151.38   27.40
   0   8  -6  130.39   30.50
   0   8  -6  169.38   21.60
   0  -8   6  133.99   25.40
   0  -8   6  193.98   17.90
  -1   8  -6   51.59   46.60
  -1   8  -6   97.79   28.50
  -1   8  -6   99.29   23.10
  -1   8  -6   28.90   29.00
   1  -8   6   80.69   20.00
   1  -8   6   92.09   15.70
   4   7  -6  225.08   21.20
   4   7  -6  206.38   26.10
   4   7  -6  167.28   25.20
   4   7  -6  193.38   18.90
  -4  -7   6  163.68   29.50
  -4  -7   6  118.89   25.40
  -4  -7   6  181.58   21.30
   3   7  -6  203.18   28.50
   3   7  -6  151.08   20.80
   3   7  -6  219.48   23.00
   3   7  -6  191.38   22.10
   3   7  -6  174.88   27.00
  -3  -7   6  169.18   19.90
  -3  -7   6  198.98   21.00
  -3  -7   6  155.28   36.30
  -3  -7   6  178.28   30.00
   2   7  -6  345.87   58.99
   2   7  -6  462.95   47.90
   2   7  -6  385.36   44.20
   2   7  -6  320.57   55.89
   2   7  -6  491.65   40.80
  -2  -7   6  382.26   64.59
  -2  -7   6  475.15   35.40
  -2  -7   6  464.45   40.20
  -2  -7   6  466.95   37.20
   1   7  -6 1988.40  106.39
   1   7  -6 1840.92  145.59
   1   7  -6 1836.42  143.39
   1   7  -6 1522.35  128.09
   1   7  -6 1985.90  121.19
   1   7  -6 1923.81   95.79
   1   7  -6 1575.24  131.19
  -1  -7   6 1833.42   98.49
  -1  -7   6 1700.43  139.29
  -1  -7   6 1713.73  101.09
  -1  -7   6 1841.62   99.59
  -1  -7   6 1645.64  144.29
   0   7  -6  336.27   43.80
   0   7  -6  372.86   30.20
   0   7  -6  250.07   37.90
   0   7  -6  338.87   66.99
   0   7  -6  305.37   66.19
   0   7  -6  306.07   59.69
   0   7  -6  377.46   37.90
   0   7  -6  318.87   63.09
   0  -7   6  331.87   66.49
   0  -7   6  356.86   33.90
   0  -7   6  296.67   64.59
   0  -7   6  359.66   27.20
   0  -7   6  334.87   39.80
  -1   7  -6 2111.09  196.38
  -1   7  -6 2307.77  115.49
  -1   7  -6 2284.77  128.09
  -1   7  -6 2154.88  142.09
  -1   7  -6 2099.59  165.48
  -1   7  -6 2032.40  161.78
  -1   7  -6 1974.10  197.48
   1  -7   6 1955.80  177.78
   1  -7   6 2244.38  112.09
   1  -7   6 2250.17  175.98
   1  -7   6 2293.27  123.89
  -2   7  -6  679.93   87.29
  -2   7  -6  762.02   51.89
  -2   7  -6  715.73   60.99
  -2   7  -6  798.82   74.29
  -2   7  -6  785.72   93.29
   2  -7   6  765.12   69.69
   2  -7   6  742.23   50.89
   2  -7   6  560.24  118.39
   2  -7   6  669.93   43.80
   2  -7   6  772.92   99.39
   2  -7   6  732.03   58.99
  -3   7  -6  234.28   38.70
  -3   7  -6  121.59   43.40
  -3   7  -6  154.78   50.49
  -3   7  -6  261.37   41.80
   3  -7   6  164.78   68.29
   3  -7   6  160.48   44.60
   3  -7   6  173.18   30.80
   3  -7   6  189.18   58.49
   3  -7   6  174.08   19.30
   5   6  -6  882.11   52.79
   5   6  -6  834.82   47.30
   5   6  -6  838.22   46.80
   5   6  -6  794.22   51.79
  -5  -6   6  786.82   63.99
  -5  -6   6  898.91   51.69
   4   6  -6 1089.49   78.69
   4   6  -6 1459.65   80.29
   4   6  -6 1120.49   80.79
  -4  -6   6 1262.57   87.59
  -4  -6   6 1333.17   85.69
  -4  -6   6 1395.56   75.49
  -4  -6   6 1296.57   69.99
   3   6  -6 2851.01  158.68
   3   6  -6 2626.24  121.89
   3   6  -6 2712.33  138.99
   3   6  -6 2622.74  141.79
   3   6  -6 2625.34  153.38
   3   6  -6 2208.78  145.89
   3   6  -6 2301.97  149.09
  -3  -6   6 2557.14  127.29
  -3  -6   6 2525.05  158.48
  -3  -6   6 2452.65  125.29
  -3  -6   6 2478.25  159.18
  -3  -6   6 2625.44  139.09
  -3  -6   6 2555.44  125.29
   2   6  -6   10.90    5.90
   2   6  -6   20.50   14.00
   2   6  -6    5.90    8.90
   2   6  -6    3.60   10.80
   2   6  -6    8.40    9.90
   2   6  -6    7.20    3.10
   2   6  -6    2.70    5.70
   2   6  -6    7.10    6.10
   2   6  -6    2.60    5.30
   2   6  -6    9.20   10.30
  -2  -6   6    3.80    5.10
  -2  -6   6    2.30   11.70
  -2  -6   6   10.20    9.60
  -2  -6   6   26.60   14.30
  -2  -6   6    3.80    6.60
  -2  -6   6    9.50    7.80
   1   6  -6  431.26   69.79
   1   6  -6  307.77   55.49
   1   6  -6  308.07   53.19
   1   6  -6  362.36   27.60
   1   6  -6  386.86   41.00
   1   6  -6  346.67   58.29
   1   6  -6  259.27   34.60
   1   6  -6  274.87   30.60
  -1  -6   6  375.06   36.50
  -1  -6   6  337.07   22.70
  -1  -6   6  412.76   66.59
  -1  -6   6  361.66   30.70
  -1  -6   6  349.47   29.20
  -1  -6   6  354.66   32.50
  -1  -6   6  330.67   62.09
   0   6  -6    0.60    5.00
   0   6  -6    1.40    6.50
   0   6  -6    4.80    7.60
   0   6  -6   10.40    8.90
   0   6  -6    1.10   10.50
   0   6  -6    9.50   11.40
   0   6  -6    6.30   12.90
   0   6  -6   -3.40    6.10
   0  -6   6    6.70    8.10
   0  -6   6   12.90    7.70
   0  -6   6    6.80    8.50
   0  -6   6   18.90    6.70
   0  -6   6    5.80   10.10
   0  -6   6   24.00   22.20
   0  -6   6   21.10   19.40
  -1   6  -6 1699.33  110.49
  -1   6  -6 1559.24  127.19
  -1   6  -6 1539.75   84.69
  -1   6  -6 1666.33  132.29
  -1   6  -6 1695.03   97.09
   1  -6   6 1491.25   74.49
   1  -6   6 1618.04   84.79
   1  -6   6 1666.93  137.39
   1  -6   6 1567.84  104.19
   1  -6   6 1619.74   93.69
   1  -6   6 1536.95  140.89
   1  -6   6 1573.64   74.79
  -2   6  -6 1225.08  114.59
  -2   6  -6 1285.27   84.39
  -2   6  -6 1259.37  118.49
  -2   6  -6 1395.96  100.09
  -2   6  -6 1323.27   73.89
   2  -6   6 1042.80  119.99
   2  -6   6 1216.68   81.19
   2  -6   6 1320.57   73.79
   2  -6   6 1311.67   94.39
   2  -6   6 1177.98  120.49
   2  -6   6 1307.97   67.29
  -3   6  -6 1587.34  118.39
  -3   6  -6 1741.03   92.79
  -3   6  -6 1593.34  103.09
  -3   6  -6 1602.84  141.09
  -3   6  -6 1677.33  144.49
   3  -6   6 1716.63   93.99
   3  -6   6 1785.82  119.09
   3  -6   6 1715.73  103.89
   3  -6   6 1680.13  162.88
   3  -6   6 1700.13   89.79
   3  -6   6 1589.04  148.99
  -4   6  -6 1192.58   83.49
  -4   6  -6 1138.79   70.19
  -4   6  -6  939.31  112.39
   4  -6   6  923.21  124.59
   4  -6   6 1122.69   70.09
   4  -6   6 1269.97   75.39
   4  -6   6 1156.18  128.49
   4  -6   6 1274.77   98.69
   4  -6   6 1176.88   82.49
   6   5  -6   34.20    7.40
   6   5  -6   33.10    6.30
   6   5  -6   33.40    8.10
   6   5  -6   35.80   10.20
  -6  -5   6   47.40   12.80
  -6  -5   6   50.89   15.70
   5   5  -6   60.69   10.60
   5   5  -6   61.69   13.10
   5   5  -6   65.09   13.00
   5   5  -6   65.99    9.10
   5   5  -6   42.30    8.10
   5   5  -6   34.50    9.20
  -5  -5   6   50.09   13.20
  -5  -5   6   54.99   16.30
   4   5  -6  740.43   51.79
   4   5  -6  733.53   39.50
   4   5  -6  710.93   40.30
   4   5  -6  743.93   50.19
   4   5  -6  761.42   43.60
  -4  -5   6  643.34   35.10
  -4  -5   6  668.33   35.40
  -4  -5   6  672.93   46.40
  -4  -5   6  714.83   41.90
  -4  -5   6  655.93   53.69
   3   5  -6 2304.47  124.69
   3   5  -6 2327.27  135.99
   3   5  -6 2375.76  108.89
   3   5  -6 2378.76  114.09
   3   5  -6 2409.06  139.29
  -3  -5   6 2355.06  124.19
  -3  -5   6 2230.48  113.19
  -3  -5   6 2197.58  109.29
  -3  -5   6 2277.17  142.29
  -3  -5   6 2115.79  112.59
   2   5  -6 3590.34  173.08
   2   5  -6 2865.81  154.18
   2   5  -6 3642.84  155.68
   2   5  -6 3380.46  173.58
  -2  -5   6 3388.66  166.88
  -2  -5   6 3497.35  161.08
  -2  -5   6 3389.06  157.58
  -2  -5   6 3177.38  157.28
  -2  -5   6 3273.57  164.68
  -2  -5   6 3518.65  156.68
   1   5  -6 3301.77  184.58
   1   5  -6 3796.72  186.48
   1   5  -6 3781.62  206.08
   1   5  -6 3834.82  175.48
   1   5  -6 3992.60  212.78
   1   5  -6 3929.21  214.58
   1   5  -6 3741.23  214.28
  -1  -5   6 3642.34  180.68
  -1  -5   6 3418.16  167.28
  -1  -5   6 3577.24  174.38
  -1  -5   6 3250.67  206.18
  -1  -5   6 3503.65  171.58
  -1  -5   6 3647.54  217.08
  -1  -5   6 3621.84  174.48
   0   5  -6  516.35   32.90
   0   5  -6  453.05   57.09
   0   5  -6  429.46   68.19
   0   5  -6  461.05   38.80
   0   5  -6  451.55   37.40
   0   5  -6  474.95   44.50
   0   5  -6  493.75   57.19
   0   5  -6  397.76   42.20
   0   5  -6  498.45   33.10
   0   5  -6  486.75   59.49
   0  -5   6  512.55   60.99
   0  -5   6  436.06   30.10
   0  -5   6  461.05   23.80
   0  -5   6  488.35   42.80
   0  -5   6  464.65   29.50
   0  -5   6  405.36   38.50
   0  -5   6  408.26   32.90
   0  -5   6  419.76   23.30
   0  -5   6  418.46   69.69
   0  -5   6  417.36   36.90
  -1   5  -6  404.46   73.49
  -1   5  -6  299.27   33.10
  -1   5  -6  492.75   75.29
  -1   5  -6  374.86   32.60
  -1   5  -6  400.46   64.79
  -1   5  -6  391.16   29.70
  -1   5  -6  450.65   40.90
  -1   5  -6  397.66   35.80
  -1   5  -6  451.65   45.30
  -1   5  -6  448.76   66.39
  -1   5  -6  358.46   40.70
   1  -5   6  413.46   28.40
   1  -5   6  432.66   42.50
   1  -5   6  345.07   37.40
   1  -5   6  444.36   71.99
   1  -5   6  372.86   29.30
   1  -5   6  479.45   79.59
   1  -5   6  391.06   24.80
  -2   5  -6  413.56   65.39
  -2   5  -6  403.46   38.90
  -2   5  -6  471.25   83.09
  -2   5  -6  424.06   48.10
  -2   5  -6  419.96   39.40
  -2   5  -6  424.36   32.70
  -2   5  -6  434.36   75.29
  -2   5  -6  427.56   71.19
  -2   5  -6  338.37   41.80
   2  -5   6  413.86   29.50
   2  -5   6  474.85   77.29
   2  -5   6  435.56   46.60
   2  -5   6  335.47   39.60
   2  -5   6  439.46   33.60
   2  -5   6  460.95   39.60
  -3   5  -6  553.14   94.59
  -3   5  -6  535.35   39.40
  -3   5  -6  616.34   95.19
  -3   5  -6  582.04   58.69
   3  -5   6  464.55   86.99
   3  -5   6  449.56   82.59
   3  -5   6  541.55   56.09
   3  -5   6  613.54   57.09
   3  -5   6  563.14   41.40
   3  -5   6  562.84   39.70
  -4   5  -6  680.93   83.89
  -4   5  -6  698.33   85.59
  -4   5  -6  793.62   50.09
  -4   5  -6  745.73   95.39
  -4   5  -6  724.73   69.69
  -4   5  -6  817.92   97.89
  -4   5  -6  739.43   58.79
   4  -5   6  737.63   70.09
   4  -5   6  782.72  103.49
   4  -5   6  697.53   58.59
   4  -5   6  697.03   51.39
   4  -5   6  707.23   56.49
  -5   5  -6 1440.16  109.69
  -5   5  -6 1161.88  128.59
  -5   5  -6 1521.15   97.99
  -5   5  -6 1257.07  129.59
  -5   5  -6 1440.16   82.39
   5  -5   6 1489.25   97.49
   5  -5   6 1212.38  145.79
   5  -5   6 1484.65   89.09
   5  -5   6 1588.74  114.69
   5  -5   6 1644.94  155.18
   5  -5   6 1620.74   97.79
   6   4  -6 1759.52   90.59
   6   4  -6 1835.82   81.39
   6   4  -6 1864.71   88.89
   6   4  -6 1502.85   83.49
   6   4  -6 1799.52   85.39
   6   4  -6 1491.85   80.49
  -6  -4   6 1679.83  104.59
  -6  -4   6 1755.32   96.49
[truncated: 506,628 more chars]
