# Supplementary material for: Co-crystal sustained by π-type halogen-bonding inter­actions between 1,4-di­iodo­perchloro­benzene and naphthalene
Source: Acta Crystallogr E Crystallogr Commun. 2023 Sep 29;79(Pt 10):958–61. doi: 10.1107/S2056989023008356 (PMC10561201; doi:10.1107/S2056989023008356)
Supplement: Supplementary file 2 [file e-79-00958-Isup2.hkl]

data_I                                                                          
_shelx_title ' gro22_05_a.res in P-1'                                           
_shelx_refln_list_code          4                                               
_shelx_F_calc_maximum       83.32                                               
_exptl_crystal_F_000       278.00                                               
_reflns_d_resolution_high  0.6972                                               
                                                                                
loop_                                                                           
 _space_group_symop_operation_xyz                                               
 'x, y, z'                                                                      
 '-x, -y, -z'                                                                   
                                                                                
_cell_length_a     5.4830                                                       
_cell_length_b     6.4533                                                       
_cell_length_c    12.1708                                                       
_cell_angle_alpha  87.274                                                       
_cell_angle_beta   85.912                                                       
_cell_angle_gamma  82.629                                                       
                                                                                
_shelx_F_squared_multiplier     1.000                                           
                                                                                
loop_                                                                           
 _refln_index_h                                                                 
 _refln_index_k                                                                 
 _refln_index_l                                                                 
 _refln_F_squared_calc                                                          
 _refln_F_squared_meas                                                          
 _refln_F_squared_sigma                                                         
 _refln_observed_status                                                         
   2   0   0        705.10        709.25        15.06 o                         
   3   0   0       1550.39       1622.34        31.66 o                         
   4   0   0        145.68        150.33         3.14 o                         
   5   0   0         20.62         27.34         1.60 o                         
   6   0   0        613.12        602.98        10.27 o                         
   7   0   0       1314.67       1280.81        27.00 o                         
  -7   1   0        107.66        106.65         6.32 o                         
  -6   1   0        742.20        736.44        13.66 o                         
  -5   1   0       3901.56       3613.57        69.28 o                         
  -4   1   0       3971.42       4041.84        82.59 o                         
  -3   1   0        522.72        527.19         6.98 o                         
  -2   1   0       2347.72       2286.10        82.13 o                         
  -1   1   0        887.74        943.94        23.35 o                         
   0   1   0        350.37        348.09        10.60 o                         
   4   1   0       1015.45       1006.37        12.95 o                         
   5   1   0       1949.93       1946.77        25.49 o                         
   6   1   0        161.51        158.10         3.60 o                         
   7   1   0         12.57         13.88         1.75 o                         
  -6   2   0        179.85        180.44         6.92 o                         
  -5   2   0         15.27         21.58         1.71 o                         
  -4   2   0        737.00        753.57         9.37 o                         
  -3   2   0       4132.71       4176.84        85.39 o                         
  -2   2   0       3082.00       3023.61       109.26 o                         
  -1   2   0       1273.17       1371.25        31.22 o                         
   2   2   0         82.66        100.01         1.74 o                         
   3   2   0        507.48        536.09         7.76 o                         
   5   2   0        609.56        625.73        10.10 o                         
   6   2   0        871.36        878.16        14.55 o                         
   7   2   0       1611.73       1673.31        29.33 o                         
  -7   3   0        563.05        565.23        19.91 o                         
  -6   3   0        289.99        296.42        12.13 o                         
  -5   3   0       1246.82       1154.06        23.21 o                         
  -4   3   0       2242.07       2158.97        26.72 o                         
  -3   3   0         97.44        104.78         3.14 o                         
  -2   3   0        294.66        300.83         5.15 o                         
  -1   3   0       2346.97       2348.83        51.18 o                         
   1   3   0        383.34        351.09         4.19 o                         
   4   3   0         15.50         22.34         2.04 o                         
   5   3   0        196.68        192.53         5.50 o                         
   6   3   0        197.65        208.57         6.84 o                         
   7   3   0        328.45        302.20        13.45 o                         
  -6   4   0        105.08        108.97         8.96 o                         
  -5   4   0        693.05        723.16        12.88 o                         
  -4   4   0        235.86        246.20         5.51 o                         
  -3   4   0       2334.68       2358.30        31.19 o                         
  -2   4   0       4703.94       4729.10       106.97 o                         
  -1   4   0        361.55        379.86         5.95 o                         
   0   4   0          0.55          4.49         0.65 o                         
   1   4   0         26.42         32.06         1.31 o                         
   2   4   0       1233.77       1271.15        18.69 o                         
   3   4   0       1322.88       1329.52        33.52 o                         
   5   4   0       3212.49       3180.82       152.05 o                         
   6   4   0        210.39        214.07         6.85 o                         
   7   4   0        194.19        190.34        15.84 o                         
  -6   5   0        103.79        105.39        14.63 o                         
  -5   5   0          1.51          3.17         1.34 o                         
  -4   5   0         96.31        112.56         4.40 o                         
  -3   5   0        276.29        284.70         6.80 o                         
  -2   5   0        386.21        382.93         6.83 o                         
  -1   5   0       3519.12       3555.86        60.40 o                         
   1   5   0        739.24        730.97         8.99 o                         
   2   5   0        675.63        684.93         9.74 o                         
   3   5   0        819.10        828.64        10.95 o                         
   4   5   0         18.29         20.13         1.63 o                         
   5   5   0         69.67         68.77         4.34 o                         
   6   5   0        865.51        874.69        22.32 o                         
   7   5   0        807.75        785.13        26.77 o                         
  -5   6   0        867.15        912.26        19.59 o                         
  -4   6   0        546.33        561.67        13.33 o                         
  -3   6   0        178.57        186.94         5.52 o                         
  -2   6   0        710.69        696.93        14.12 o                         
  -1   6   0         43.13         53.84         2.95 o                         
   0   6   0         31.51         39.62         2.07 o                         
   1   6   0        989.83       1000.95        14.45 o                         
   2   6   0       2584.06       2576.05        43.99 o                         
   3   6   0        494.65        502.25         8.46 o                         
   4   6   0        725.98        737.66        16.19 o                         
   5   6   0       1565.17       1549.04        47.50 o                         
   6   6   0          2.15         -1.88         1.88 o                         
  -4   7   0        126.45        153.73        10.41 o                         
  -3   7   0        743.49        746.39        14.78 o                         
  -2   7   0        368.19        369.37         9.13 o                         
  -1   7   0        391.85        379.25         9.16 o                         
   0   7   0       2022.85       2029.73        31.49 o                         
   1   7   0        256.93        250.25        10.00 o                         
   2   7   0         39.02         38.10         2.49 o                         
   3   7   0        231.83        236.22         5.72 o                         
   4   7   0        472.38        476.29         9.98 o                         
   5   7   0        352.48        299.75        35.88 o                         
  -3   8   0         49.50         58.92         5.94 o                         
  -2   8   0         33.77         33.55         3.57 o                         
  -1   8   0        159.74        173.51         7.12 o                         
   0   8   0        477.54        477.63        11.93 o                         
   1   8   0        259.08        254.03         8.79 o                         
   2   8   0       1667.14       1468.52        33.41 o                         
   3   8   0        517.37        493.02        29.11 o                         
   4   8   0         19.07         20.30         2.35 o                         
   0   9   0         18.95         26.51         3.93 o                         
   1   9   0          5.42          8.58         4.91 o                         
   2   9   0        204.99        238.46        11.93 o                         
  -2  -9   1        233.37        261.58        11.69 o                         
  -1  -9   1       1163.59       1183.28        36.75 o                         
   0  -9   1        177.44        203.13        10.87 o                         
  -4  -8   1        168.39        180.97         7.92 o                         
  -3  -8   1        639.67        611.01        17.91 o                         
  -2  -8   1        566.45        508.67        17.80 o                         
  -1  -8   1         92.23         96.82         5.91 o                         
   0  -8   1          8.39          8.78         2.12 o                         
   1  -8   1        979.07        987.99        21.76 o                         
   2  -8   1        226.07        253.24         9.45 o                         
   3  -8   1        149.16        160.39        15.42 o                         
  -5  -7   1          4.52          4.31         3.99 o                         
  -4  -7   1        930.22        981.02        19.29 o                         
  -3  -7   1        477.81        473.11         9.85 o                         
  -2  -7   1        298.29        289.45         7.89 o                         
  -1  -7   1       2434.88       2410.16        39.84 o                         
   0  -7   1       1540.80       1546.65        27.02 o                         
   1  -7   1        166.50        176.17         5.65 o                         
   2  -7   1         74.88         90.95         4.74 o                         
   3  -7   1         87.70         86.05         4.73 o                         
   4  -7   1         33.19         24.81         3.58 o                         
  -6  -6   1       1199.76       1168.23        44.05 o                         
  -5  -6   1       2181.58       2166.84        60.69 o                         
  -4  -6   1        327.85        327.82         7.21 o                         
  -3  -6   1        158.11        160.26         3.58 o                         
  -2  -6   1         40.30         47.77         2.22 o                         
  -1  -6   1         43.24         50.71         2.33 o                         
   0  -6   1         57.16         61.82         2.95 o                         
   1  -6   1       2811.59       2772.90        44.29 o                         
   2  -6   1       1906.60       1923.00        29.50 o                         
   3  -6   1        239.73        253.50         6.59 o                         
   4  -6   1        409.94        431.31        11.66 o                         
   5  -6   1          7.58          3.95         2.28 o                         
  -7  -5   1         18.77         25.19         3.92 o                         
  -6  -5   1          0.75          2.56         0.90 o                         
  -5  -5   1         68.37         69.01         2.90 o                         
  -4  -5   1       2211.29       2203.38        53.53 o                         
  -3  -5   1       3420.67       3568.39        73.07 o                         
  -2  -5   1       1276.91       1277.78        15.72 o                         
  -1  -5   1       1006.28       1006.29        12.51 o                         
   0  -5   1        139.48        145.36         3.38 o                         
   1  -5   1         16.07         26.48         1.80 o                         
   2  -5   1         73.94         83.53         3.60 o                         
   3  -5   1       1808.27       1764.12        24.68 o                         
   4  -5   1       1348.24       1368.45        23.18 o                         
   5  -5   1        176.83        190.10         6.33 o                         
   6  -5   1        729.13        787.29        40.50 o                         
  -7  -4   1        496.20        432.61        35.08 o                         
  -6  -4   1        303.49        306.43        11.58 o                         
  -5  -4   1        992.93        996.21        17.99 o                         
  -4  -4   1         23.04         29.45         1.67 o                         
  -3  -4   1          0.34          3.38         0.50 o                         
  -2  -4   1       3259.25       3363.57       154.45 o                         
  -1  -4   1       5939.50       5853.75       193.35 o                         
   0  -4   1        840.36        800.91        10.64 o                         
   1  -4   1       3199.70       3136.23        80.70 o                         
   2  -4   1       2853.68       2718.56        64.45 o                         
   3  -4   1        485.21        478.05         8.35 o                         
   4  -4   1         25.65         28.54         2.32 o                         
   5  -4   1        327.08        320.52         8.23 o                         
   6  -4   1        395.76        267.99        35.22 o                         
  -7  -3   1        182.53        186.09         8.02 o                         
  -6  -3   1       1587.37       1626.74        32.65 o                         
  -5  -3   1       1215.32       1233.80        25.14 o                         
  -4  -3   1        417.51        443.51         7.98 o                         
  -2  -3   1       2628.17       2723.77       121.69 o                         
  -1  -3   1         26.59         27.53         0.96 o                         
   0  -3   1        383.52        378.21         4.81 o                         
   1  -3   1       4149.74       4056.15       138.99 o                         
   2  -3   1       1196.84       1183.09        16.30 o                         
   3  -3   1       2198.45       2101.66        30.84 o                         
   4  -3   1       2988.50       2885.57        41.94 o                         
   5  -3   1        467.50        455.15         8.46 o                         
   6  -3   1        110.12        121.70         6.21 o                         
   7  -3   1         10.70         24.92         4.78 o                         
  -7  -2   1        930.94        971.73        20.14 o                         
  -6  -2   1         53.41         60.76         2.72 o                         
  -5  -2   1        145.08        147.34         2.94 o                         
  -4  -2   1       1225.81       1238.67        18.73 o                         
  -3  -2   1       1517.46       1493.73        26.52 o                         
   1  -2   1       1932.26       1945.17        79.35 o                         
   2  -2   1        434.91        433.39         5.96 o                         
   3  -2   1        213.50        215.78         4.11 o                         
   4  -2   1        134.57        133.54         3.25 o                         
   5  -2   1       1416.48       1389.97        21.13 o                         
   6  -2   1       1898.69       1908.29        28.49 o                         
   7  -2   1        303.01        319.55        11.46 o                         
  -7  -1   1        646.09        648.96        13.44 o                         
  -6  -1   1       2660.66       2637.96        32.52 o                         
  -5  -1   1       2888.67       2893.85        70.05 o                         
  -4  -1   1        454.36        464.86         6.00 o                         
  -3  -1   1        924.76        946.21        13.37 o                         
  -2  -1   1         25.05         28.52         0.81 o                         
  -1  -1   1         29.75         37.67         0.66 o                         
   0  -1   1        281.92        274.48         4.90 o                         
   2  -1   1       2744.21       2608.67        74.77 o                         
   3  -1   1        964.97        927.52        12.65 o                         
   4  -1   1       2223.28       2209.94        42.06 o                         
   5  -1   1          3.14          4.51         0.91 o                         
   6  -1   1         28.72         26.13         2.51 o                         
   7  -1   1        262.83        268.20        12.14 o                         
  -7   0   1        138.88        145.62         5.66 o                         
  -6   0   1          2.15          1.90         0.84 o                         
  -5   0   1        625.45        631.05         9.12 o                         
  -4   0   1       3625.11       3646.42        79.91 o                         
  -2   0   1       1335.13       1335.99        70.72 o                         
   1   0   1        772.68        837.30        29.99 o                         
   2   0   1        621.65        645.64        15.76 o                         
   4   0   1       2344.51       2311.76        49.29 o                         
   5   0   1       1269.48       1231.51        15.05 o                         
   6   0   1       2619.96       2586.63        34.16 o                         
   7   0   1        437.77        426.02        12.58 o                         
  -7   1   1        299.55        303.29        12.30 o                         
  -6   1   1        371.63        364.83         9.18 o                         
  -5   1   1       1230.93       1214.46        17.45 o                         
  -4   1   1        117.85        126.84         3.09 o                         
  -3   1   1       1189.73       1235.67        21.11 o                         
   3   1   1        578.43        599.44         7.69 o                         
   4   1   1          0.06          2.27         0.42 o                         
   5   1   1        832.74        843.53        10.56 o                         
   6   1   1        203.36        199.50         4.10 o                         
   7   1   1        496.26        497.15        12.17 o                         
  -7   2   1        137.28        155.75         8.68 o                         
  -6   2   1        811.70        815.43        19.85 o                         
  -5   2   1        651.91        643.45        11.02 o                         
  -4   2   1       1760.81       1746.13        22.76 o                         
  -2   2   1       1617.30       1581.32        37.18 o                         
  -1   2   1         13.27         21.82         1.14 o                         
   0   2   1        437.53        427.20         8.08 o                         
   2   2   1       1198.80       1200.00        32.61 o                         
   5   2   1         60.44         67.01         2.26 o                         
   6   2   1        455.49        459.46         7.78 o                         
   7   2   1         34.97         32.91         2.28 o                         
  -7   3   1        318.91        389.27        35.83 o                         
  -6   3   1          1.23          0.97         0.99 o                         
  -5   3   1         22.49         30.55         2.29 o                         
  -4   3   1        609.76        606.18         9.48 o                         
  -3   3   1        867.54        863.61        11.30 o                         
  -2   3   1       3215.26       3252.90        69.56 o                         
   0   3   1       2268.56       2420.29       127.59 o                         
   1   3   1        414.50        391.17         4.69 o                         
   2   3   1       1806.45       1822.08        86.89 o                         
   3   3   1        131.57        131.81         3.36 o                         
   4   3   1       1215.54       1207.22        21.66 o                         
   5   3   1       1619.06       1648.09        40.98 o                         
   6   3   1       2205.54       2238.61        43.08 o                         
   7   3   1        149.43        132.96         6.85 o                         
  -6   4   1       1193.88       1259.40        27.84 o                         
  -5   4   1        948.66        917.50        16.89 o                         
  -4   4   1         88.03         80.43         3.55 o                         
  -3   4   1        794.93        786.41        11.76 o                         
  -2   4   1         32.43         39.12         1.96 o                         
  -1   4   1        325.39        343.94         5.56 o                         
   0   4   1       2985.75       3058.27        64.05 o                         
   2   4   1       1317.23       1316.85        30.42 o                         
   3   4   1       1236.24       1218.95        27.29 o                         
   4   4   1       1629.16       1653.83        35.63 o                         
   5   4   1         20.23         24.61         3.22 o                         
   6   4   1        114.26        108.13         5.29 o                         
   7   4   1        474.79        429.58        24.25 o                         
  -5   5   1        405.22        421.93        15.16 o                         
  -4   5   1        827.10        856.88        14.60 o                         
  -3   5   1       1617.65       1621.86        22.24 o                         
  -2   5   1        453.59        436.29         7.38 o                         
  -1   5   1       1404.53       1395.15        17.13 o                         
   0   5   1        460.91        475.62         7.17 o                         
   1   5   1        150.55        153.59         3.11 o                         
   2   5   1        709.67        711.27         9.35 o                         
   3   5   1       1599.29       1608.38        23.21 o                         
   4   5   1        871.85        900.44        23.43 o                         
   5   5   1       1335.44       1343.90        29.81 o                         
   6   5   1       2440.01       2495.72        48.93 o                         
   7   5   1        112.49        116.01         8.16 o                         
  -5   6   1        320.03        325.24        14.62 o                         
  -4   6   1          8.08         19.47         2.31 o                         
  -3   6   1        192.09        214.87         6.52 o                         
  -2   6   1        455.02        465.90         9.05 o                         
  -1   6   1       1225.22       1246.34        18.53 o                         
   0   6   1       1291.02       1251.10        18.63 o                         
   1   6   1       3534.34       3421.45       128.29 o                         
   2   6   1       1354.01       1375.82        17.37 o                         
   3   6   1          0.72          2.29         0.61 o                         
   4   6   1          8.52         13.85         1.35 o                         
   5   6   1          8.74         10.02         2.89 o                         
   6   6   1        239.17        262.94        13.73 o                         
  -4   7   1        414.18        430.89        11.85 o                         
  -3   7   1       1460.66       1522.28        26.37 o                         
  -2   7   1          1.94         10.93         3.05 o                         
  -1   7   1          0.87          0.72         1.26 o                         
   0   7   1         13.66         17.46         1.55 o                         
   1   7   1        685.43        671.90        12.34 o                         
   2   7   1        602.39        610.05        10.87 o                         
   3   7   1       1732.51       1753.72        26.57 o                         
   4   7   1        775.74        805.27        16.46 o                         
   5   7   1         56.81         56.15         4.94 o                         
  -3   8   1        460.95        452.75        20.47 o                         
  -2   8   1        318.63        320.17        12.82 o                         
  -1   8   1        928.40        928.20        19.50 o                         
   0   8   1        224.85        223.71         7.71 o                         
   1   8   1        160.71        174.98         9.38 o                         
   2   8   1        424.48        420.44        10.36 o                         
   3   8   1        125.49        111.70         7.22 o                         
   4   8   1        437.80        431.60        11.00 o                         
   0   9   1        352.88        376.00        13.72 o                         
   1   9   1        457.62        453.21        17.56 o                         
   2   9   1         95.64        113.70         8.45 o                         
  -2  -9   2        446.98        475.01        21.98 o                         
  -1  -9   2        667.66        704.20        31.55 o                         
   0  -9   2         86.54         86.10         8.79 o                         
  -4  -8   2         66.82         72.28         4.40 o                         
  -3  -8   2        144.94        139.95         9.80 o                         
  -2  -8   2        186.10        179.34         8.32 o                         
  -1  -8   2        159.29        165.06         7.36 o                         
   0  -8   2       1036.16       1015.18        28.54 o                         
   1  -8   2       1053.27       1032.74        23.31 o                         
   2  -8   2        102.22        100.29         6.96 o                         
  -5  -7   2        582.84        572.47        20.63 o                         
  -4  -7   2       2303.26       2305.11        61.30 o                         
  -3  -7   2        455.72        451.06        10.33 o                         
  -2  -7   2        143.86        140.79         5.89 o                         
  -1  -7   2         56.42         69.17         2.95 o                         
   0  -7   2          1.73          4.14         1.60 o                         
   1  -7   2         84.22         90.45         3.89 o                         
   2  -7   2       1037.07       1045.05        19.04 o                         
   3  -7   2        990.72       1006.24        20.59 o                         
   4  -7   2        232.72        250.36         9.92 o                         
  -6  -6   2        118.21        114.20         6.37 o                         
  -5  -6   2         61.53         66.30         3.76 o                         
  -4  -6   2         96.39        106.76         3.68 o                         
  -3  -6   2        982.08        955.37        18.81 o                         
  -2  -6   2       2895.55       2797.64        49.32 o                         
  -1  -6   2       1801.97       1773.51        26.58 o                         
   0  -6   2       1189.97       1182.33        16.41 o                         
   1  -6   2       1035.22       1023.38        16.00 o                         
   2  -6   2        241.76        263.66         7.51 o                         
   3  -6   2          9.96         12.20         2.78 o                         
   4  -6   2        267.35        261.22        10.29 o                         
   5  -6   2        325.83        304.62        11.55 o                         
  -6  -5   2       1059.78       1035.48        34.31 o                         
  -5  -5   2        408.81        415.20        11.00 o                         
  -4  -5   2       2227.97       2292.51        62.81 o                         
  -3  -5   2        681.48        725.10         9.58 o                         
  -2  -5   2         24.94         31.80         2.15 o                         
  -1  -5   2        408.15        410.63         6.88 o                         
   0  -5   2       1945.70       1941.31        25.54 o                         
   1  -5   2        574.59        561.58         8.64 o                         
   2  -5   2       1450.27       1484.16        23.20 o                         
   3  -5   2       2055.71       2141.04        30.48 o                         
   4  -5   2        496.18        501.55        10.67 o                         
   5  -5   2          4.14          4.94         1.42 o                         
  -7  -4   2          0.19          4.14         2.59 o                         
  -6  -4   2         30.21         30.91         2.25 o                         
  -5  -4   2        872.11        849.92        15.90 o                         
  -4  -4   2       1806.90       1858.96        45.25 o                         
  -3  -4   2        232.69        241.48         3.91 o                         
  -1  -4   2       3660.12       3769.19        91.96 o                         
   0  -4   2         31.08         35.39         1.43 o                         
   1  -4   2        128.38        135.76         3.34 o                         
   2  -4   2        515.63        516.45         7.76 o                         
   3  -4   2        678.54        646.57        10.63 o                         
   4  -4   2       1177.52       1159.68        18.24 o                         
   5  -4   2       1729.69       1733.11        27.05 o                         
   6  -4   2        408.67        423.12        12.64 o                         
  -7  -3   2        843.08        823.20        21.79 o                         
  -6  -3   2       2427.87       2460.94        43.19 o                         
  -5  -3   2        426.79        442.85         9.14 o                         
  -4  -3   2          8.15         11.98         0.86 o                         
  -3  -3   2          3.38         10.09         0.77 o                         
  -2  -3   2       1731.13       1742.69        41.00 o                         
  -1  -3   2       2273.98       2445.60        86.12 o                         
   1  -3   2       3546.51       3693.20       108.43 o                         
   2  -3   2        738.19        760.73         9.77 o                         
   3  -3   2        926.63        905.87        12.09 o                         
   4  -3   2        124.76        131.90         3.93 o                         
   5  -3   2         25.33         26.36         2.14 o                         
   6  -3   2        568.50        559.44        14.10 o                         
   7  -3   2        879.99        968.59        25.00 o                         
  -7  -2   2         58.64         63.01         2.93 o                         
  -6  -2   2        538.69        532.24         8.23 o                         
  -5  -2   2       2174.27       2159.83        35.62 o                         
  -3  -2   2       1024.55       1040.18        14.28 o                         
  -2  -2   2       1451.27       1491.15        34.70 o                         
  -1  -2   2       1352.09       1382.70        49.66 o                         
   0  -2   2        247.31        243.53         3.35 o                         
   1  -2   2       1109.77       1148.67        25.26 o                         
   3  -2   2       2655.19       2562.06        57.54 o                         
   4  -2   2        907.30        888.56        11.89 o                         
   5  -2   2       2231.65       2226.58        30.29 o                         
   6  -2   2        321.06        326.90         8.15 o                         
   7  -2   2         16.67         21.40         3.86 o                         
  -7  -1   2         57.40         58.40         3.75 o                         
  -6  -1   2        617.40        625.63         9.56 o                         
  -5  -1   2         23.00         29.30         1.66 o                         
  -4  -1   2        895.83        933.56        10.87 o                         
  -3  -1   2       1954.93       1964.00        45.28 o                         
   2  -1   2         32.31         43.02         1.42 o                         
   3  -1   2        188.96        186.38         3.42 o                         
   4  -1   2        534.67        550.80         7.19 o                         
   5  -1   2        672.97        662.35        10.18 o                         
   6  -1   2        451.12        466.24        11.06 o                         
   7  -1   2       1229.59       1225.67        29.98 o                         
  -7   0   2       1460.59       1456.12        29.54 o                         
  -6   0   2       1090.78       1101.47        18.67 o                         
  -5   0   2       1011.59        975.01        13.45 o                         
  -4   0   2       4248.69       4156.56       116.68 o                         
  -3   0   2       1332.66       1368.12        21.06 o                         
  -2   0   2       1128.51       1191.35        28.75 o                         
  -1   0   2         19.26         26.95         0.72 o                         
   4   0   2        560.02        564.65         7.98 o                         
   5   0   2          5.88          6.67         0.98 o                         
   6   0   2         59.81         65.50         3.02 o                         
   7   0   2         65.12         68.32         4.71 o                         
  -7   1   2         39.18         40.67         3.62 o                         
  -6   1   2          2.99          6.65         1.44 o                         
  -5   1   2        647.76        632.77         9.74 o                         
  -4   1   2       1286.58       1238.57        14.64 o                         
  -3   1   2       2109.37       2140.42        45.29 o                         
   0   1   2         19.24         27.24         0.81 o                         
   3   1   2       2088.22       2180.46        99.22 o                         
   4   1   2       3320.16       3190.24       235.10 o                         
   5   1   2       4582.58       4616.17        96.48 o                         
   6   1   2        215.72        216.83         4.96 o                         
   7   1   2        354.51        360.42         9.46 o                         
  -7   2   2        853.84        874.36        26.82 o                         
  -6   2   2       1206.60       1185.79        22.81 o                         
  -5   2   2         97.33        103.40         3.51 o                         
  -4   2   2        248.22        248.68         5.03 o                         
  -3   2   2         72.85         84.82         2.19 o                         
  -2   2   2       2030.93       2075.49        46.20 o                         
   2   2   2        280.97        245.83         2.78 o                         
   4   2   2        318.70        320.31         4.32 o                         
   5   2   2        884.49        892.22        11.87 o                         
   6   2   2        629.06        658.86        11.90 o                         
   7   2   2       1442.14       1473.85        27.87 o                         
  -6   3   2        276.73        291.38         9.71 o                         
  -5   3   2       1281.85       1286.56        20.16 o                         
  -4   3   2       2152.92       2074.37        26.32 o                         
  -3   3   2        290.16        280.21         4.80 o                         
  -2   3   2       2493.57       2444.79        55.37 o                         
  -1   3   2       1339.60       1387.37        30.82 o                         
   0   3   2        778.26        805.59        15.92 o                         
   3   3   2       2473.21       2537.62        65.36 o                         
   4   3   2       1568.82       1603.53        38.55 o                         
   5   3   2       2312.68       2353.97        64.39 o                         
   6   3   2        592.59        590.68        15.77 o                         
   7   3   2          5.10          4.49         1.40 o                         
  -6   4   2        675.56        680.74        22.15 o                         
  -5   4   2         84.35         93.75         3.35 o                         
  -4   4   2        647.77        657.90        12.42 o                         
  -3   4   2        586.04        571.01         8.80 o                         
  -2   4   2       3791.99       3814.48        82.93 o                         
  -1   4   2       1809.51       1691.10        28.21 o                         
   1   4   2       3686.21       3727.36        92.12 o                         
   2   4   2         20.39         22.11         1.10 o                         
   3   4   2        186.87        190.61         3.14 o                         
   4   4   2        175.50        182.15         4.51 o                         
   5   4   2        511.89        516.01        11.43 o                         
   6   4   2        768.80        733.33        21.95 o                         
   7   4   2       1570.03       1591.75        36.59 o                         
  -5   5   2        474.43        457.84        16.28 o                         
  -4   5   2       1362.17       1352.45        22.72 o                         
  -3   5   2         25.99         30.42         2.76 o                         
  -2   5   2         75.09         79.70         3.36 o                         
  -1   5   2         31.01         37.34         2.06 o                         
   0   5   2       1044.54       1047.57        12.51 o                         
   1   5   2       1624.41       1645.58        21.57 o                         
   2   5   2       3796.68       3815.63        69.11 o                         
   3   5   2       2879.82       2942.63        60.89 o                         
   4   5   2          6.03          7.82         1.23 o                         
   5   5   2          5.16          9.23         1.80 o                         
   6   5   2         66.74         65.56         5.24 o                         
   7   5   2        231.06        243.62        10.93 o                         
  -5   6   2        142.62        175.41         8.06 o                         
  -4   6   2        439.40        428.56         9.91 o                         
  -3   6   2        676.65        666.39        13.15 o                         
  -2   6   2       2747.97       2794.81        36.58 o                         
  -1   6   2         55.88         62.63         3.05 o                         
   0   6   2          2.53          5.36         0.95 o                         
   1   6   2        620.94        602.04         8.78 o                         
   2   6   2        484.14        439.60         7.01 o                         
   3   6   2        983.65        971.61        12.53 o                         
   4   6   2       1544.25       1607.94        29.17 o                         
   5   6   2       1268.83       1284.60        29.31 o                         
   6   6   2        234.62        257.05        11.30 o                         
  -4   7   2         83.84         82.33         5.49 o                         
  -3   7   2          1.44          3.76         2.20 o                         
  -2   7   2       1032.55       1038.07        17.75 o                         
  -1   7   2        447.78        464.82         9.96 o                         
   0   7   2       1256.71       1249.45        19.23 o                         
   1   7   2        577.35        560.32        13.86 o                         
   2   7   2        297.43        306.42         7.64 o                         
   3   7   2       1502.99       1531.98        24.61 o                         
   4   7   2          0.63          1.85         0.87 o                         
   5   7   2        350.30        325.99        17.79 o                         
  -2   8   2        379.66        393.82        14.58 o                         
  -1   8   2        149.18        150.38         7.20 o                         
   0   8   2        403.70        406.04        13.85 o                         
   1   8   2        377.15        376.92        12.89 o                         
   2   8   2        420.66        424.92        10.90 o                         
   3   8   2        346.85        330.21        13.78 o                         
   4   8   2        511.02        525.69        14.10 o                         
   0   9   2        722.71        752.83        24.18 o                         
   1   9   2        352.17        375.64        16.76 o                         
   2   9   2        139.89        155.99         9.08 o                         
  -1  -9   3         18.06         23.67         4.88 o                         
  -4  -8   3        334.08        328.23        12.17 o                         
  -3  -8   3       1846.48       1689.32        83.54 o                         
  -2  -8   3        494.63        388.99        19.57 o                         
  -1  -8   3        177.56        151.30        20.69 o                         
   0  -8   3        501.67        496.28        17.43 o                         
   1  -8   3        105.40        125.06         8.09 o                         
   2  -8   3         22.16         17.47         3.76 o                         
  -5  -7   3        550.78        561.00        18.58 o                         
  -4  -7   3        438.49        466.05        12.50 o                         
  -3  -7   3         37.33         42.34         2.23 o                         
  -2  -7   3        136.28        134.72         4.95 o                         
  -1  -7   3        970.73        944.84        19.73 o                         
   0  -7   3        820.45        795.56        16.51 o                         
   1  -7   3        444.16        442.25        11.35 o                         
   2  -7   3       1098.31       1105.11        22.23 o                         
   3  -7   3        313.75        332.79        11.04 o                         
   4  -7   3         16.64         23.07         3.20 o                         
  -6  -6   3        459.97        445.98        19.74 o                         
  -5  -6   3        802.94        786.95        18.42 o                         
  -4  -6   3        368.69        389.19         8.92 o                         
  -3  -6   3       2560.19       2503.92        35.23 o                         
  -2  -6   3       1112.12       1121.16        19.33 o                         
  -1  -6   3          1.72          2.29         0.91 o                         
   0  -6   3         43.23         50.13         2.68 o                         
   1  -6   3        517.00        507.33         9.91 o                         
   2  -6   3        376.00        404.18         9.32 o                         
   3  -6   3        580.33        587.17        13.77 o                         
   4  -6   3       1452.42       1506.85        30.02 o                         
   5  -6   3        682.53        752.72        18.50 o                         
  -6  -5   3         18.52         18.78         2.15 o                         
  -5  -5   3          1.21          3.20         1.27 o                         
  -4  -5   3        148.76        156.90         4.23 o                         
  -3  -5   3       1506.38       1522.93        17.11 o                         
  -2  -5   3        321.53        321.43         5.69 o                         
  -1  -5   3       5893.02       6170.01       147.50 o                         
   0  -5   3       4206.65       4324.63        82.35 o                         
   1  -5   3         74.38         79.74         2.88 o                         
   2  -5   3        560.38        552.33        10.41 o                         
   3  -5   3         21.22         28.13         3.01 o                         
   4  -5   3        163.27        164.32         6.28 o                         
   5  -5   3        266.82        273.39         9.44 o                         
  -7  -4   3        378.84        367.55        13.46 o                         
  -6  -4   3        899.77        898.82        21.74 o                         
  -5  -4   3       3051.55       3165.08        85.81 o                         
  -4  -4   3        807.31        848.23        15.01 o                         
  -3  -4   3        229.73        243.66         3.76 o                         
  -2  -4   3       1111.30       1136.84        14.06 o                         
  -1  -4   3        448.75        448.83         6.41 o                         
   0  -4   3       1491.99       1501.89        20.86 o                         
   1  -4   3       3935.05       3953.42        75.59 o                         
   2  -4   3       3191.12       3098.01        46.04 o                         
   3  -4   3        352.14        371.97         7.10 o                         
   4  -4   3        719.27        749.45        13.63 o                         
   5  -4   3        457.44        470.66        11.43 o                         
   6  -4   3          1.40         13.62         2.88 o                         
  -7  -3   3        200.51        207.50        10.88 o                         
  -6  -3   3          0.63          2.31         0.71 o                         
  -5  -3   3        812.16        813.19        13.23 o                         
  -4  -3   3       2155.27       2084.69        49.10 o                         
  -2  -3   3       1492.59       1528.34        27.16 o                         
  -1  -3   3       2191.66       2289.93        56.45 o                         
   1  -3   3        137.13        149.27         3.67 o                         
   2  -3   3        202.46        192.82         4.03 o                         
   3  -3   3       2147.90       2117.91        28.86 o                         
   4  -3   3       1517.25       1488.51        19.86 o                         
   5  -3   3        410.30        403.10         8.97 o                         
   6  -3   3        956.13        965.00        20.93 o                         
  -7  -2   3        715.17        710.80        16.61 o                         
  -6  -2   3        469.51        461.35         9.40 o                         
  -5  -2   3       2495.83       2497.80        38.02 o                         
  -4  -2   3        586.05        593.94         8.07 o                         
  -3  -2   3        578.62        596.17         6.53 o                         
  -2  -2   3        178.29        167.69         2.47 o                         
   1  -2   3       1905.36       1908.72        60.03 o                         
   3  -2   3        118.30        120.00         2.79 o                         
   4  -2   3         98.68         99.06         2.84 o                         
   5  -2   3         15.53         17.34         1.47 o                         
   6  -2   3        442.42        456.71         9.86 o                         
   7  -2   3        314.38        216.88        46.80 o                         
  -7  -1   3         11.30         11.85         1.93 o                         
  -6  -1   3        760.75        752.50        13.05 o                         
  -5  -1   3       1262.66       1285.32        16.65 o                         
  -4  -1   3       1772.70       1766.75        29.60 o                         
   0  -1   3        103.53         95.85         1.78 o                         
   1  -1   3        298.56        272.55         3.81 o                         
   2  -1   3       3817.05       3788.41       182.82 o                         
   3  -1   3       2759.54       2765.41        62.15 o                         
   4  -1   3       6941.77       6852.26       332.81 o                         
   5  -1   3       1391.53       1341.32        17.11 o                         
   6  -1   3         57.84         60.35         3.57 o                         
   7  -1   3        105.46        106.75         5.77 o                         
  -7   0   3        732.70        734.53        16.44 o                         
  -6   0   3          9.27         10.11         1.35 o                         
  -5   0   3         31.26         33.21         2.06 o                         
  -4   0   3        125.29        131.91         2.64 o                         
  -3   0   3       1588.43       1556.05        25.24 o                         
   1   0   3        281.73        286.34         4.43 o                         
   3   0   3         23.42         30.76         1.14 o                         
   4   0   3        638.20        642.18         7.45 o                         
   5   0   3        765.34        792.15        10.78 o                         
   6   0   3       2255.98       2294.87        29.62 o                         
   7   0   3        271.09        267.35         9.56 o                         
  -7   1   3        628.28        633.74        18.30 o                         
  -6   1   3       1230.61       1235.91        20.25 o                         
  -5   1   3       2277.16       2223.69        31.48 o                         
  -4   1   3        590.92        597.02         9.02 o                         
  -3   1   3       1728.48       1664.39        31.14 o                         
  -2   1   3       1039.80       1053.68        26.18 o                         
  -1   1   3       1533.28       1580.87        42.09 o                         
   3   1   3        254.99        235.19         3.35 o                         
   4   1   3       3770.39       3827.52        90.68 o                         
   5   1   3        962.99        949.88        11.46 o                         
   6   1   3        328.25        325.98         7.34 o                         
   7   1   3         58.17         54.14         3.59 o                         
  -7   2   3        224.06        239.68        10.96 o                         
  -6   2   3        110.31        119.42         4.67 o                         
  -5   2   3        731.62        699.94        11.77 o                         
  -4   2   3       1478.08       1459.63        19.58 o                         
  -3   2   3       3173.86       3037.58        66.06 o                         
  -2   2   3        900.87        865.14        12.58 o                         
   1   2   3         39.59         41.04         1.00 o                         
   3   2   3       1199.48       1208.29        17.94 o                         
   4   2   3       2216.83       2174.92        45.11 o                         
   5   2   3       1294.48       1275.40        15.07 o                         
   6   2   3       1343.92       1352.84        22.11 o                         
   7   2   3        727.31        748.45        15.21 o                         
  -6   3   3        301.94        301.67        10.01 o                         
  -5   3   3       2164.82       2157.62        32.20 o                         
  -4   3   3         32.27         37.26         2.05 o                         
  -3   3   3        625.90        640.14         8.87 o                         
  -2   3   3         45.73         48.46         1.98 o                         
  -1   3   3       3491.92       3548.92       184.39 o                         
   0   3   3       2005.42       1989.17        47.69 o                         
   3   3   3         24.51         30.89         1.06 o                         
   4   3   3         14.70         19.66         1.04 o                         
   5   3   3          0.21          3.40         0.73 o                         
   6   3   3        515.56        550.86        14.33 o                         
   7   3   3        671.56        629.73        15.29 o                         
  -6   4   3         75.07         79.65         6.58 o                         
  -5   4   3        857.34        859.29        14.25 o                         
  -4   4   3       1157.26       1168.76        20.60 o                         
  -3   4   3       2580.31       2471.46        32.95 o                         
  -2   4   3        237.94        250.74         4.99 o                         
  -1   4   3        140.97        144.52         3.53 o                         
   0   4   3        345.56        351.58         5.44 o                         
   1   4   3        870.47        885.23        10.82 o                         
   2   4   3       2071.83       2099.03        43.09 o                         
   3   4   3       3418.20       3112.78       146.23 o                         
   5   4   3        361.47        367.77         8.07 o                         
   6   4   3        126.63        128.08         4.38 o                         
   7   4   3        432.78        415.73        16.37 o                         
  -5   5   3         26.91         23.85         2.55 o                         
  -4   5   3         17.96         25.21         2.83 o                         
  -3   5   3        804.26        839.93        14.91 o                         
  -2   5   3       1780.73       1731.46        22.53 o                         
  -1   5   3       4900.23       4777.62        96.35 o                         
   0   5   3        921.28        909.00        11.63 o                         
   1   5   3        228.24        216.92         3.89 o                         
   2   5   3       1967.08       1917.55        29.82 o                         
   3   5   3         39.43         36.28         1.65 o                         
   4   5   3        551.50        571.31        11.75 o                         
   5   5   3        504.45        514.85        12.69 o                         
   6   5   3        796.75        748.89        29.60 o                         
   7   5   3        351.72        390.69        22.24 o                         
  -5   6   3        495.17        502.62        14.42 o                         
  -4   6   3        134.10        156.53         5.48 o                         
  -3   6   3        414.97        434.00        10.74 o                         
  -2   6   3        372.90        380.48         9.04 o                         
  -1   6   3       1001.05        985.02        15.73 o                         
   0   6   3        553.30        547.35         8.29 o                         
   1   6   3       1080.14       1071.14        16.56 o                         
   2   6   3       1213.48       1199.29        17.08 o                         
   3   6   3        487.69        489.92         8.01 o                         
   4   6   3       1908.86       1916.29        28.42 o                         
   5   6   3         42.69         44.23         2.86 o                         
   6   6   3        154.57        146.06         6.02 o                         
  -4   7   3        119.48        120.55         6.12 o                         
  -3   7   3        279.32        286.96        10.88 o                         
  -2   7   3        693.59        659.52        12.49 o                         
  -1   7   3        842.25        851.29        16.54 o                         
   0   7   3        881.61        864.01        13.89 o                         
   1   7   3        153.72        160.59         4.24 o                         
   2   7   3        232.62        209.52         8.81 o                         
   3   7   3        183.62        182.00         4.61 o                         
   4   7   3        687.55        703.37        13.04 o                         
   5   7   3        579.43        576.42        16.13 o                         
  -2   8   3         38.67         46.58         4.22 o                         
  -1   8   3        354.71        362.61        10.33 o                         
   0   8   3        462.52        439.64        12.59 o                         
   1   8   3        889.37        875.30        18.95 o                         
   2   8   3        716.32        696.02        29.37 o                         
   3   8   3         29.67         36.34         2.85 o                         
   4   8   3         84.74        103.43         5.71 o                         
   0   9   3        121.52        124.38         9.57 o                         
   1   9   3        201.23        206.39        24.67 o                         
   2   9   3        731.82        762.29        26.76 o                         
  -4  -8   4        609.78        626.98        35.97 o                         
  -3  -8   4        778.09        755.50        35.35 o                         
  -2  -8   4          7.93          4.77         2.07 o                         
  -1  -8   4         39.11         42.29         4.24 o                         
   0  -8   4        367.35        384.50        20.07 o                         
   1  -8   4        432.65        442.80        22.02 o                         
   2  -8   4        256.18        261.48        17.18 o                         
  -5  -7   4        152.55        160.84         9.69 o                         
  -4  -7   4        408.87        440.97        14.72 o                         
  -3  -7   4        477.57        462.96        15.39 o                         
  -2  -7   4       2479.20       2426.14        36.89 o                         
  -1  -7   4       1811.26       1795.40        32.73 o                         
   0  -7   4        105.95        113.52         4.81 o                         
   1  -7   4         35.92         44.88         3.86 o                         
   2  -7   4         23.49         31.15         3.15 o                         
   3  -7   4         68.60         61.82         5.10 o                         
   4  -7   4        107.27         94.89        12.68 o                         
  -6  -6   4       1472.39       1454.69        51.77 o                         
  -5  -6   4        248.40        244.39        14.22 o                         
  -4  -6   4         43.39         46.33         2.40 o                         
  -3  -6   4         65.50         69.66         2.66 o                         
  -2  -6   4        245.28        251.13         6.30 o                         
  -1  -6   4         82.37         84.29         3.49 o                         
   0  -6   4       2594.44       2568.06        38.11 o                         
   1  -6   4       2560.88       2634.90        39.29 o                         
   2  -6   4        105.97        120.36         5.47 o                         
   3  -6   4        484.72        502.42        13.23 o                         
   4  -6   4         88.40        104.86         6.82 o                         
   5  -6   4         54.00         63.41         6.30 o                         
  -6  -5   4        423.34        408.79        11.81 o                         
  -5  -5   4        826.94        809.55        18.09 o                         
  -4  -5   4       2514.00       2546.03        34.04 o                         
  -3  -5   4       1201.83       1206.53        16.04 o                         
  -2  -5   4        180.36        175.94         3.99 o                         
  -1  -5   4       1983.86       1979.85        26.71 o                         
   0  -5   4          0.20          2.60         0.92 o                         
   1  -5   4        614.91        597.13        10.01 o                         
   2  -5   4       1314.21       1271.67        19.22 o                         
   3  -5   4       1810.51       1804.91        33.44 o                         
   4  -5   4        363.10        389.93        11.88 o                         
   5  -5   4        573.47        588.50        13.68 o                         
  -7  -4   4        226.69        199.74        14.34 o                         
  -6  -4   4        712.13        697.94        18.42 o                         
  -5  -4   4        434.85        458.87         9.38 o                         
  -4  -4   4        532.35        559.20         8.67 o                         
  -3  -4   4       1785.84       1833.61        29.79 o                         
  -2  -4   4       2626.48       2734.03        98.36 o                         
  -1  -4   4       1871.05       1764.41        48.64 o                         
   0  -4   4       1431.97       1410.39        19.87 o                         
   1  -4   4       4191.85       4207.52        81.67 o                         
   2  -4   4        517.89        511.23         8.29 o                         
   3  -4   4          0.03         -0.14         0.73 o                         
   4  -4   4        263.70        256.50         6.97 o                         
   5  -4   4        566.97        591.02        12.85 o                         
   6  -4   4        303.65        339.30        14.86 o                         
  -7  -3   4        513.47        515.06        15.19 o                         
  -6  -3   4        680.47        692.42        12.31 o                         
  -5  -3   4        721.98        734.26        10.38 o                         
  -4  -3   4       3431.85       3424.24        91.31 o                         
  -3  -3   4       1994.08       2026.58        38.59 o                         
  -2  -3   4        141.09        157.72         2.75 o                         
  -1  -3   4         61.89         63.34         1.64 o                         
   0  -3   4       2635.39       2825.89        60.10 o                         
   1  -3   4       2764.15       2987.75        79.95 o                         
   2  -3   4       1561.55       1512.16        20.82 o                         
   3  -3   4       6581.62       6619.64       132.84 o                         
   4  -3   4        481.12        477.83         8.53 o                         
   5  -3   4         19.39         22.34         2.53 o                         
   6  -3   4        175.91        206.68         7.10 o                         
  -7  -2   4          4.64          4.76         1.45 o                         
  -6  -2   4         39.90         41.00         2.30 o                         
  -5  -2   4        242.54        229.02         4.35 o                         
  -4  -2   4       1202.60       1239.42        13.69 o                         
  -3  -2   4       3318.73       3328.64       112.58 o                         
   0  -2   4          3.12          6.94         0.61 o                         
   1  -2   4        559.52        565.09         7.46 o                         
   2  -2   4        150.11        172.39         3.33 o                         
   3  -2   4       1396.53       1449.89        20.52 o                         
   4  -2   4        663.64        680.85        10.08 o                         
   5  -2   4       2423.48       2378.42        30.25 o                         
   6  -2   4        765.92        758.26        12.95 o                         
   7  -2   4         86.16         77.36         8.65 o                         
  -7  -1   4       1188.10       1139.92        28.43 o                         
  -6  -1   4       2027.61       1991.94        25.44 o                         
  -5  -1   4        197.58        214.58         4.53 o                         
  -4  -1   4        189.18        180.46         3.20 o                         
  -3  -1   4        359.06        367.77         4.62 o                         
  -2  -1   4         15.55         11.81         0.68 o                         
   2  -1   4       1522.60       1519.18        32.43 o                         
   3  -1   4       1906.26       1824.36        43.43 o                         
   4  -1   4        168.37        174.00         3.77 o                         
   5  -1   4        365.95        362.31         6.48 o                         
   6  -1   4        286.42        275.57         6.58 o                         
   7  -1   4        860.89        573.68        62.92 o                         
  -7   0   4          2.75          2.80         1.48 o                         
  -6   0   4       1051.46       1017.26        18.86 o                         
  -5   0   4       1180.93       1151.94        15.54 o                         
  -4   0   4       2961.46       2881.59        53.33 o                         
  -3   0   4       1610.92       1604.37        24.86 o                         
  -2   0   4       2036.69       2008.18        52.63 o                         
   0   0   4        135.26        153.35         2.38 o                         
   2   0   4       3648.04       3836.51       182.82 o                         
   4   0   4       1206.17       1184.15        13.98 o                         
   5   0   4       2942.54       2858.99        43.00 o                         
   6   0   4       1181.70       1194.05        21.26 o                         
   7   0   4         53.69         53.24         3.49 o                         
  -7   1   4        318.76        327.50        12.00 o                         
  -6   1   4        932.18        936.94        16.80 o                         
  -5   1   4         67.14         74.45         3.02 o                         
  -4   1   4       1209.69       1216.06        15.15 o                         
  -3   1   4       1321.98       1321.16        19.34 o                         
  -2   1   4       3561.19       3413.93       174.52 o                         
  -1   1   4       2371.47       2407.13       126.35 o                         
   2   1   4        728.28        769.40        12.63 o                         
   3   1   4        316.07        353.62         4.38 o                         
   4   1   4         25.46         30.43         1.38 o                         
   5   1   4       1056.02       1049.71        12.67 o                         
   6   1   4       1411.12       1373.35        19.05 o                         
   7   1   4        784.36        760.73        21.50 o                         
  -7   2   4        185.25        206.56         8.99 o                         
  -6   2   4        751.85        767.74        15.40 o                         
  -5   2   4        607.46        583.16        11.19 o                         
  -4   2   4       3683.98       3560.09        57.11 o                         
  -3   2   4       1018.50       1014.13        12.22 o                         
  -2   2   4        500.85        527.64         6.97 o                         
  -1   2   4         41.29         55.02         1.56 o                         
   4   2   4        563.06        573.13         7.07 o                         
   5   2   4        166.95        159.04         3.26 o                         
   6   2   4        302.46        292.11         5.32 o                         
   7   2   4         81.96         86.44         3.42 o                         
  -6   3   4         82.29         90.70         5.73 o                         
  -5   3   4          1.81          3.17         1.46 o                         
  -4   3   4       1651.25       1626.33        21.01 o                         
  -3   3   4       2793.62       2693.12        35.63 o                         
  -2   3   4       4119.44       4162.47        86.67 o                         
  -1   3   4       2633.51       2607.28        70.53 o                         
   0   3   4        168.10        174.09         3.60 o                         
   1   3   4       1790.19       1957.15        56.11 o                         
   2   3   4         18.82         26.56         1.10 o                         
   3   3   4       1427.99       1478.48        23.18 o                         
   4   3   4       1627.93       1661.20        29.52 o                         
   5   3   4       2141.98       2139.76        39.96 o                         
   6   3   4        400.24        401.13         8.78 o                         
   7   3   4        232.23        241.24         9.15 o                         
  -6   4   4        372.25        384.25        12.90 o                         
  -5   4   4        240.84        233.88         7.07 o                         
  -4   4   4        131.86        138.31         4.66 o                         
  -3   4   4        325.93        327.86         6.47 o                         
  -2   4   4        434.05        440.23         6.88 o                         
  -1   4   4       1887.03       1859.95        25.85 o                         
   0   4   4       3185.48       3208.56        67.94 o                         
   1   4   4       2144.93       2203.68        48.20 o                         
   2   4   4        980.78        975.96        12.39 o                         
   3   4   4       2219.25       2228.94        47.92 o                         
   4   4   4          5.86         10.85         1.13 o                         
   5   4   4        551.57        541.15        16.06 o                         
   6   4   4        295.36        320.76        10.17 o                         
   7   4   4        314.38        294.89        18.80 o                         
  -5   5   4        268.39        266.26         8.78 o                         
  -4   5   4        946.64        930.74        18.35 o                         
  -3   5   4        633.36        591.47        11.86 o                         
  -2   5   4        487.00        475.92         8.06 o                         
  -1   5   4       1252.08       1266.27        17.39 o                         
   0   5   4        804.13        792.11        10.44 o                         
   1   5   4        658.64        623.46         7.90 o                         
   2   5   4        353.56        364.41         5.75 o                         
   3   5   4       2007.99       1926.69        23.84 o                         
   4   5   4       1499.61       1577.99        28.61 o                         
   5   5   4       2152.26       2211.48        47.88 o                         
   6   5   4        245.73        233.57         8.70 o                         
  -4   6   4        466.08        482.41        13.17 o                         
  -3   6   4         65.21         81.76         4.40 o                         
  -2   6   4        451.78        462.01        10.41 o                         
  -1   6   4       2113.50       2055.52        27.86 o                         
   0   6   4       1051.83       1030.26        13.79 o                         
   1   6   4       1824.55       1814.86        22.79 o                         
   2   6   4         11.28          9.86         1.23 o                         
   3   6   4         39.46         39.90         1.65 o                         
   4   6   4         14.40         19.29         1.81 o                         
   5   6   4        655.96        673.42        19.60 o                         
   6   6   4        790.83        754.73        33.32 o                         
  -4   7   4        437.68        366.85        52.56 o                         
  -3   7   4         82.84         96.67         4.76 o                         
  -2   7   4          2.48          4.90         1.38 o                         
  -1   7   4          0.52          2.11         1.24 o                         
   0   7   4        365.58        353.99         7.02 o                         
   1   7   4       1306.97       1286.12        22.30 o                         
   2   7   4        903.92        857.78        18.00 o                         
   3   7   4        838.43        849.76        16.31 o                         
   4   7   4         49.12         55.11         3.24 o                         
   5   7   4        274.03        278.84         9.90 o                         
  -2   8   4        441.28        460.49        23.51 o                         
  -1   8   4        266.77        265.61        10.69 o                         
   0   8   4         86.63         90.56         4.12 o                         
   1   8   4        461.62        401.35        18.91 o                         
   2   8   4         35.24         30.64         2.49 o                         
   3   8   4        914.74        886.55        29.11 o                         
   4   8   4        128.42        124.12         6.13 o                         
   0   9   4         98.43         99.59        17.20 o                         
   1   9   4        424.16        453.24        16.84 o                         
   2   9   4        364.04        356.10        17.67 o                         
  -3  -8   5         39.92         39.31         4.81 o                         
  -2  -8   5        303.02        300.94        16.68 o                         
  -1  -8   5        995.38        949.10        28.75 o                         
   0  -8   5       1034.32       1054.19        32.49 o                         
   1  -8   5        194.34        192.53        14.08 o                         
   2  -8   5         58.51         65.72         6.12 o                         
  -4  -7   5        544.53        581.50        14.62 o                         
  -3  -7   5         34.80         37.95         3.23 o                         
  -2  -7   5        171.14        176.11         6.23 o                         
  -1  -7   5         21.35         23.09         2.88 o                         
   0  -7   5        133.26        129.72         5.24 o                         
   1  -7   5        965.67        982.23        21.23 o                         
   2  -7   5       1164.47       1187.36        22.59 o                         
   3  -7   5        271.14        311.37        10.35 o                         
  -5  -6   5        380.49        386.53         9.55 o                         
  -4  -6   5        577.59        580.25        11.30 o                         
  -3  -6   5       1650.37       1644.29        29.20 o                         
  -2  -6   5       2077.79       2027.40        43.55 o                         
  -1  -6   5        353.44        353.31         7.26 o                         
   0  -6   5       2193.11       2182.87        33.32 o                         
   1  -6   5        328.47        321.43         8.88 o                         
   2  -6   5        183.47        190.42         6.59 o                         
   3  -6   5        161.58        164.27         6.98 o                         
   4  -6   5        359.08        358.28        11.04 o                         
  -6  -5   5        382.37        386.50        13.67 o                         
  -5  -5   5        990.89       1023.69        17.53 o                         
  -4  -5   5       1620.18       1663.09        23.20 o                         
  -3  -5   5         84.46         86.41         2.86 o                         
  -2  -5   5        667.84        658.28        10.53 o                         
  -1  -5   5        568.65        566.79         9.98 o                         
   0  -5   5       1826.42       1825.57        23.98 o                         
   1  -5   5       1195.01       1197.15        18.07 o                         
   2  -5   5       2109.01       2163.03        30.70 o                         
   3  -5   5        659.18        703.02        14.21 o                         
   4  -5   5         10.53         10.37         2.20 o                         
   5  -5   5          3.12          2.49         1.84 o                         
  -6  -4   5        283.58        290.38         8.12 o                         
  -5  -4   5        787.57        792.69        15.28 o                         
  -4  -4   5       1107.51       1132.60        14.89 o                         
  -3  -4   5       2974.94       3060.97        62.85 o                         
  -2  -4   5       3223.14       3289.21        68.16 o                         
  -1  -4   5         96.05         99.72         2.33 o                         
   0  -4   5        124.17        125.97         3.15 o                         
   1  -4   5         70.02         85.50         2.96 o                         
   2  -4   5       1405.46       1367.19        17.41 o                         
   3  -4   5       1074.12       1025.28        15.25 o                         
   4  -4   5       2665.30       2693.33        37.35 o                         
   5  -4   5        377.45        381.26        10.19 o                         
   6  -4   5         34.51         33.78         5.17 o                         
  -7  -3   5       1117.74       1103.83        25.16 o                         
  -6  -3   5        284.50        271.42         6.83 o                         
  -5  -3   5          1.71          3.92         0.86 o                         
  -4  -3   5         52.31         62.05         1.94 o                         
  -3  -3   5        519.34        535.88         7.10 o                         
  -2  -3   5       3053.25       3074.56        57.39 o                         
  -1  -3   5       3907.51       4035.43       196.59 o                         
   0  -3   5       5100.87       4977.30       171.57 o                         
   1  -3   5        405.21        403.38         6.01 o                         
   2  -3   5        559.45        557.99         8.17 o                         
   3  -3   5        751.54        760.72        10.93 o                         
   4  -3   5        634.17        623.21        10.50 o                         
   5  -3   5        508.84        514.82         9.64 o                         
   6  -3   5        846.27        872.23        21.29 o                         
  -7  -2   5        583.21        593.91        18.01 o                         
  -6  -2   5        938.56        910.09        14.45 o                         
  -5  -2   5       2668.93       2622.63        33.80 o                         
  -4  -2   5       1006.80       1055.62        13.08 o                         
  -3  -2   5        174.63        153.52         2.95 o                         
  -2  -2   5       1005.80        948.06        11.64 o                         
  -1  -2   5          0.26          2.21         0.43 o                         
   1  -2   5       2849.45       2910.27        68.90 o                         
   2  -2   5       3192.54       3079.76        81.65 o                         
   3  -2   5       3065.68       2997.11        55.55 o                         
   4  -2   5       2044.71       2010.15        23.96 o                         
   5  -2   5        872.99        856.58        13.77 o                         
   6  -2   5          2.86          4.61         1.14 o                         
   7  -2   5         82.63         94.60         8.18 o                         
  -7  -1   5        364.92        382.66        11.05 o                         
  -6  -1   5        138.71        134.64         4.86 o                         
  -5  -1   5       1404.93       1374.73        19.12 o                         
  -4  -1   5        826.55        855.86        10.53 o                         
  -3  -1   5       3579.48       3668.15       176.65 o                         
   1  -1   5        280.05        290.39         4.64 o                         
   2  -1   5       1055.02       1060.51        17.58 o                         
   3  -1   5        183.32        208.19         3.62 o                         
   4  -1   5        768.03        792.31        11.26 o                         
   5  -1   5        981.29        992.67        13.95 o                         
   6  -1   5       1393.63       1373.36        23.42 o                         
   7  -1   5        873.91        888.61        25.27 o                         
  -7   0   5        793.84        822.63        21.05 o                         
  -6   0   5        767.02        747.05        12.72 o                         
  -5   0   5       1989.45       2007.64        27.06 o                         
  -4   0   5       1174.87       1176.32        13.43 o                         
  -3   0   5        667.32        696.21         7.94 o                         
  -2   0   5        125.77        117.57         2.28 o                         
  -1   0   5       1393.52       1493.50        36.98 o                         
   3   0   5       1265.21       1248.49        18.61 o                         
   4   0   5        102.34        111.71         2.50 o                         
   5   0   5        162.65        157.42         3.60 o                         
   6   0   5        138.82        145.04         4.35 o                         
   7   0   5       1052.56       1040.99        28.73 o                         
  -7   1   5         70.67         70.90         6.04 o                         
  -6   1   5         96.63         96.99         4.45 o                         
  -5   1   5       1368.80       1359.59        20.80 o                         
  -4   1   5       1194.14       1168.52        15.06 o                         
  -3   1   5       4274.33       4377.52        88.98 o                         
  -2   1   5       3588.54       3720.54       131.44 o                         
  -1   1   5          3.49         10.06         0.78 o                         
   0   1   5       1339.51       1523.65        37.30 o                         
   1   1   5        132.18        140.99         2.44 o                         
   3   1   5       4108.48       3927.99       190.42 o                         
   4   1   5       2567.70       2525.31        52.16 o                         
   5   1   5        782.63        780.80        10.89 o                         
   6   1   5        224.06        229.57         5.10 o                         
   7   1   5        379.64        372.75         9.51 o                         
  -6   2   5        188.45        178.91         6.07 o                         
  -5   2   5          1.29          2.34         1.05 o                         
  -4   2   5        399.44        386.12         6.66 o                         
  -3   2   5       1851.33       1833.98        23.67 o                         
  -2   2   5       4068.79       4071.74       118.02 o                         
  -1   2   5       2171.99       2168.08        48.20 o                         
   0   2   5       4396.33       4144.86       203.99 o                         
   1   2   5        741.90        704.83        10.44 o                         
   3   2   5        392.18        386.27         5.17 o                         
   4   2   5       1144.57       1144.95        15.75 o                         
   5   2   5       1167.81       1148.65        14.16 o                         
   6   2   5       1047.85       1023.99        14.97 o                         
   7   2   5        500.70        484.69        11.50 o                         
  -6   3   5        468.77        487.87        12.70 o                         
  -5   3   5        694.92        699.45        13.26 o                         
  -4   3   5        944.14        930.75        15.24 o                         
  -3   3   5        272.49        279.29         5.56 o                         
  -2   3   5       1104.71       1099.07        13.69 o                         
  -1   3   5        506.97        514.72         6.91 o                         
   0   3   5       3253.85       3328.00       137.35 o                         
   1   3   5       1280.93       1269.62        29.65 o                         
   2   3   5       3382.28       3282.51       157.19 o                         
   3   3   5       2810.43       2841.40        67.12 o                         
   4   3   5       2864.52       2872.96        52.61 o                         
   5   3   5        656.27        679.28        10.92 o                         
   6   3   5         91.80        107.80         3.46 o                         
   7   3   5         91.18         93.58         6.76 o                         
  -6   4   5          8.25         14.22         2.86 o                         
  -5   4   5        426.72        429.00        12.69 o                         
  -4   4   5        197.83        197.49         6.91 o                         
  -3   4   5       1805.58       1772.46        21.77 o                         
  -2   4   5       2974.13       2821.63        42.61 o                         
  -1   4   5       1603.30       1578.54        20.93 o                         
   0   4   5       3692.86       3626.10        76.20 o                         
   1   4   5        145.93        157.72         3.33 o                         
   2   4   5        436.44        448.16         6.39 o                         
   3   4   5        112.68        111.56         2.54 o                         
   4   4   5        981.26        966.37        13.16 o                         
   5   4   5       1481.18       1510.70        27.28 o                         
   6   4   5       1290.30       1310.92        30.29 o                         
   7   4   5        395.54        385.47        14.18 o                         
  -5   5   5        585.04        587.21        15.62 o                         
  -4   5   5        148.66        159.29         5.87 o                         
  -3   5   5        288.81        285.37         7.28 o                         
  -2   5   5         47.58         45.91         2.42 o                         
  -1   5   5        199.77        199.10         4.38 o                         
   0   5   5       4058.28       4236.92        98.64 o                         
   1   5   5       1245.40       1315.76        17.07 o                         
   2   5   5       2179.60       2175.04        36.59 o                         
   3   5   5        228.93        209.93         4.11 o                         
   4   5   5         26.75         28.37         1.67 o                         
   5   5   5        263.70        281.32         9.30 o                         
   6   5   5        330.70        313.74        14.28 o                         
  -4   6   5        563.86        528.32        15.82 o                         
  -3   6   5        616.87        615.22        12.61 o                         
  -2   6   5        421.47        417.90         9.32 o                         
  -1   6   5        106.25        109.33         4.62 o                         
   0   6   5        166.49        173.56         4.71 o                         
   1   6   5         81.19         76.82         2.66 o                         
   2   6   5       2227.32       2145.27        34.56 o                         
   3   6   5        984.04        938.23        17.74 o                         
   4   6   5        724.41        700.31        17.31 o                         
   5   6   5        275.92        256.66        12.41 o                         
   6   6   5        280.76        281.75        12.29 o                         
  -3   7   5        602.55        596.89        17.90 o                         
  -2   7   5        418.04        408.56        10.88 o                         
  -1   7   5        332.29        320.46         9.28 o                         
   0   7   5        615.51        609.64        11.22 o                         
   1   7   5        342.14        328.72         7.80 o                         
   2   7   5        921.03        890.20        23.26 o                         
   3   7   5         32.11         35.25         2.30 o                         
   4   7   5        986.77        985.28        27.70 o                         
   5   7   5        117.32        117.36         6.63 o                         
  -2   8   5        148.07        152.16         7.18 o                         
  -1   8   5        308.53        331.29        12.50 o                         
   0   8   5        361.11        368.11        10.72 o                         
   1   8   5         24.30         20.69         2.69 o                         
   2   8   5        910.06        909.29        31.31 o                         
   3   8   5        949.35       1006.63        34.46 o                         
   4   8   5        285.49        263.90        10.18 o                         
  -3  -8   6        817.41        787.03        35.62 o                         
  -2  -8   6        191.31        132.66        22.89 o                         
  -1  -8   6        520.08        516.12        24.17 o                         
   0  -8   6         81.41        112.68         9.26 o                         
   1  -8   6         56.76         56.96         6.54 o                         
  -4  -7   6        120.85        129.33         7.28 o                         
  -3  -7   6        122.52        127.21         5.50 o                         
  -2  -7   6        311.09        305.54        12.96 o                         
  -1  -7   6       1290.88       1243.58        25.20 o                         
   0  -7   6        235.85        235.72         8.01 o                         
   1  -7   6       1489.77       1507.06        30.04 o                         
   2  -7   6        489.29        500.94        13.34 o                         
   3  -7   6        118.33        128.41         8.24 o                         
  -5  -6   6        549.12        578.09        14.44 o                         
  -4  -6   6        942.26        886.40        28.73 o                         
  -3  -6   6       1765.79       1753.45        26.61 o                         
  -2  -6   6          2.87          4.97         1.12 o                         
  -1  -6   6        238.04        236.18         6.46 o                         
   0  -6   6          2.54          4.68         1.44 o                         
   1  -6   6       1105.19       1092.28        19.35 o                         
   2  -6   6        896.47        879.53        18.46 o                         
   3  -6   6       1131.39       1154.27        23.33 o                         
   4  -6   6        763.95        796.90        21.45 o                         
  -6  -5   6         26.91         25.02         2.45 o                         
  -5  -5   6         32.74         37.72         2.60 o                         
  -4  -5   6        492.18        481.53         9.20 o                         
  -3  -5   6       1503.43       1572.41        26.16 o                         
  -2  -5   6       2364.75       2317.30        35.79 o                         
  -1  -5   6       2518.68       2496.13        34.68 o                         
   0  -5   6        312.91        311.19         5.67 o                         
   1  -5   6        279.56        271.47         6.45 o                         
   2  -5   6        279.14        286.35         7.69 o                         
   3  -5   6        358.62        381.67        11.97 o                         
   4  -5   6        494.55        502.74        13.27 o                         
   5  -5   6        991.23       1009.11        26.90 o                         
  -6  -4   6       1171.12       1176.95        29.32 o                         
  -5  -4   6        640.71        634.86        13.26 o                         
  -4  -4   6        142.97        141.53         3.36 o                         
  -3  -4   6        682.09        698.85         9.62 o                         
  -2  -4   6        108.13        109.27         2.42 o                         
  -1  -4   6       2985.74       2977.96        54.00 o                         
   0  -4   6       2118.22       2060.69        26.82 o                         
   1  -4   6       3328.01       3263.97        50.62 o                         
   2  -4   6        773.95        774.02        11.71 o                         
   3  -4   6        463.01        473.28         9.39 o                         
   4  -4   6       1402.98       1417.61        24.35 o                         
   5  -4   6         43.96         42.16         3.89 o                         
   6  -4   6        133.45        159.50         8.23 o                         
  -6  -3   6        744.71        681.36        21.00 o                         
  -5  -3   6        904.44        884.63        17.46 o                         
  -4  -3   6       2538.08       2495.77        31.26 o                         
  -3  -3   6       2388.75       2502.62        34.09 o                         
  -2  -3   6       1165.30       1158.11        13.01 o                         
  -1  -3   6       3391.17       3411.45        69.33 o                         
   0  -3   6        556.46        590.77         7.61 o                         
   1  -3   6       1862.94       1909.25        29.44 o                         
   2  -3   6        458.10        469.99         7.14 o                         
   3  -3   6        701.60        699.43        10.50 o                         
   4  -3   6       1790.92       1826.43        25.31 o                         
   5  -3   6        709.15        707.40        13.07 o                         
   6  -3   6        704.57        745.10        18.51 o                         
  -7  -2   6        231.63        227.07         8.71 o                         
  -6  -2   6        961.92       1027.44        20.73 o                         
  -5  -2   6        696.43        672.03        12.84 o                         
  -4  -2   6        773.95        732.51        10.13 o                         
  -3  -2   6         54.46         62.65         1.86 o                         
  -2  -2   6        970.48        979.93        12.62 o                         
  -1  -2   6       4307.41       4296.78       212.22 o                         
   0  -2   6       3777.43       3941.97       194.26 o                         
   2  -2   6        685.37        692.95         8.87 o                         
   3  -2   6        581.61        553.44         8.00 o                         
   4  -2   6         15.64         16.36         1.36 o                         
   5  -2   6        206.44        208.85         4.86 o                         
   6  -2   6        741.27        765.76        15.81 o                         
   7  -2   6        574.78        617.37        20.40 o                         
  -7  -1   6         61.85         55.64         4.28 o                         
  -6  -1   6        829.71        814.23        19.61 o                         
  -5  -1   6       1684.73       1644.27        21.22 o                         
  -4  -1   6       2530.97       2469.56        35.62 o                         
  -3  -1   6       1833.30       1811.49        26.03 o                         
  -2  -1   6        454.18        513.58         6.81 o                         
  -1  -1   6         23.35         30.18         1.33 o                         
   0  -1   6        151.08        167.97         3.10 o                         
   1  -1   6       4489.19       4433.43       151.80 o                         
   2  -1   6       3691.87       3837.24        86.60 o                         
   3  -1   6       4842.55       4985.77       100.92 o                         
   4  -1   6       2153.62       2106.48        27.72 o                         
   5  -1   6          5.34          9.21         1.14 o                         
   6  -1   6        394.11        391.14         7.95 o                         
   7  -1   6          6.01          1.53         2.08 o                         
  -7   0   6         56.12         62.24         5.76 o                         
  -6   0   6          3.10          3.32         1.50 o                         
  -5   0   6          1.46          1.42         0.68 o                         
  -4   0   6       1521.70       1504.18        19.21 o                         
  -3   0   6       2889.86       2953.77        69.08 o                         
   0   0   6        276.64        258.77         4.06 o                         
   2   0   6        640.18        646.79         8.07 o                         
   3   0   6       1862.74       1924.54        37.46 o                         
   4   0   6       2169.60       2162.86        30.50 o                         
   5   0   6       1127.55       1081.00        14.64 o                         
   6   0   6        854.00        842.54        19.01 o                         
   7   0   6        262.60        254.91         7.66 o                         
  -6   1   6        902.38        857.87        24.58 o                         
  -5   1   6        870.18        856.85        13.58 o                         
  -4   1   6        180.51        181.34         4.04 o                         
  -3   1   6       1723.93       1722.52        24.80 o                         
  -2   1   6       1288.44       1306.76        20.81 o                         
   0   1   6       1508.89       1461.68        34.61 o                         
   2   1   6       1443.04       1486.90        36.73 o                         
   3   1   6       2695.09       2772.47        58.21 o                         
   4   1   6       1343.50       1308.26        16.43 o                         
   5   1   6        133.58        143.57         3.43 o                         
   6   1   6        319.41        318.87         9.14 o                         
   7   1   6        292.47        286.46        12.82 o                         
  -6   2   6        760.10        761.43        15.63 o                         
  -5   2   6        732.17        719.30        13.15 o                         
  -4   2   6        798.23        769.33        11.14 o                         
  -3   2   6       3048.61       2940.20        47.84 o                         
  -2   2   6       1610.88       1611.45        21.74 o                         
  -1   2   6       3894.81       3965.39       100.08 o                         
   0   2   6          7.55         18.25         0.92 o                         
   1   2   6       2129.17       2236.97        48.40 o                         
   2   2   6         93.09         99.04         2.05 o                         
   3   2   6       1977.18       1965.11        39.19 o                         
   4   2   6       2298.73       2216.25        60.73 o                         
   5   2   6       1519.39       1506.87        18.17 o                         
   6   2   6        815.35        832.45        13.73 o                         
   7   2   6          0.43          2.61         1.20 o                         
  -6   3   6        553.69        555.56        15.58 o                         
  -5   3   6         35.72         39.95         3.83 o                         
  -4   3   6        157.85        165.27         5.23 o                         
  -3   3   6         10.82         15.58         1.50 o                         
  -2   3   6        821.49        827.00        10.94 o                         
  -1   3   6       3936.36       3853.92        81.19 o                         
   0   3   6       2487.42       2490.72        55.18 o                         
   1   3   6       4848.95       4606.53       128.71 o                         
   2   3   6         16.02         22.45         1.06 o                         
   3   3   6        375.78        387.73         5.86 o                         
   4   3   6        243.20        237.79         4.18 o                         
   5   3   6        656.16        644.14        14.98 o                         
   6   3   6       1322.26       1354.26        22.66 o                         
   7   3   6        695.10        696.35        14.71 o                         
  -5   4   6        786.56        772.97        16.93 o                         
  -4   4   6        854.54        854.48        15.95 o                         
  -3   4   6        331.34        320.62         6.91 o                         
  -2   4   6        148.37        144.08         3.99 o                         
  -1   4   6        120.70        132.62         3.50 o                         
   0   4   6          4.03          4.37         0.91 o                         
   1   4   6       5032.16       5074.35       162.08 o                         
   2   4   6       1800.11       1817.20        30.20 o                         
   3   4   6       2783.36       2853.29        53.37 o                         
   4   4   6       1247.13       1232.39        14.71 o                         
   5   4   6         52.24         66.83         2.80 o                         
   6   4   6        544.70        558.84        12.25 o                         
   7   4   6         72.00         69.59         5.09 o                         
  -5   5   6          0.23          1.76         2.32 o                         
  -4   5   6        531.83        548.79        11.78 o                         
  -3   5   6       1582.26       1593.92        27.18 o                         
  -2   5   6        908.08        885.63        14.92 o                         
  -1   5   6        989.80        960.88        13.68 o                         
   0   5   6        889.77        844.83        11.46 o                         
   1   5   6        562.16        548.84         8.58 o                         
   2   5   6         93.56        103.45         3.16 o                         
   3   5   6       1383.08       1381.16        17.62 o                         
   4   5   6        656.91        635.59        14.85 o                         
   5   5   6        436.12        455.38        10.45 o                         
   6   5   6        571.37        593.62        15.30 o                         
  -4   6   6        241.28        245.06         7.92 o                         
  -3   6   6         95.50        109.54         4.78 o                         
  -2   6   6        581.41        595.84        13.04 o                         
  -1   6   6        805.91        789.51        14.84 o                         
   0   6   6        342.40        318.05         8.35 o                         
   1   6   6        904.17        920.37        13.31 o                         
   2   6   6        880.45        847.50        22.51 o                         
   3   6   6       1086.91       1034.81        19.88 o                         
   4   6   6        316.87        311.52         7.30 o                         
   5   6   6        329.02        350.84        12.73 o                         
   6   6   6         20.58         23.11         2.99 o                         
  -3   7   6        524.05        528.26        20.93 o                         
  -2   7   6        424.16        425.34        11.56 o                         
  -1   7   6        597.67        609.64        12.86 o                         
   0   7   6         58.06         66.53         3.56 o                         
   1   7   6        274.43        256.16         7.18 o                         
   2   7   6          5.02          6.75         1.32 o                         
   3   7   6        886.10        900.96        16.68 o                         
   4   7   6       1193.53       1101.72        56.18 o                         
   5   7   6        157.36        150.88         7.43 o                         
  -2   8   6        204.51        232.88         8.97 o                         
  -1   8   6        787.75        763.23        23.21 o                         
   0   8   6        435.94        427.37        14.91 o                         
   1   8   6        226.42        211.10         8.39 o                         
   2   8   6         12.90         12.12         1.95 o                         
   3   8   6          1.77          3.25         1.64 o                         
   4   8   6         13.15         23.33         4.79 o                         
  -2  -8   7         83.87         79.36         9.13 o                         
  -1  -8   7         71.77         56.14        10.23 o                         
   0  -8   7        633.77        600.54        33.30 o                         
   1  -8   7        209.19        228.46        11.48 o                         
  -4  -7   7        815.11        818.79        22.14 o                         
  -3  -7   7       1180.57        984.83        51.20 o                         
  -2  -7   7       1783.81       1744.61        44.44 o                         
  -1  -7   7        161.45        178.11         6.49 o                         
   0  -7   7         18.31         23.47         2.63 o                         
   1  -7   7        124.06        124.55         7.25 o                         
   2  -7   7        232.46        248.06        14.71 o                         
   3  -7   7        304.38        300.32        15.38 o                         
  -5  -6   7         23.64         26.52         2.69 o                         
  -4  -6   7         40.87         43.77         3.33 o                         
  -3  -6   7          7.99          7.68         1.45 o                         
  -2  -6   7       1021.95       1008.58        20.90 o                         
  -1  -6   7       1605.16       1609.59        23.56 o                         
   0  -6   7       1285.93       1313.10        21.61 o                         
   1  -6   7        433.57        441.95         9.72 o                         
   2  -6   7        266.13        286.98         9.31 o                         
   3  -6   7        326.61        344.71        10.92 o                         
   4  -6   7         40.71         37.26         5.09 o                         
  -5  -5   7        853.16        872.84        24.02 o                         
  -4  -5   7        804.36        797.58        14.65 o                         
  -3  -5   7        445.84        435.19         8.46 o                         
  -2  -5   7       1285.78       1250.22        16.54 o                         
  -1  -5   7        132.87        134.23         3.72 o                         
   0  -5   7       1153.17       1126.44        15.88 o                         
   1  -5   7        884.99        854.90        13.91 o                         
   2  -5   7       1518.27       1458.64        25.59 o                         
   3  -5   7        730.05        746.44        16.57 o                         
   4  -5   7        287.70        294.83         9.65 o                         
   5  -5   7        843.11        838.21        26.45 o                         
  -6  -4   7        245.21        243.68         8.43 o                         
  -5  -4   7        369.66        359.69         8.92 o                         
  -4  -4   7        754.27        748.24        15.26 o                         
  -3  -4   7       1111.67       1114.05        16.01 o                         
  -2  -4   7       1783.58       1804.31        22.02 o                         
  -1  -4   7       1323.06       1313.22        16.22 o                         
   0  -4   7       2506.19       2420.27        32.49 o                         
   1  -4   7       1070.84       1071.24        15.41 o                         
   2  -4   7        448.15        451.59         7.50 o                         
   3  -4   7         87.84         86.72         5.09 o                         
   4  -4   7        185.66        196.98         6.14 o                         
   5  -4   7       1244.20       1241.90        25.84 o                         
  -6  -3   7        700.66        712.99        19.16 o                         
  -5  -3   7       1270.38       1272.65        17.99 o                         
  -4  -3   7       1130.38       1120.48        16.77 o                         
  -3  -3   7        297.67        282.87         5.39 o                         
  -2  -3   7        112.82        155.25         3.85 o                         
  -1  -3   7        304.79        315.88         4.79 o                         
   0  -3   7       2489.59       2501.08        46.95 o                         
   1  -3   7       3550.95       3561.45        64.82 o                         
   2  -3   7       4096.17       4106.53        74.93 o                         
   3  -3   7       1402.73       1381.42        18.57 o                         
   4  -3   7         10.92         11.74         1.37 o                         
   5  -3   7         75.04         86.37         4.40 o                         
   6  -3   7          5.78          4.21         2.33 o                         
  -6  -2   7          1.55          2.44         0.87 o                         
  -5  -2   7        493.11        436.22        12.15 o                         
  -4  -2   7       3714.63       3560.87        56.85 o                         
  -3  -2   7       3960.11       4241.48        85.85 o                         
  -2  -2   7       3482.80       3533.79        80.45 o                         
  -1  -2   7        184.48        179.97         3.38 o                         
   0  -2   7        261.53        268.86         4.74 o                         
   1  -2   7        123.63        121.96         3.33 o                         
   2  -2   7       1050.67       1073.13        13.81 o                         
   3  -2   7       1244.12       1241.10        16.72 o                         
   4  -2   7       1634.87       1623.80        23.57 o                         
   5  -2   7       1244.98       1239.83        19.52 o                         
   6  -2   7         99.17        111.62         5.00 o                         
  -6  -1   7        511.20        496.33        16.71 o                         
  -5  -1   7         88.35         83.40         2.96 o                         
  -4  -1   7        243.30        244.54         4.64 o                         
  -3  -1   7        186.01        181.75         3.69 o                         
  -2  -1   7       3286.05       3335.00       105.71 o                         
  -1  -1   7       3285.85       3343.58        85.94 o                         
   0  -1   7       3518.63       3571.07        90.57 o                         
   1  -1   7       1331.07       1303.21        18.72 o                         
   2  -1   7       1810.98       1836.36        30.65 o                         
   3  -1   7        697.31        702.22         9.62 o                         
   4  -1   7        394.38        382.95         6.66 o                         
   5  -1   7        906.03        902.80        16.18 o                         
   6  -1   7        338.21        346.73         9.48 o                         
  -6   0   7        543.04        528.55        13.26 o                         
  -5   0   7        697.56        689.21        10.68 o                         
  -4   0   7       1930.10       1930.48        25.17 o                         
  -3   0   7        718.29        724.25         9.24 o                         
  -2   0   7       3269.70       3409.37        71.71 o                         
  -1   0   7          3.20          5.95         0.83 o                         
   1   0   7       1081.26       1085.33        17.28 o                         
   2   0   7       2972.41       3103.70        65.98 o                         
   3   0   7       2458.24       2488.45        53.66 o                         
   4   0   7       1884.57       1919.53        25.07 o                         
   5   0   7        954.35        916.12        12.59 o                         
   6   0   7          7.09          8.25         1.52 o                         
   7   0   7         17.70         19.68         3.31 o                         
  -6   1   7        159.25        164.62         7.83 o                         
  -5   1   7        644.49        628.06        12.12 o                         
  -4   1   7        979.19        945.91        13.51 o                         
  -3   1   7        289.37        299.72         4.80 o                         
  -2   1   7       4216.69       4417.87       130.20 o                         
  -1   1   7       2726.59       2872.33        62.83 o                         
   0   1   7       3438.86       3543.50       130.28 o                         
   1   1   7        908.49        951.57        12.93 o                         
   2   1   7        565.62        600.23         7.43 o                         
   3   1   7          0.55          3.99         0.71 o                         
   4   1   7       1038.58       1002.40        11.49 o                         
   5   1   7       2267.82       2209.32        28.91 o                         
   6   1   7       1008.90        985.26        19.71 o                         
   7   1   7        588.56        578.59        19.23 o                         
  -6   2   7        927.99        900.85        22.85 o                         
  -5   2   7        823.96        820.07        15.76 o                         
  -4   2   7        237.19        233.58         5.66 o                         
  -3   2   7          8.99         12.27         1.24 o                         
  -2   2   7         61.53         66.54         2.27 o                         
  -1   2   7        389.90        416.30         6.07 o                         
   0   2   7       4617.98       4503.99       218.59 o                         
   1   2   7       4301.98       4642.06       231.95 o                         
   2   2   7       4196.17       4037.31        88.62 o                         
   3   2   7        996.42        995.16        12.46 o                         
   4   2   7         50.48         53.97         2.01 o                         
   5   2   7        593.87        542.10        10.44 o                         
   6   2   7        117.06        125.30         4.98 o                         
   7   2   7        679.77        681.75        35.27 o                         
  -6   3   7          0.66          3.90         2.01 o                         
  -5   3   7        711.26        697.24        15.90 o                         
  -4   3   7       2346.19       2302.05        38.02 o                         
  -3   3   7       1648.64       1622.81        21.02 o                         
  -2   3   7       1616.98       1577.48        18.82 o                         
  -1   3   7        299.06        300.88         5.31 o                         
   0   3   7        330.85        342.53         5.37 o                         
   1   3   7        302.94        310.84         5.22 o                         
   2   3   7       2527.16       2642.47        56.76 o                         
   3   3   7       1064.78       1072.37        12.95 o                         
   4   3   7        959.27        973.74        12.08 o                         
   5   3   7       1318.92       1299.87        18.89 o                         
   6   3   7        304.16        308.56         7.63 o                         
   7   3   7        449.27        440.20        12.63 o                         
  -5   4   7         30.01         29.35         3.33 o                         
  -4   4   7        162.92        173.00         5.76 o                         
  -3   4   7        120.33        132.97         4.89 o                         
  -2   4   7       2254.95       2219.46        30.19 o                         
  -1   4   7        622.04        633.79        10.04 o                         
   0   4   7       1334.00       1388.48        16.69 o                         
   1   4   7       2834.24       2703.03        83.58 o                         
   2   4   7        454.77        470.48         6.25 o                         
   3   4   7        160.42        171.92         3.84 o                         
   4   4   7        561.09        566.56         8.88 o                         
   5   4   7        472.67        473.52         8.32 o                         
   6   4   7        128.75        136.95         4.57 o                         
  -5   5   7        231.24        210.43         9.28 o                         
  -4   5   7        768.22        755.01        14.63 o                         
  -3   5   7        491.20        474.29        10.54 o                         
  -2   5   7        339.62        358.19         9.73 o                         
  -1   5   7        109.04        114.52         4.14 o                         
   0   5   7        837.54        789.30        11.67 o                         
   1   5   7        291.64        271.14         5.69 o                         
   2   5   7       1082.30       1060.31        13.52 o                         
   3   5   7       2170.97       2196.37        32.88 o                         
   4   5   7        960.48        959.78        19.75 o                         
   5   5   7        373.85        402.97        10.11 o                         
   6   5   7         11.24         16.93         2.93 o                         
  -4   6   7         43.26         41.09         4.71 o                         
  -3   6   7        199.32        213.30         8.39 o                         
  -2   6   7       1218.95       1191.14        25.36 o                         
  -1   6   7        598.05        610.46        12.74 o                         
   0   6   7        811.68        799.34        14.76 o                         
   1   6   7        105.37        103.02         4.19 o                         
   2   6   7         59.37         59.64         2.92 o                         
   3   6   7         42.31         48.94         2.75 o                         
   4   6   7        752.44        734.49        19.66 o                         
   5   6   7       1717.70       1809.50        33.59 o                         
   6   6   7        128.23        138.38        17.89 o                         
  -3   7   7          8.36          8.60         2.33 o                         
  -2   7   7          0.10          0.56         1.49 o                         
  -1   7   7        124.37        133.32         5.74 o                         
   0   7   7       1503.97       1454.59        22.89 o                         
   1   7   7        752.55        763.44        14.84 o                         
   2   7   7        245.33        234.21         7.23 o                         
   3   7   7        414.25        414.37        14.00 o                         
   4   7   7        203.55        229.27         8.59 o                         
   5   7   7         64.41         61.22         5.76 o                         
  -1   8   7        112.87        129.30         8.71 o                         
   0   8   7         98.29         93.39         5.24 o                         
   1   8   7          4.97          3.41         1.26 o                         
   2   8   7        414.69        379.45        18.63 o                         
   3   8   7        157.97        158.56        10.83 o                         
  -3  -7   8         50.02         44.95         4.32 o                         
  -2  -7   8         65.92         62.19         5.36 o                         
  -1  -7   8        548.20        554.20        13.90 o                         
   0  -7   8        982.68        962.83        22.66 o                         
   1  -7   8        440.21        456.19        14.28 o                         
   2  -7   8        646.56        681.48        20.31 o                         
  -4  -6   8        568.78        571.73        18.73 o                         
  -3  -6   8        938.58        889.28        29.25 o                         
  -2  -6   8        770.94        765.53        21.36 o                         
  -1  -6   8       1054.31       1043.85        18.95 o                         
   0  -6   8        491.43        489.23        13.22 o                         
   1  -6   8        161.15        166.41         5.17 o                         
   2  -6   8        212.92        225.94         7.88 o                         
   3  -6   8        316.87        325.93        10.36 o                         
   4  -6   8        504.41        528.28        16.03 o                         
  -5  -5   8        725.80        742.67        16.45 o                         
  -4  -5   8         26.90         30.71         2.25 o                         
  -3  -5   8        487.54        478.17        10.66 o                         
  -2  -5   8        386.19        372.63         6.64 o                         
  -1  -5   8       1459.96       1428.88        20.26 o                         
   0  -5   8       1679.92       1638.01        28.56 o                         
   1  -5   8       1258.29       1197.05        20.51 o                         
   2  -5   8       1037.16       1028.45        19.15 o                         
   3  -5   8          1.65          7.09         2.09 o                         
   4  -5   8          0.90          3.26         1.82 o                         
   5  -5   8          2.90         11.86         2.85 o                         
  -6  -4   8        460.61        480.29        21.08 o                         
  -5  -4   8       1378.76       1431.55        31.24 o                         
  -4  -4   8       1466.66       1471.52        24.36 o                         
  -3  -4   8       1926.55       1881.62        25.69 o                         
  -2  -4   8        136.40        137.66         3.62 o                         
  -1  -4   8          5.41          8.22         0.93 o                         
   0  -4   8         10.26         11.64         1.67 o                         
   1  -4   8        705.83        686.41        11.49 o                         
   2  -4   8       2254.52       2246.15        31.13 o                         
   3  -4   8       1350.61       1351.83        22.87 o                         
   4  -4   8        583.67        596.99        14.87 o                         
   5  -4   8        172.94        178.20         7.46 o                         
  -6  -3   8         44.66         47.45         5.06 o                         
  -5  -3   8        105.03        119.73         4.63 o                         
  -4  -3   8          6.07          9.87         1.23 o                         
  -3  -3   8       3227.77       3093.46        57.55 o                         
  -2  -3   8       2048.37       2100.83        26.97 o                         
  -1  -3   8       2452.95       2429.97        32.28 o                         
   0  -3   8       1220.52       1197.26        13.89 o                         
   1  -3   8        390.14        394.08         6.35 o                         
   2  -3   8        151.86        153.15         3.56 o                         
   3  -3   8        344.70        335.96         7.83 o                         
   4  -3   8        894.95        913.15        17.82 o                         
   5  -3   8        596.21        584.70        12.01 o                         
   6  -3   8        548.95        581.24        16.32 o                         
  -6  -2   8        445.13        455.88        12.84 o                         
  -5  -2   8       1164.14       1178.99        26.96 o                         
  -4  -2   8        208.62        205.13         5.39 o                         
  -3  -2   8        269.34        279.58         5.36 o                         
  -2  -2   8          9.10          9.76         1.08 o                         
  -1  -2   8       3035.33       3186.44        69.26 o                         
   0  -2   8       1548.72       1558.04        21.98 o                         
   1  -2   8       2080.02       2060.98        30.41 o                         
   2  -2   8       3429.92       3437.03        64.01 o                         
   3  -2   8       2140.72       2095.13        28.07 o                         
   4  -2   8        849.18        853.53        14.89 o                         
   5  -2   8          1.34          5.09         1.65 o                         
   6  -2   8        280.69        276.04         9.43 o                         
  -6  -1   8        621.98        590.56        16.77 o                         
  -5  -1   8        750.77        736.01        13.53 o                         
  -4  -1   8        662.63        630.96        10.51 o                         
  -3  -1   8       3794.53       3986.33        65.59 o                         
  -2  -1   8       1791.46       1799.45        24.39 o                         
  -1  -1   8       3268.70       3324.08        71.09 o                         
   0  -1   8        890.51        919.80        12.22 o                         
   1  -1   8       1425.96       1472.82        20.57 o                         
   2  -1   8         82.87         81.97         2.49 o                         
   3  -1   8        654.72        660.10         9.43 o                         
   4  -1   8       2296.69       2290.99        30.87 o                         
   5  -1   8       1366.86       1323.14        22.62 o                         
   6  -1   8        433.89        416.46        15.14 o                         
  -6   0   8        545.82        531.58        13.70 o                         
  -5   0   8        789.23        766.58        12.75 o                         
  -4   0   8        110.85        111.69         3.15 o                         
  -3   0   8        874.72        887.74        11.50 o                         
  -2   0   8         43.24         56.21         2.08 o                         
  -1   0   8       5572.52       5616.83       193.29 o                         
   0   0   8       4028.02       3852.44       110.05 o                         
   1   0   8       1629.14       1597.66        33.71 o                         
   2   0   8       1933.70       1980.30        36.19 o                         
   3   0   8          0.39          3.46         0.93 o                         
   4   0   8        195.30        186.46         4.73 o                         
   5   0   8        105.34        111.50         3.24 o                         
   6   0   8       1318.91       1310.82        38.56 o                         
   7   0   8        668.28        685.44        21.16 o                         
  -6   1   8        379.11        383.45        10.71 o                         
  -5   1   8       1903.45       1862.82        25.03 o                         
  -4   1   8       1254.61       1218.36        19.13 o                         
  -3   1   8        952.06        924.34        12.26 o                         
  -2   1   8        860.65        860.22        10.73 o                         
  -1   1   8         23.98         34.95         1.50 o                         
   0   1   8         18.47         22.15         1.43 o                         
   1   1   8       3081.03       3140.07        67.05 o                         
   2   1   8       3979.74       4117.79        84.39 o                         
   3   1   8       1413.13       1438.33        18.12 o                         
   4   1   8       1010.71       1033.79        13.20 o                         
   5   1   8        304.08        288.24         8.42 o                         
   6   1   8        477.17        449.18        14.73 o                         
   7   1   8          0.00          1.39         1.94 o                         
  -6   2   8          9.63          9.41         2.11 o                         
  -5   2   8        110.83        115.80         4.69 o                         
  -4   2   8        359.89        351.87         9.25 o                         
  -3   2   8       2651.18       2593.28        35.55 o                         
  -2   2   8       1045.55       1030.08        12.45 o                         
  -1   2   8       1958.81       1912.26        27.04 o                         
   0   2   8       1961.25       1947.88        32.77 o                         
   1   2   8        363.81        378.94         5.63 o                         
   2   2   8        491.50        493.47         6.83 o                         
   3   2   8       1449.23       1434.21        18.61 o                         
   4   2   8       1268.81       1267.85        16.64 o                         
   5   2   8        285.97        283.27         6.24 o                         
   6   2   8       1058.31       1086.59        25.04 o                         
   7   2   8        658.95        656.00        18.70 o                         
  -5   3   8        733.04        709.70        15.04 o                         
  -4   3   8         61.88         61.36         3.63 o                         
  -3   3   8        234.42        234.71         6.13 o                         
  -2   3   8         22.90         30.69         1.93 o                         
  -1   3   8       2772.90       2651.42        39.25 o                         
   0   3   8        314.59        315.12         5.23 o                         
   1   3   8       1389.84       1464.04        18.70 o                         
   3   3   8       1013.29       1019.21        12.38 o                         
   4   3   8        560.94        576.30         9.00 o                         
   5   3   8         11.70         16.78         1.51 o                         
   6   3   8        229.60        235.83         8.69 o                         
   7   3   8          1.02          3.77         2.56 o                         
  -5   4   8        120.18        118.59         6.39 o                         
  -4   4   8        381.51        385.64        11.00 o                         
  -3   4   8       2237.90       2261.00        32.13 o                         
  -2   4   8       1368.73       1339.04        19.51 o                         
  -1   4   8        662.31        649.48        10.20 o                         
   0   4   8         64.80         68.80         2.84 o                         
   1   4   8        226.68        226.61         4.71 o                         
   2   4   8          8.34         10.74         0.96 o                         
   3   4   8        355.99        361.86         6.76 o                         
   4   4   8       2733.27       2669.94        48.29 o                         
   5   4   8        771.94        754.69        11.29 o                         
   6   4   8        290.88        299.15         8.52 o                         
  -4   5   8         69.89         74.58         4.14 o                         
  -3   5   8         12.08         18.69         2.53 o                         
  -2   5   8        160.13        159.79         6.18 o                         
  -1   5   8       2327.96       2349.02        29.90 o                         
   0   5   8        938.50        998.22        17.12 o                         
   1   5   8        645.14        648.91        11.29 o                         
   2   5   8        536.16        523.49         8.48 o                         
   3   5   8         26.07         34.04         2.18 o                         
   4   5   8        203.91        207.97         6.43 o                         
   5   5   8        215.38        231.42         6.57 o                         
   6   5   8       1549.32       1626.38        46.84 o                         
  -4   6   8        100.64         91.13         8.45 o                         
  -3   6   8        498.53        499.05        22.82 o                         
  -2   6   8        163.59        179.46         6.61 o                         
  -1   6   8         43.84         50.10         3.47 o                         
   0   6   8          6.68          5.93         1.51 o                         
   1   6   8       1821.81       1771.48        27.83 o                         
   2   6   8        952.75        986.44        21.62 o                         
   3   6   8         60.95         60.02         2.97 o                         
   4   6   8        656.20        619.57        20.55 o                         
   5   6   8        441.79        471.55        13.44 o                         
  -2   7   8         12.76         14.45         2.30 o                         
  -1   7   8        573.15        573.75        13.71 o                         
   0   7   8        576.10        593.49        19.19 o                         
   1   7   8        122.22        118.97         6.01 o                         
   2   7   8          1.33          0.48         1.10 o                         
   3   7   8        351.76        281.38        11.35 o                         
   4   7   8        230.43        229.05         7.74 o                         
  -1   8   8        320.06        333.48        13.24 o                         
   0   8   8          1.51          2.47         1.70 o                         
   1   8   8        804.27        796.74        31.70 o                         
   2   8   8       1118.80       1130.26        49.92 o                         
   3   8   8        150.56        165.62         8.08 o                         
  -3  -7   9        151.37        169.76         9.56 o                         
  -2  -7   9        555.33        552.10        23.12 o                         
  -1  -7   9        810.15        807.69        19.09 o                         
   0  -7   9        688.94        682.60        17.56 o                         
   1  -7   9        414.01        419.35        17.60 o                         
   2  -7   9         11.74         26.13         5.22 o                         
  -4  -6   9        779.62        752.47        38.56 o                         
  -3  -6   9         46.57         50.10         3.63 o                         
  -2  -6   9         71.81         70.68         3.51 o                         
  -1  -6   9         12.70         18.68         2.15 o                         
   0  -6   9        726.78        719.91        17.06 o                         
   1  -6   9       1476.99       1468.69        25.62 o                         
   2  -6   9        644.31        644.22        13.83 o                         
   3  -6   9        684.71        679.61        16.98 o                         
  -5  -5   9        206.69        204.50         8.04 o                         
  -4  -5   9       1453.10       1409.04        51.27 o                         
  -3  -5   9       1065.62       1049.65        23.60 o                         
  -2  -5   9       1203.97       1205.44        21.26 o                         
  -1  -5   9        468.32        461.38         8.58 o                         
   0  -5   9        118.22        110.96         3.74 o                         
   1  -5   9        206.96        211.91         7.68 o                         
   2  -5   9         99.90        106.87         4.70 o                         
   3  -5   9       1456.05       1453.32        24.45 o                         
   4  -5   9        597.22        609.81        19.26 o                         
  -5  -4   9          9.37          7.77         1.84 o                         
  -4  -4   9        187.38        200.67         5.77 o                         
  -3  -4   9         13.02         14.24         1.66 o                         
  -2  -4   9       2857.71       2782.30        38.28 o                         
  -1  -4   9       1314.18       1307.36        17.60 o                         
   0  -4   9       1388.56       1350.98        18.80 o                         
   1  -4   9       1903.57       1903.04        27.59 o                         
   2  -4   9        875.20        851.42        16.15 o                         
   3  -4   9        513.24        519.56        13.20 o                         
   4  -4   9          0.98          2.59         1.56 o                         
   5  -4   9        275.63        300.73        12.25 o                         
  -6  -3   9       1025.72       1069.67        31.38 o                         
  -5  -3   9        528.68        526.71        17.40 o                         
  -4  -3   9       2233.94       2233.05        32.73 o                         
  -3  -3   9       1427.01       1415.32        19.69 o                         
  -2  -3   9        874.80        885.44        12.07 o                         
  -1  -3   9        360.01        348.29         5.74 o                         
   0  -3   9       1241.85       1263.15        16.20 o                         
   1  -3   9        241.68        246.36         5.66 o                         
   2  -3   9        253.37        251.05         5.73 o                         
   3  -3   9       2018.97       1998.21        31.09 o                         
   4  -3   9       1138.96       1112.95        21.49 o                         
   5  -3   9        561.42        569.96        13.48 o                         
   6  -3   9         94.93        122.15         6.59 o                         
  -6  -2   9        144.47        138.43         8.26 o                         
  -5  -2   9        113.69        107.56         5.62 o                         
  -4  -2   9        223.32        216.09         5.59 o                         
  -3  -2   9        152.22        146.11         4.05 o                         
  -2  -2   9       3187.71       3192.27        48.75 o                         
  -1  -2   9       2709.16       2721.53        42.72 o                         
   0  -2   9       2420.76       2338.39        31.46 o                         
   1  -2   9       1063.40       1062.44        14.10 o                         
   2  -2   9        457.28        455.78         8.30 o                         
   3  -2   9          3.76          4.13         1.14 o                         
   4  -2   9         71.81         80.04         3.88 o                         
   5  -2   9       1350.44       1351.34        22.97 o                         
   6  -2   9        879.64        900.41        20.98 o                         
  -6  -1   9       1116.55       1123.22        30.80 o                         
  -5  -1   9        763.46        666.31        29.09 o                         
  -4  -1   9        961.34        967.69        17.83 o                         
  -3  -1   9         73.72         81.37         2.87 o                         
  -2  -1   9        202.39        208.98         4.62 o                         
  -1  -1   9         42.25         46.26         2.03 o                         
   0  -1   9       4205.25       4416.36        92.17 o                         
   1  -1   9       4729.22       4862.15       100.58 o                         
   2  -1   9       1186.94       1172.90        14.19 o                         
   3  -1   9       1809.13       1808.73        22.41 o                         
   4  -1   9        159.25        150.89         4.29 o                         
   5  -1   9        299.83        294.34         9.46 o                         
   6  -1   9         13.34         16.90         2.33 o                         
  -6   0   9         22.74         14.03         4.26 o                         
  -5   0   9        303.42        271.52         7.45 o                         
  -4   0   9       2687.22       2648.31        41.07 o                         
  -3   0   9       1388.64       1351.29        16.38 o                         
  -2   0   9        735.13        743.54         9.68 o                         
  -1   0   9       2339.79       2336.70        34.89 o                         
   0   0   9        502.79        514.97         8.18 o                         
   1   0   9        387.72        385.25         5.78 o                         
   2   0   9       1109.10       1108.96        14.25 o                         
   3   0   9       3178.33       3084.09        50.43 o                         
   4   0   9        719.05        692.98        12.13 o                         
   5   0   9        908.81        874.63        16.03 o                         
   6   0   9        480.48        430.68        14.98 o                         
  -6   1   9        440.18        432.01        14.11 o                         
  -5   1   9        221.52        228.26         7.39 o                         
  -4   1   9        222.24        222.65         6.07 o                         
  -3   1   9        284.96        289.19         5.87 o                         
  -2   1   9       3032.47       3098.72        41.61 o                         
  -1   1   9       1132.61       1120.19        13.56 o                         
   0   1   9       1895.57       1879.08        29.19 o                         
   1   1   9       3934.55       4097.37        85.83 o                         
   2   1   9       1212.47       1215.38        14.20 o                         
   3   1   9       1166.96       1140.93        15.47 o                         
   4   1   9         95.53        111.68         3.11 o                         
   5   1   9        535.54        534.42        13.23 o                         
   6   1   9         28.91         24.42         2.23 o                         
   7   1   9        493.48        517.00        43.65 o                         
  -6   2   9        301.98        312.40        15.10 o                         
  -5   2   9        505.81        496.57        15.77 o                         
  -4   2   9       2102.31       2076.27        29.83 o                         
  -3   2   9       1008.28        968.02        14.94 o                         
  -2   2   9        813.54        804.41        10.77 o                         
  -1   2   9        119.03        115.49         2.79 o                         
   0   2   9       1412.83       1395.47        17.10 o                         
   1   2   9          9.31         14.24         1.19 o                         
   2   2   9        292.62        297.66         5.18 o                         
   3   2   9       5426.44       5496.66       120.53 o                         
   4   2   9        796.70        802.26        12.33 o                         
   5   2   9        525.15        523.74        13.23 o                         
   6   2   9         81.19         78.79         4.36 o                         
  -5   3   9         44.33         48.39         4.36 o                         
  -4   3   9         21.54         24.35         2.65 o                         
  -3   3   9        124.84        130.13         4.62 o                         
  -2   3   9       2592.01       2586.68        35.49 o                         
  -1   3   9       2798.93       2733.58        38.24 o                         
   0   3   9        783.85        813.21        10.83 o                         
   1   3   9        219.82        227.61         4.48 o                         
   2   3   9         31.95         36.06         1.92 o                         
   3   3   9          5.62          8.68         0.84 o                         
   4   3   9        118.53        127.30         3.80 o                         
   5   3   9       2021.76       2038.69        37.00 o                         
   6   3   9        650.67        662.74        17.17 o                         
  -5   4   9        156.96        171.55         7.56 o                         
  -4   4   9        221.71        228.63         8.15 o                         
  -3   4   9         21.28         26.02         3.16 o                         
  -2   4   9          5.81          8.91         1.96 o                         
  -1   4   9         70.69         66.52         2.96 o                         
   0   4   9       2563.82       2520.60        34.06 o                         
   1   4   9       1763.17       1747.00        23.00 o                         
   2   4   9        888.95        866.98        13.61 o                         
   3   4   9       1000.17        990.39        13.61 o                         
   4   4   9        317.74        332.78         7.43 o                         
   5   4   9        285.31        288.38         7.79 o                         
   6   4   9          8.07          6.55         1.74 o                         
  -4   5   9        873.47        862.25        23.64 o                         
  -3   5   9        115.54        138.79         6.17 o                         
  -2   5   9        592.52        591.30        13.22 o                         
  -1   5   9        940.72        936.13        16.94 o                         
   0   5   9        257.65        242.49         6.72 o                         
   1   5   9         67.32         80.85         3.45 o                         
   2   5   9       1102.88       1076.67        21.51 o                         
   3   5   9       1118.54       1082.10        25.90 o                         
   4   5   9         67.94         62.15         2.78 o                         
   5   5   9        787.50        796.97        16.92 o                         
   6   5   9        624.21        613.04        15.22 o                         
  -3   6   9        129.36        149.84         7.41 o                         
  -2   6   9        897.44        877.07        16.75 o                         
  -1   6   9         43.22         47.85         3.49 o                         
   0   6   9        642.83        650.51        12.81 o                         
   1   6   9       1545.00       1563.87        25.84 o                         
   2   6   9        363.24        359.38         8.59 o                         
   3   6   9        103.38        117.52         4.64 o                         
   4   6   9         11.45         10.02         1.68 o                         
   5   6   9         96.02         90.97         5.01 o                         
  -2   7   9         34.55         43.39         3.91 o                         
  -1   7   9         27.34         34.37         3.30 o                         
   0   7   9        143.63        136.91         8.91 o                         
   1   7   9         13.84         23.74         2.27 o                         
   2   7   9        515.99        503.57        20.39 o                         
   3   7   9       1245.05       1242.11        27.41 o                         
   4   7   9        147.69        129.20         7.28 o                         
   0   8   9         24.43         33.28         3.69 o                         
   1   8   9         83.45         80.59         5.96 o                         
   2   8   9          4.37          8.23         2.72 o                         
  -2  -7  10        191.20        218.07        12.17 o                         
  -1  -7  10         18.28         21.97         2.94 o                         
   0  -7  10         37.08         40.08         7.04 o                         
   1  -7  10        132.02        148.99        10.19 o                         
  -3  -6  10       1083.77       1130.04        32.11 o                         
  -2  -6  10       1032.73       1047.27        24.93 o                         
  -1  -6  10        682.17        640.58        16.81 o                         
   0  -6  10        506.32        516.22        11.81 o                         
   1  -6  10        269.13        270.75         7.67 o                         
   2  -6  10        260.92        281.47         9.31 o                         
   3  -6  10          9.23         14.24         3.44 o                         
  -4  -5  10        380.19        379.52        12.78 o                         
  -3  -5  10        526.72        529.44        12.73 o                         
  -2  -5  10        269.31        262.25         6.66 o                         
  -1  -5  10       1027.62       1010.71        16.99 o                         
   0  -5  10        641.61        619.28        12.34 o                         
   1  -5  10        510.79        497.03        12.04 o                         
   2  -5  10       1029.13       1030.60        25.73 o                         
   3  -5  10        648.55        605.32        18.11 o                         
   4  -5  10        308.50        291.55        11.23 o                         
  -5  -4  10        676.28        723.86        30.27 o                         
  -4  -4  10        158.75        154.10         6.29 o                         
  -3  -4  10       1181.12       1203.58        21.65 o                         
  -2  -4  10       2097.28       2064.39        26.30 o                         
  -1  -4  10        933.33        915.80        14.62 o                         
   0  -4  10        480.53        460.79        10.82 o                         
   1  -4  10        332.42        325.78         7.61 o                         
   2  -4  10        105.58        102.75         4.45 o                         
   3  -4  10        114.14        111.22         5.34 o                         
   4  -4  10       1078.38       1070.40        20.90 o                         
   5  -4  10        664.45        706.82        19.34 o                         
  -5  -3  10         78.17         80.16         6.01 o                         
  -4  -3  10          3.38          2.16         1.20 o                         
  -3  -3  10        131.23        138.04         4.24 o                         
  -2  -3  10         72.83         78.00         3.17 o                         
  -1  -3  10       1548.11       1548.78        18.35 o                         
   0  -3  10       3248.07       3075.13        45.19 o                         
   1  -3  10       2427.53       2369.42        31.85 o                         
   2  -3  10       1488.20       1452.11        21.62 o                         
   3  -3  10         22.00         15.78         3.63 o                         
   4  -3  10         61.89         63.04         5.13 o                         
   5  -3  10          0.20          1.62         1.62 o                         
  -5  -2  10       1966.09       2020.63        46.00 o                         
  -4  -2  10       1627.83       1637.92        23.86 o                         
  -3  -2  10       1015.21       1022.59        15.63 o                         
  -2  -2  10        888.58        887.73        12.19 o                         
  -1  -2  10         23.88         43.39         2.51 o                         
   0  -2  10        261.48        256.56         5.03 o                         
   1  -2  10        888.30        891.84        12.51 o                         
   2  -2  10       2513.81       2463.82        36.57 o                         
   3  -2  10        605.51        592.60        11.91 o                         
   4  -2  10       1044.74       1033.11        20.98 o                         
   5  -2  10        344.88        343.67        10.80 o                         
   6  -2  10        243.93        253.85        12.57 o                         
  -6  -1  10        154.24        174.46         9.19 o                         
  -5  -1  10          4.73          3.41         1.24 o                         
  -4  -1  10         35.72         38.99         2.68 o                         
  -3  -1  10       2673.06       2627.33        35.91 o                         
  -2  -1  10       2046.32       2086.82        25.79 o                         
  -1  -1  10        324.91        330.63         6.15 o                         
   0  -1  10       3047.44       2968.55        50.85 o                         
   1  -1  10       1034.37       1008.78        12.29 o                         
   2  -1  10        404.64        392.73         7.10 o                         
   3  -1  10         30.50         41.93         2.67 o                         
   4  -1  10       1191.87       1197.18        20.15 o                         
   5  -1  10        301.62        316.46         8.24 o                         
   6  -1  10        595.44        591.37        18.12 o                         
  -6   0  10        212.53        231.58         9.96 o                         
  -5   0  10        796.38        779.99        16.70 o                         
  -4   0  10       1247.88       1292.04        20.61 o                         
  -3   0  10        683.83        673.47        11.33 o                         
  -2   0  10          0.32          2.77         0.88 o                         
  -1   0  10       1202.56       1221.97        13.98 o                         
   0   0  10       1152.86       1169.51        15.62 o                         
   1   0  10        927.01        935.36        12.30 o                         
   2   0  10       3272.85       3251.93        51.48 o                         
   3   0  10       1194.34       1217.21        16.91 o                         
   4   0  10        629.16        623.14        11.66 o                         
   5   0  10         30.52         30.60         2.61 o                         
   6   0  10         76.41         73.10         5.65 o                         
  -5   1  10        274.94        274.64         9.14 o                         
  -4   1  10        207.18        207.63         6.49 o                         
  -3   1  10       1998.36       1997.73        28.94 o                         
  -2   1  10       2196.30       2159.80        26.94 o                         
  -1   1  10        921.64        933.97        11.58 o                         
   0   1  10        383.75        372.77         6.12 o                         
   1   1  10        272.36        273.23         5.03 o                         
   2   1  10         54.55         58.36         2.33 o                         
   3   1  10        173.55        171.64         4.30 o                         
   4   1  10       3706.63       3628.27        66.77 o                         
   5   1  10        805.31        769.48        19.53 o                         
   6   1  10        399.42        411.12        13.50 o                         
  -5   2  10         53.84         57.54         4.55 o                         
  -4   2  10          7.21          7.26         1.66 o                         
  -3   2  10         73.41         73.66         3.82 o                         
  -2   2  10         79.69         79.76         2.86 o                         
  -1   2  10       2017.72       2049.48        25.74 o                         
   0   2  10       4787.49       4908.71       102.84 o                         
   1   2  10       1404.91       1429.92        18.34 o                         
   2   2  10        906.75        910.57        11.67 o                         
   3   2  10        605.77        596.98         9.74 o                         
   4   2  10          9.97         12.81         1.03 o                         
   5   2  10          9.68         15.26         2.37 o                         
   6   2  10        687.19        666.25        23.56 o                         
  -5   3  10       1690.38       1698.54        44.76 o                         
  -4   3  10        535.71        508.08        15.41 o                         
  -3   3  10        451.41        446.07        10.78 o                         
  -2   3  10        762.34        776.29        14.12 o                         
  -1   3  10        143.05        127.85         3.63 o                         
   0   3  10          0.79          1.11         0.79 o                         
   1   3  10        767.53        775.14        11.39 o                         
   2   3  10       1186.96       1173.83        14.70 o                         
   3   3  10        618.25        610.82        10.78 o                         
   4   3  10        827.65        791.19        18.90 o                         
   5   3  10        819.59        791.51        18.40 o                         
   6   3  10        192.56        204.13        13.50 o                         
  -4   4  10         26.55         26.35         3.05 o                         
  -3   4  10       1261.78       1240.05        24.82 o                         
  -2   4  10        227.57        222.23         7.41 o                         
  -1   4  10        526.19        513.18        10.46 o                         
   0   4  10       2115.29       2141.81        30.28 o                         
   1   4  10        391.51        377.53         7.68 o                         
   2   4  10        100.27        121.50         3.61 o                         
   3   4  10        169.10        163.93         4.16 o                         
   4   4  10        613.25        606.28        11.22 o                         
   5   4  10         65.59         68.80         3.85 o                         
   6   4  10        684.10        694.80        19.46 o                         
  -4   5  10        411.92        414.38        15.30 o                         
  -3   5  10         55.63         66.66         5.28 o                         
  -2   5  10          4.89          7.03         1.86 o                         
  -1   5  10        676.86        649.87        12.79 o                         
   0   5  10        155.86        150.16         4.99 o                         
   1   5  10        496.60        494.45        10.46 o                         
   2   5  10       2157.84       2128.33        36.63 o                         
   3   5  10        411.08        408.18         8.95 o                         
   4   5  10         56.28         60.06         3.89 o                         
   5   5  10        106.62        113.27         4.64 o                         
  -3   6  10        731.76        723.55        16.13 o                         
  -2   6  10        602.27        593.50        14.52 o                         
  -1   6  10         18.47         25.33         2.85 o                         
   0   6  10        238.30        252.94         8.74 o                         
   1   6  10          6.00          3.64         1.39 o                         
   2   6  10          4.38          4.45         1.21 o                         
   3   6  10        481.87        465.57        19.64 o                         
   4   6  10       1281.33       1176.87        40.46 o                         
   5   6  10        220.04        228.78        16.65 o                         
  -1   7  10        559.00        522.19        31.31 o                         
   0   7  10        933.96        976.86        23.07 o                         
   1   7  10         71.71         75.34         4.20 o                         
   2   7  10        515.44        523.53        17.04 o                         
   3   7  10        158.92        164.78        12.09 o                         
  -2  -6  11        457.05        484.06        17.14 o                         
  -1  -6  11        397.13        414.08        11.77 o                         
   0  -6  11        105.23        119.78         6.71 o                         
   1  -6  11        237.71        239.11         7.70 o                         
   2  -6  11        196.28        208.02        12.62 o                         
  -4  -5  11        524.92        540.28        17.05 o                         
  -3  -5  11        131.67        105.54        12.51 o                         
  -2  -5  11        636.87        642.97        17.90 o                         
  -1  -5  11       2382.77       2376.41        31.97 o                         
   0  -5  11        838.57        826.41        19.23 o                         
   1  -5  11        540.46        531.93        13.37 o                         
   2  -5  11         28.51         32.64         4.69 o                         
   3  -5  11          4.60          4.18         2.57 o                         
  -4  -4  11        246.75        248.10        12.96 o                         
  -3  -4  11        346.23        318.90        13.79 o                         
  -2  -4  11          4.93          4.28         1.19 o                         
  -1  -4  11          4.32          5.82         1.31 o                         
   0  -4  11        226.26        219.62         6.89 o                         
   1  -4  11       1677.96       1665.09        25.14 o                         
   2  -4  11        973.33        974.45        19.49 o                         
   3  -4  11        596.16        557.92        14.36 o                         
   4  -4  11        247.75        262.89         9.35 o                         
  -5  -3  11          6.86          6.38         2.28 o                         
  -4  -3  11       1348.91       1343.18        35.16 o                         
  -3  -3  11       1467.38       1410.45        29.88 o                         
  -2  -3  11        639.62        623.22        12.23 o                         
  -1  -3  11       1671.30       1645.82        25.33 o                         
   0  -3  11        199.63        194.80         4.91 o                         
   1  -3  11         61.93         66.42         3.59 o                         
   2  -3  11        156.93        156.10         5.21 o                         
   3  -3  11       1259.90       1270.20        22.65 o                         
   4  -3  11        319.18        326.13         9.77 o                         
   5  -3  11        450.76        445.25        27.08 o                         
  -5  -2  11        443.63        473.70        13.64 o                         
  -4  -2  11         27.83         29.39         2.16 o                         
  -3  -2  11         33.93         39.45         2.86 o                         
  -2  -2  11       1494.52       1511.90        22.82 o                         
  -1  -2  11       2043.05       2029.12        27.01 o                         
   0  -2  11        199.88        200.09         5.07 o                         
   1  -2  11       3650.35       3487.85        57.18 o                         
   2  -2  11       1657.20       1649.08        23.93 o                         
   3  -2  11        221.54        211.99         6.76 o                         
   4  -2  11         98.35         89.27         4.12 o                         
   5  -2  11        198.92        199.27         8.05 o                         
  -5  -1  11        230.72        244.89         9.11 o                         
  -4  -1  11        901.85        883.71        15.85 o                         
  -3  -1  11       2179.79       2236.63        29.98 o                         
  -2  -1  11        784.27        767.48        11.96 o                         
  -1  -1  11        216.25        216.90         5.22 o                         
   0  -1  11         30.03         37.74         2.14 o                         
   1  -1  11        602.31        587.50         9.16 o                         
   2  -1  11        410.52        405.56         8.08 o                         
   3  -1  11       2450.87       2494.44        35.78 o                         
   4  -1  11       1338.14       1302.00        19.96 o                         
   5  -1  11        245.52        244.92         8.87 o                         
   6  -1  11        119.09        130.28        12.22 o                         
  -5   0  11          0.07          1.80         0.95 o                         
  -4   0  11        289.95        312.64         7.94 o                         
  -3   0  11        230.90        220.58         7.35 o                         
  -2   0  11       2038.00       2090.87        28.64 o                         
  -1   0  11       3368.77       3291.62        47.41 o                         
   0   0  11        903.80        894.52        12.19 o                         
   1   0  11        857.91        842.82        11.92 o                         
   2   0  11        242.13        231.93         5.65 o                         
   3   0  11         14.80         14.86         1.89 o                         
   4   0  11          5.00          7.73         1.45 o                         
   5   0  11       1564.66       1603.94        31.76 o                         
   6   0  11        593.47        354.74        62.01 o                         
  -5   1  11        508.93        497.25        15.47 o                         
  -4   1  11        298.59        279.07         7.65 o                         
  -3   1  11        725.17        703.41        13.57 o                         
  -2   1  11          1.02          2.50         1.03 o                         
  -1   1  11          2.20          3.88         0.97 o                         
   0   1  11        620.28        636.56         9.95 o                         
   1   1  11       3628.55       3637.69        67.79 o                         
   2   1  11        586.04        596.79        10.02 o                         
   3   1  11        535.67        537.91         9.77 o                         
   4   1  11       1493.85       1477.33        21.00 o                         
   5   1  11         26.48         24.36         1.96 o                         
   6   1  11          4.32          3.26         1.67 o                         
  -5   2  11          3.22          2.82         1.81 o                         
  -4   2  11       1547.46       1498.00        27.38 o                         
  -3   2  11        594.14        576.15        13.33 o                         
  -2   2  11        474.89        461.44         8.94 o                         
  -1   2  11       2142.51       2202.05        27.68 o                         
   0   2  11        300.07        280.31         5.66 o                         
   1   2  11         52.50         56.71         2.86 o                         
   2   2  11        260.64        266.19         5.74 o                         
   3   2  11        870.15        869.05        13.82 o                         
   4   2  11        421.86        404.97         9.94 o                         
   5   2  11        518.32        515.33        17.01 o                         
   6   2  11       1363.41       1358.16        44.62 o                         
  -4   3  11          7.62          5.39         1.75 o                         
  -3   3  11          2.53          3.86         1.40 o                         
  -2   3  11       1017.86       1005.24        18.85 o                         
  -1   3  11        345.70        347.38         7.89 o                         
   0   3  11        658.39        641.76        11.22 o                         
   1   3  11       4148.67       4055.39        75.02 o                         
   2   3  11        902.23        906.14        13.36 o                         
   3   3  11        136.69        143.62         4.10 o                         
   4   3  11         15.99         25.32         2.38 o                         
   5   3  11        130.10        124.59         5.52 o                         
   6   3  11          5.35          5.88         1.77 o                         
  -4   4  11        731.38        709.68        21.04 o                         
  -3   4  11        978.98        968.91        19.20 o                         
  -2   4  11         79.31         83.91         4.65 o                         
  -1   4  11        271.32        267.32         7.64 o                         
   0   4  11         68.16         71.25         4.29 o                         
   1   4  11        122.83        122.30         4.32 o                         
   2   4  11        303.86        310.01         7.04 o                         
   3   4  11       2498.34       2444.24        36.62 o                         
   4   4  11        590.30        583.53        19.89 o                         
   5   4  11         14.57         14.49         2.16 o                         
  -3   5  11         73.67         73.10         5.02 o                         
  -2   5  11        932.43        945.74        18.95 o                         
  -1   5  11       1169.92       1167.46        22.06 o                         
   0   5  11         14.83         14.47         2.57 o                         
   1   5  11        638.22        664.85        13.66 o                         
   2   5  11        335.11        354.93        10.43 o                         
   3   5  11          6.88          6.99         1.66 o                         
   4   5  11        200.31        193.71         5.59 o                         
   5   5  11        830.52        808.90        23.62 o                         
  -2   6  11          3.78          4.65         1.97 o                         
  -1   6  11         39.00         42.78         3.61 o                         
   0   6  11        275.76        273.40         9.15 o                         
   1   6  11        968.76        933.10        34.77 o                         
   2   6  11         14.09         14.73         2.51 o                         
   3   6  11        595.03        561.61        21.76 o                         
   4   6  11        524.99        432.25        19.20 o                         
  -1   7  11        592.83        621.71        24.00 o                         
   0   7  11          4.39          5.21         2.13 o                         
   1   7  11         39.12         37.31         3.87 o                         
   2   7  11         32.75         33.64         4.58 o                         
   3   7  11        260.07        265.86        18.53 o                         
  -2  -6  12         17.97          5.23         4.37 o                         
  -1  -6  12        223.11        221.91        12.16 o                         
   0  -6  12       1701.49       1530.42        69.25 o                         
   1  -6  12        478.05        472.69        14.15 o                         
  -3  -5  12        158.13        163.56         8.87 o                         
  -2  -5  12        595.43        595.65        14.72 o                         
  -1  -5  12        167.68        159.10         7.07 o                         
   0  -5  12          0.04          1.23         1.22 o                         
   1  -5  12         41.86         38.53         2.98 o                         
   2  -5  12       1057.25       1037.33        23.32 o                         
   3  -5  12        518.65        500.68        15.47 o                         
  -4  -4  12         10.20         10.26         2.37 o                         
  -3  -4  12        847.56        827.71        23.43 o                         
  -2  -4  12       1080.96       1042.01        20.37 o                         
  -1  -4  12        497.41        480.51        10.58 o                         
   0  -4  12       2175.17       2132.10        32.58 o                         
   1  -4  12        910.79        892.75        18.15 o                         
   2  -4  12        194.73        197.68         7.53 o                         
   3  -4  12          9.99          9.40         1.82 o                         
   4  -4  12        367.18        383.92        14.74 o                         
  -4  -3  12       1217.51       1272.22        34.80 o                         
  -3  -3  12        232.91        231.24         7.54 o                         
  -2  -3  12        166.35        163.94         6.27 o                         
  -1  -3  12        269.39        270.00         7.00 o                         
   0  -3  12        693.98        690.73        12.97 o                         
   1  -3  12          4.65          3.79         1.35 o                         
   2  -3  12       2100.20       2138.18        35.41 o                         
   3  -3  12       1424.71       1437.82        25.88 o                         
   4  -3  12        123.22        125.38         6.00 o                         
  -5  -2  12        239.79        260.37        10.74 o                         
  -4  -2  12        229.98        235.67         7.90 o                         
  -3  -2  12        820.67        813.52        14.25 o                         
  -2  -2  12       2577.76       2656.63        39.58 o                         
  -1  -2  12        823.95        823.62        15.40 o                         
   0  -2  12        177.60        174.62         5.47 o                         
   1  -2  12        151.40        140.55         5.54 o                         
   2  -2  12         92.49        100.80         5.21 o                         
   3  -2  12         87.68         94.43         5.19 o                         
   4  -2  12       1153.57       1168.67        22.15 o                         
   5  -2  12       1104.27       1125.92        53.62 o                         
  -5  -1  12        225.65        247.64        14.85 o                         
  -4  -1  12        243.83        230.87         7.16 o                         
  -3  -1  12          0.02          0.29         1.00 o                         
  -2  -1  12         99.97        116.95         4.99 o                         
  -1  -1  12       1542.90       1570.90        22.11 o                         
   0  -1  12       2974.88       3039.50        46.59 o                         
   1  -1  12        776.12        764.91        13.76 o                         
   2  -1  12        505.73        492.11        11.90 o                         
   3  -1  12        633.06        628.45        13.43 o                         
   4  -1  12         99.69         96.90         5.18 o                         
   5  -1  12         20.65         27.37         3.43 o                         
  -5   0  12       1199.29       1162.25        30.38 o                         
  -4   0  12        564.00        547.52        21.94 o                         
  -3   0  12        257.97        261.99         7.61 o                         
  -2   0  12       1518.03       1516.03        23.12 o                         
  -1   0  12        213.10        204.15         5.82 o                         
   0   0  12          1.61          0.60         0.89 o                         
   1   0  12        260.27        271.35         6.06 o                         
   2   0  12       2660.66       2672.82        42.14 o                         
   3   0  12        535.54        513.05        11.75 o                         
   4   0  12        356.33        360.36         9.23 o                         
   5   0  12       1706.78       1711.53        31.78 o                         
   6   0  12        110.21        111.21        20.49 o                         
  -5   1  12          0.21          5.36         2.41 o                         
  -4   1  12         10.57         10.82         1.89 o                         
  -3   1  12       1195.40       1202.59        20.09 o                         
  -2   1  12        762.07        737.47        12.94 o                         
  -1   1  12        637.52        634.34        10.85 o                         
   0   1  12       3668.74       3670.69        60.16 o                         
   1   1  12       1491.30       1455.16        21.95 o                         
   2   1  12         24.24         28.18         2.38 o                         
   3   1  12          0.02          1.72         1.20 o                         
   4   1  12        195.25        199.35         6.10 o                         
   5   1  12        169.17        157.98         6.00 o                         
   6   1  12        113.92        120.32         7.34 o                         
  -4   2  12       1127.21       1117.48        21.59 o                         
  -3   2  12         26.95         30.29         2.96 o                         
  -2   2  12         51.70         62.91         4.09 o                         
  -1   2  12        186.06        182.77         5.55 o                         
   0   2  12         52.44         58.52         2.71 o                         
   1   2  12        238.22        225.75         6.23 o                         
   2   2  12       3114.93       3077.39        58.41 o                         
   3   2  12       1019.34        996.63        15.87 o                         
   4   2  12        187.56        185.07         5.05 o                         
   5   2  12         91.26        102.02         6.32 o                         
   6   2  12         26.99         41.63         4.76 o                         
  -4   3  12        189.95        176.62        10.10 o                         
  -3   3  12        731.08        726.02        15.38 o                         
  -2   3  12       1736.54       1753.63        28.37 o                         
  -1   3  12        116.73        132.39         5.04 o                         
   0   3  12        304.25        312.66         8.05 o                         
   1   3  12         44.95         60.46         3.72 o                         
   2   3  12         36.46         38.05         2.28 o                         
   3   3  12        134.53        142.94         4.47 o                         
   4   3  12       1669.16       1668.38        31.19 o                         
   5   3  12        718.27        704.02        23.94 o                         
  -3   4  12          7.48          3.61         1.58 o                         
  -2   4  12        152.56        155.11         5.95 o                         
  -1   4  12        816.46        801.70        16.09 o                         
   0   4  12       1688.55       1730.35        29.16 o                         
   1   4  12         57.52         53.70         3.13 o                         
   2   4  12        537.83        575.50        12.34 o                         
   3   4  12        838.31        851.73        15.00 o                         
   4   4  12         57.76         64.10         3.47 o                         
   5   4  12         40.20         36.04         3.68 o                         
  -3   5  12         41.25         44.44         4.05 o                         
  -2   5  12       1074.02       1065.31        19.46 o                         
  -1   5  12         78.95         90.37         4.93 o                         
   0   5  12         62.97         66.26         4.39 o                         
   1   5  12        121.64        117.49         4.99 o                         
   2   5  12       1041.03        987.34        21.94 o                         
   3   5  12         76.89         78.53         4.74 o                         
   4   5  12        583.17        555.58        20.70 o                         
  -2   6  12        256.86        276.96        29.50 o                         
  -1   6  12        282.36        291.37        10.92 o                         
   0   6  12       1239.43       1201.30        28.56 o                         
   1   6  12        256.76        287.62        11.74 o                         
   2   6  12          3.74          1.90         1.08 o                         
   3   6  12         30.32         39.85         4.90 o                         
   1   7  12        142.81        156.41        17.31 o                         
  -2  -5  13        179.02        194.09         9.14 o                         
  -1  -5  13        390.02        425.27        15.55 o                         
   0  -5  13        193.25        194.61         8.43 o                         
   1  -5  13        948.42        912.25        21.90 o                         
   2  -5  13        733.68        703.07        28.00 o                         
  -3  -4  13       1451.94       1503.78        40.73 o                         
  -2  -4  13        512.67        522.32        15.20 o                         
  -1  -4  13         91.97         88.76         4.92 o                         
   0  -4  13         33.91         36.86         3.11 o                         
   1  -4  13        293.25        298.53         9.71 o                         
   2  -4  13         10.87         12.67         2.05 o                         
   3  -4  13        935.04        910.00        27.89 o                         
  -4  -3  13         28.05         28.02         3.92 o                         
  -3  -3  13        232.04        229.80        11.75 o                         
  -2  -3  13        488.03        477.13        10.69 o                         
  -1  -3  13       2455.16       2483.84        38.27 o                         
   0  -3  13       1457.44       1419.23        23.85 o                         
   1  -3  13        212.74        198.64         6.33 o                         
   2  -3  13        549.52        524.91        13.00 o                         
   3  -3  13         16.10         19.61         3.08 o                         
   4  -3  13         12.39         12.35         3.15 o                         
  -4  -2  13        208.03        230.53         7.65 o                         
  -3  -2  13        536.94        539.61        12.40 o                         
  -2  -2  13        387.11        404.68        10.81 o                         
  -1  -2  13          3.72          4.10         1.67 o                         
   0  -2  13        567.54        576.48        12.89 o                         
   1  -2  13       1496.51       1460.72        28.18 o                         
   2  -2  13        885.49        866.22        17.56 o                         
   3  -2  13        350.24        344.58        10.20 o                         
   4  -2  13        600.30        589.27        15.63 o                         
  -4  -1  13       1029.61       1078.80        20.45 o                         
  -3  -1  13        933.41        952.48        18.04 o                         
  -2  -1  13        268.33        283.94         9.29 o                         
  -1  -1  13       1688.86       1714.25        27.40 o                         
   0  -1  13        929.19        912.47        17.07 o                         
   1  -1  13         96.80         96.58         3.86 o                         
   2  -1  13          0.51         -0.50         1.39 o                         
   3  -1  13        737.19        751.02        15.24 o                         
   4  -1  13        349.70        373.40        11.51 o                         
   5  -1  13        210.19        235.67        10.20 o                         
  -4   0  13         89.37         94.41         6.50 o                         
  -3   0  13          3.39          4.18         1.63 o                         
  -2   0  13        247.93        262.78         8.01 o                         
  -1   0  13        546.36        550.87        13.39 o                         
   0   0  13        352.43        358.31         9.72 o                         
   1   0  13       2102.81       2089.90        33.08 o                         
   2   0  13       1642.76       1673.82        28.20 o                         
   3   0  13         57.68         63.20         3.80 o                         
   4   0  13         33.43         33.33         3.06 o                         
   5   0  13          0.95          5.02         1.76 o                         
  -4   1  13        547.68        547.75        21.15 o                         
  -3   1  13       2016.56       2068.13        36.35 o                         
  -2   1  13        170.99        172.68         6.45 o                         
  -1   1  13         16.27         19.99         2.75 o                         
   0   1  13          1.04          2.08         1.27 o                         
   1   1  13         61.34         70.19         4.26 o                         
   2   1  13        350.02        322.76         8.29 o                         
   3   1  13       1661.78       1658.54        26.34 o                         
   4   1  13        946.14        932.98        20.90 o                         
   5   1  13        404.49        435.94        17.35 o                         
  -4   2  13          2.68          1.99         2.44 o                         
  -3   2  13        338.56        353.79        10.48 o                         
  -2   2  13        483.90        475.63        10.93 o                         
  -1   2  13       2610.64       2699.56        45.37 o                         
   0   2  13        666.54        679.78        13.40 o                         
   1   2  13        523.49        517.34        11.62 o                         
   2   2  13        662.90        658.79        12.34 o                         
   3   2  13          4.09          6.41         1.13 o                         
   4   2  13         48.36         52.76         3.23 o                         
   5   2  13        441.33        423.34        16.81 o                         
  -3   3  13        663.34        655.66        16.64 o                         
  -2   3  13        150.55        170.72         7.19 o                         
  -1   3  13        127.72        131.69         5.16 o                         
   0   3  13        191.22        181.00         6.79 o                         
   1   3  13       1272.75       1267.06        21.39 o                         
   2   3  13        267.44        264.09         6.51 o                         
   3   3  13        393.82        374.63         9.16 o                         
   4   3  13       1074.89       1043.55        27.71 o                         
   5   3  13         85.25        101.95         7.69 o                         
  -3   4  13        371.98        365.95        12.38 o                         
  -2   4  13         45.17         44.09         3.68 o                         
  -1   4  13       1396.03       1400.44        24.11 o                         
   0   4  13        506.15        523.30        12.11 o                         
   1   4  13         22.66         23.99         2.77 o                         
   2   4  13         14.91         21.29         2.41 o                         
   3   4  13        368.88        350.10        10.12 o                         
   4   4  13        188.16        189.66         9.13 o                         
  -2   5  13          0.35          1.71         1.93 o                         
  -1   5  13        361.92        367.55        10.60 o                         
   0   5  13        258.36        272.66         8.59 o                         
   1   5  13        929.42        892.37        25.61 o                         
   2   5  13        486.81        506.81        11.44 o                         
   3   5  13          3.09          2.93         1.56 o                         
   4   5  13        162.25        175.46         8.87 o                         
  -1   6  13          4.76          6.83         4.18 o                         
   0   6  13         44.98         60.84         5.79 o                         
   1   6  13         72.32         35.97        13.23 o                         
   2   6  13        235.56        242.82        10.61 o                         
   3   6  13        636.96        679.53        27.31 o                         
  -1  -5  14        909.66        900.68        23.72 o                         
   0  -5  14        199.78        195.91         9.20 o                         
   1  -5  14        117.81        104.97        21.52 o                         
  -2  -4  14         92.68        103.40         7.17 o                         
  -1  -4  14         56.97         59.26         4.79 o                         
   0  -4  14        944.96        922.54        21.09 o                         
   1  -4  14       1047.30       1008.06        23.12 o                         
   2  -4  14         87.02         83.06         5.52 o                         
  -3  -3  14        207.13        234.42        11.50 o                         
  -2  -3  14        585.96        592.34        16.60 o                         
  -1  -3  14        756.14        766.16        15.67 o                         
   0  -3  14          0.61          0.18         1.42 o                         
   1  -3  14        167.27        179.28         7.74 o                         
   2  -3  14        363.82        370.81        10.80 o                         
   3  -3  14        679.88        666.75        24.07 o                         
  -3  -2  14        416.49        453.83        14.97 o                         
  -2  -2  14        932.67        951.80        19.29 o                         
  -1  -2  14        341.10        359.44        11.25 o                         
   0  -2  14       1422.35       1411.12        27.60 o                         
   1  -2  14       1119.01       1102.54        20.86 o                         
   2  -2  14         99.32        105.46         5.98 o                         
   3  -2  14         51.39         48.49         4.34 o                         
   4  -2  14         34.75         40.74         4.09 o                         
  -4  -1  14       1216.35       1271.00        31.74 o                         
  -3  -1  14        218.56        236.12         9.73 o                         
  -2  -1  14         32.58         46.37         4.43 o                         
  -1  -1  14          6.93          4.11         1.72 o                         
   0  -1  14        382.49        396.47        10.11 o                         
   1  -1  14        453.98        459.12        11.14 o                         
   2  -1  14       1311.02       1267.28        23.51 o                         
   3  -1  14       1584.01       1555.24        27.41 o                         
   4  -1  14        105.80        106.92         6.72 o                         
  -4   0  14        327.49        354.59        20.52 o                         
  -3   0  14        428.80        427.56        12.05 o                         
  -2   0  14       2567.56       2664.70        38.87 o                         
  -1   0  14        661.70        673.66        15.39 o                         
   0   0  14        158.07        171.77         5.99 o                         
   1   0  14        508.90        526.30        11.70 o                         
   2   0  14         19.20         19.88         2.81 o                         
   3   0  14        234.24        237.14         7.53 o                         
   4   0  14        481.88        452.60        13.25 o                         
   5   0  14        391.42        390.54        12.59 o                         
  -4   1  14        392.23        370.15        15.01 o                         
  -3   1  14         96.04         99.17         5.56 o                         
  -2   1  14        263.27        275.28         7.91 o                         
  -1   1  14         48.51         50.91         3.66 o                         
   0   1  14       1418.15       1453.87        24.12 o                         
   1   1  14        572.34        582.07        12.45 o                         
   2   1  14        376.72        369.05        10.10 o                         
   3   1  14       1170.38       1174.17        23.36 o                         
   4   1  14         40.93         44.75         3.55 o                         
   5   1  14         80.72         98.17         6.50 o                         
  -3   2  14        172.82        171.95         7.10 o                         
  -2   2  14        940.51        927.64        18.73 o                         
  -1   2  14        414.48        424.94        10.40 o                         
   0   2  14        238.18        226.56         6.74 o                         
   1   2  14         17.43         23.56         2.87 o                         
   2   2  14        557.55        547.02        13.45 o                         
   3   2  14        394.00        397.84        10.50 o                         
   4   2  14        333.57        322.28        11.71 o                         
   5   2  14       1293.08       1335.59        31.19 o                         
  -3   3  14        146.69        144.30         8.92 o                         
  -2   3  14        580.58        568.62        13.60 o                         
  -1   3  14        189.49        190.94         7.95 o                         
   0   3  14       1505.60       1521.62        25.26 o                         
   1   3  14        927.88        926.33        18.69 o                         
   2   3  14         16.16         18.68         2.01 o                         
   3   3  14        160.36        174.20         6.32 o                         
   4   3  14          4.50          1.05         1.02 o                         
  -2   4  14          1.47          0.38         1.48 o                         
  -1   4  14        158.12        181.75         6.81 o                         
   0   4  14        379.37        385.63        11.11 o                         
   1   4  14        516.01        535.43        14.03 o                         
   2   4  14        767.02        758.99        19.92 o                         
   3   4  14        720.37        712.48        22.86 o                         
   4   4  14          1.26         -0.07         1.51 o                         
  -1   5  14        179.88        178.92         7.52 o                         
   0   5  14         93.09         99.87         6.62 o                         
   1   5  14        504.41        555.25        17.88 o                         
   2   5  14          7.14          2.56         1.76 o                         
   3   5  14        227.06        233.47        10.10 o                         
  -1  -4  15        813.13        797.32        22.73 o                         
   0  -4  15       1214.68       1166.70        26.56 o                         
   1  -4  15         56.33         50.35         4.83 o                         
  -2  -3  15         31.59         31.55         6.23 o                         
  -1  -3  15        258.60        261.04         8.70 o                         
   0  -3  15        251.43        252.06         9.01 o                         
   1  -3  15       1032.27       1011.05        21.35 o                         
   2  -3  15        911.37        876.66        23.02 o                         
  -3  -2  15       1229.20       1274.98        48.06 o                         
  -2  -2  15        363.87        384.09        12.52 o                         
  -1  -2  15         78.37         83.03         4.74 o                         
   0  -2  15        298.67        304.09        10.72 o                         
   1  -2  15         12.73         17.01         3.23 o                         
   2  -2  15        203.48        215.25         7.99 o                         
   3  -2  15        602.66        610.25        16.91 o                         
  -3  -1  15        232.84        253.63        13.38 o                         
  -2  -1  15        280.39        291.65         9.63 o                         
  -1  -1  15       1588.28       1614.92        28.04 o                         
   0  -1  15        596.97        579.20        14.12 o                         
   1  -1  15        104.01        115.10         6.26 o                         
   2  -1  15        710.11        727.29        15.46 o                         
   3  -1  15        147.51        144.68         6.85 o                         
   4  -1  15        121.37        132.01         7.92 o                         
  -3   0  15        538.03        537.77        19.14 o                         
  -2   0  15        337.90        351.03        10.75 o                         
  -1   0  15        273.06        293.96         8.80 o                         
   0   0  15         71.13         78.58         4.50 o                         
   1   0  15        807.49        796.68        21.83 o                         
   2   0  15        513.91        523.57        13.32 o                         
   3   0  15        380.09        379.03        10.81 o                         
   4   0  15       1291.70       1326.98        31.55 o                         
  -3   1  15        470.10        476.56        12.92 o                         
  -2   1  15        572.32        594.23        14.82 o                         
  -1   1  15       1468.68       1464.31        26.33 o                         
   0   1  15       1248.82       1271.08        22.29 o                         
   1   1  15         22.78         22.96         2.63 o                         
   2   1  15         10.38          8.65         2.36 o                         
   3   1  15         67.75         71.47         5.40 o                         
   4   1  15        156.59        167.56         7.13 o                         
  -3   2  15          0.15          0.08         1.71 o                         
  -2   2  15          1.58          2.27         1.61 o                         
  -1   2  15        178.94        192.82         8.52 o                         
   0   2  15        292.52        304.28        10.24 o                         
   1   2  15       1101.07       1118.70        21.81 o                         
   2   2  15       1065.36       1078.18        22.40 o                         
   3   2  15          2.71          2.18         1.40 o                         
   4   2  15        130.29        143.75         7.36 o                         
  -2   3  15        171.13        183.86         8.61 o                         
  -1   3  15          9.82         10.87         2.43 o                         
   0   3  15        587.24        612.73        14.85 o                         
   1   3  15         43.13         51.37         4.54 o                         
   2   3  15        509.07        498.84        14.01 o                         
   3   3  15        447.59        452.70        20.52 o                         
   4   3  15        713.85        722.48        32.38 o                         
  -1   4  15        323.01        291.33         9.93 o                         
   0   4  15        284.26        282.39        11.08 o                         
   1   4  15         86.14         95.81         6.46 o                         
   2   4  15        692.77        683.62        27.99 o                         
   3   4  15         32.42         38.40         3.95 o                         
   1   5  15        238.09        249.44         9.91 o                         
  -1  -3  16        594.09        586.46        33.41 o                         
   0  -3  16        113.47        117.77         7.09 o                         
   1  -3  16        376.31        357.12        14.96 o                         
  -2  -2  16         74.53         70.51         5.62 o                         
  -1  -2  16        227.90        229.02        12.86 o                         
   0  -2  16        836.93        832.63        25.96 o                         
   1  -2  16        726.54        690.44        25.32 o                         
   2  -2  16        177.56        172.02         8.62 o                         
  -2  -1  16        623.77        638.95        17.95 o                         
  -1  -1  16       1020.55       1024.65        23.52 o                         
   0  -1  16          1.62          1.69         1.57 o                         
   1  -1  16          5.27          4.08         1.95 o                         
   2  -1  16        136.63        152.27         7.96 o                         
   3  -1  16        228.21        236.05         9.62 o                         
  -2   0  16         90.81         84.96         6.35 o                         
  -1   0  16        539.24        561.12        15.18 o                         
   0   0  16        730.53        710.22        18.56 o                         
   1   0  16       1211.84       1220.13        25.71 o                         
   2   0  16         26.32         33.86         3.65 o                         
   3   0  16         16.44         13.00         3.13 o                         
  -2   1  16          9.01          3.74         1.83 o                         
  -1   1  16         24.85         27.06         3.10 o                         
   0   1  16         26.29         22.58         2.98 o                         
   1   1  16        487.39        491.77        13.94 o                         
   2   1  16        557.09        565.95        15.06 o                         
   3   1  16        904.39        895.61        59.12 o                         
  -2   2  16        666.62        690.90        19.09 o                         
  -1   2  16        583.33        559.90        16.09 o                         
   0   2  16         39.76         42.03         4.15 o                         
   1   2  16        758.82        782.90        18.88 o                         
   2   2  16         45.69         43.42         4.46 o                         
   3   2  16        312.12        304.11        10.48 o                         
  -1   3  16        281.90        280.45        10.69 o                         
   0   3  16        172.15        178.92         8.58 o                         
   1   3  16        625.30        610.33        22.48 o                         
   2   3  16        161.55        174.47        11.15 o                         
   3   3  16        517.86        532.52        30.67 o                         
   1   4  16          3.34          1.07         1.57 o                         
   0  -1  17        779.15        732.30        23.83 o                         
   1  -1  17        447.80        444.13        14.58 o                         
  -1   0  17         64.10         59.71         5.72 o                         
   0   0  17        222.05        226.56        12.09 o                         
   1   0  17         43.34         48.21         5.55 o                         
   2   0  17        384.97        366.24        14.75 o                         
  -1   1  17        261.78        272.01        13.81 o                         
   0   1  17        676.88        677.91        19.47 o                         
   1   1  17        113.63        112.93         7.15 o                         
   2   1  17        653.18        687.08        19.20 o                         
   0   2  17        128.48        140.94         7.79 o                         
   1   2  17          9.99          9.88         2.41 o                         
                                                                                
